# Supplementary material for: Giants’ cooperation: a draft genome of the giant ciliate Muniziella cunhai suggests its ecological role in the capybara’s digestive metabolism
Source: Microb Genom. 2024 Jul 2;10(7):001263. doi: 10.1099/mgen.0.001263 (PMC11316547; doi:10.1099/mgen.0.001263)
Supplement: Uncited Table S1. [file mgen-10-01263-s002.xlsx]

## Sheet: Phylogenomic dataset
Phylogenomics
Taxon	GenBank accession number
Dasytricha ruminantium	SRR16953749
Didinium nasutum	SRR11061012
Diplodinium dentatum	SRR1695347
Diplodinium flabellum	SRR16953769
Enoploplastron triloricatum	SRR16953776
Entodinium caudatum	SRR16953780
Entodinium longinucleatum	SRR16953773
Epidinium cattanei	SRR16953759
Epidinium caudatum	SRR16953739
Isotricha intestinalis_1	SRR16953777
Isotricha intestinalis_2	SRR16953765
Isotricha prostoma_1	SRR16953772
Isotricha prostoma_2	SRR16953782
Metadinium minorum	SRR16953774
Muniziella cunhai
Ophryoscolex caudatus	SRR16953773
Ostracodinium dentatum	SRR16953738
Polyplastron multivesiculatum	SRR16953735

## Sheet: 18S dataset
18S rDNA analyses
Taxon	GenBank accession number
Alloizona trizona	AB795026.1
Amylovorax dehorityi	AF298817.1
Aviisotricha hoazini	KX037018.1
Balantidium coli	AF029763.1
Balantidium coli	AM982722.1
Balantidium coli	AM982723.1
Balantidium duodeni	KM057846.1
Balantidium entozoon	JQ408692.1
Balantidium grimi	MG837094.1
Balantidium polyvacuolum	KJ124724.1
Balantioides coli	MK801493.1
Balantioides coli	MK801471.1
Balantioides coli	MK801476.1
Balantioides coli	MK801468.1
Balantioides coli	MK801477.1
Balantioides coli	MK801474.1
Balantioides coli	MK801495.1
Balantioides coli	MK801488.1
Balantioides coli	MK801479.1
Balantioides coli	MK801470.1
Balantioides coli	MK701473.1
Balantioides coli	MK801449.1
Balantioides coli	MK801465.1
Balantioides coli	MK801467.1
Balantioides coli	MK801486.1
Balantioides coli	MK801482.1
Balantioides coli	MK801494.1
Balantioides coli	MK801469.1
Balantioides coli	MK891489.1
Balantioides coli	MK801492.1
Balantioides coli	MK801490.1
Balantioides coli	MK801483.1
Balantioides coli	MT991770.1
Balantioides coli	MT991769.1
Balantioides coli	MT991761.1
Balantioides coli	MT991767.1
Balantioides coli	MT991768.1
Balantioides coli	MK801496.1
Balantioides coli	MK801497.1
Balantioides coli	MK801466.1
Balantioides coli	MK801472.1
Balantioides coli	MK801475.1
Balantioides coli	MK801484.1
Balantioides coli	MK801478.1
Balantioides coli	MK801481.1
Bandia cribbi	AF298824.1
Bandia deveneyi	AY380823.1
Bandia smalesae	AF298822.1
Bandia tammar	AF298823.1
Bitricha sp.	KJ476735.1
Bitricha tasmaniensis	AF298821.1
Blepharoconus hemiciliatus	AB795027.1
Blepharocory uncinata	AB530162.1
Blepharocorys angusta	AB794976.1
Blepharocorys curvicula	AB534184.1
Blepharocorys jubata	AB794977.1
Blepharocorys microcorys	AB794975.1
Blepharocorys uncinata	AB794978.1
Bozasella gracilis	AB793744.1
Bundleia benbrooki	AB555711.1
Bundleia nana	AB555712.1
Bundleia posticiliata	AB555709.1
Buxtonela sulcata	AB794979.1
Buxtonella sp.	MG989271.1
Buxtonella sp.	JQ073336.1
Charonina ventriculi	KJ870174.1
Circodinium minimum	AB794974.1
Cochiliatoxum periachtum	EF632078.1
Cycloposthium bipalmatum	AB795031.1
Cycloposthium bursa	OK072879.1
Cycloposthium caudatum	OK072880.1
Cycloposthium compressum	OK072881.1
Cycloposthium cristatum	OK072882.1
Cycloposthium edentatum	EF632077.1
Cycloposthium elongatum	OK072883.1
Cycloposthium hydrochoeri	OK072884.1
Cycloposthium incurvum	OK072885.1
Cycloposthium ishikawai	EF632076.1
Cycloposthium lenticularis	OK072886.1
Cycloposthium minutum	OK072887.1
Dasytricha ruminantium	M1158463.1
Dasytricha ruminantium	U57769.1
Dasytricha sp.	JN116191.1
Didesmis ovalis	AB795025.1
Diplodinium anisacanthum	KX219658.1
Diplodinium polygonale	ON228651.1
Diploplastron affine	JN116225.1
Ditoxum funinucleum	AB794091.1
Elytroplastron bubali	ON228654.1
Enoploplastron triloricatum	AM158461.1
Entodinium bursa	AM158448.1
Entodinium caudatum	AM158447.1
Entodinium dubardi	AM158443.1
Entodinium furca monolobum	AM158471.1
Entodinium longinucleatum	AB481099.1
Entodinium nanellum	AM158449.1
Entodinium simplex	AM158466.1
Entodinium sp.	JN116201.1
Eodinium posterovesiculatum	KX219661.1
Epidinium caudatum	U57763.1
Epidinium ecaudatum caudatum	AM158474.1
Epidinium ecaudatum fasciculus	AM158465.1
Epidinium sp.	JN116220.1
Eremoplastron dilobum	AM158472.1
Eremoplastron neglectum	AM158473.1
Eremoplatron rostratum	AM158469.1
Eudiplodinium maggii	U57766.1
Gassoviskiella galea	AB793783.1
Helicozoster indicus	AB794981.1
Hemiprorodon gymnoprosthium	AB795028.1
Infundibulorium cameli	OQ696205.1
Isotricha intestinalis	AM158453.1
Isotricha intestinalis	AM158441.1
Isotricha intestinalis	U57770.1
Isotricha prostoma	AM158455.1
Isotricha prostoma	AM158456.1
Isotricha prostoma	AM158454.1
Isotricha prostoma	AF029762.1
Isotricha sp.	JN116188.1
Latteuria media	AB794983.1
Latteuria polyfaria	AB794982.1
Macropodinium ennuensis	AF298820.1
Metadinium medium	AB535215.1
Metadinium minorum	JN116224.1
Muniziella cunhai
Neobalantidium coli	KJ170367.1
Neobalantidium coli	KJ713383.1
Neobalantidium coli	KJ170368.1
Neobalantidium coli	KJ170368.1
Neobalantidium coli	KJ713382.1
Ochoterenaia appendiculata	AB794973.1
Ophryoscolex caudatus	AM158467.1
Ophryoscolex purkynjei	U57768.1
Ophryoscolex sp.	JN116222.1
Ostracodinium clipeolum	AB536717.1
Ostracodinium gracile	AB535662.1
Ostracodinium rugoloricatum	KF981799.1
Ostracodinium sp.	KF981797.1
Ostracodinium sp.	JN116215.1
Ostracodinium sp.	JN116210.1
Ostracodinium trivesiculatum	AB536718.1
Paraisotricha colpoidea	EF632075.1
Paraisotricha minuta	AB794984.1
Parentodinium sp.	AB530161.1
Polycosta roundi	AF298819.1
Polycosta turniae	AF298818.1
Polydiniella mysorea	AB555710.1
Polyplastron multivesiculatum	AM158459.1
Polyplastron sp.	JN116200.1
Prorodonopsis coli	AB795029.1
Pseudoentodinium elephantis	AB794972.1
Pycnothrix monocystoides	MN702772.1
Raabena bella	AB534183.1
Spathidium papilliferum	KY556649.1
Spirodinium equi	FM201781.1
Sulcoarcus pellucidulus	AB795024.1
Tetratoxum excavatum	AB794971.1
Tetratoxum parvum	AB794969.1
Tetratoxum unifasciculatum	AB794970.1
Triadinium caudatum	AB794968.1
Tripalmaria dogieli	EF632074.1
Triplumaria dvoinosi	AB793778.1
Triplumaria fulgora	AB793781.1
Triplumaria harpagonis	AB793782.1
Triplumaria selenica	AB533538.1
Triplumaria solea	AB793745.1
Triplumaria sukuna	AB793777.1
Troglodytella abrassarti	EU127484.1
Unculture rumen Ophryoscolecidae	DQ118760.1
Unculture rumen Ophryoscolecidae	DQ118764.1
Unculture Triplumaria	JX158865.1
Uncultured Cycloposthium	JX159388.1
Uncultured Parentodinium	JX159357.1

## Sheet: Tree Topology Tests
Topological Scenario	logL	∂L	bp-RELL	p-KH	p-SH	c-ELW	p-AU
Best ML tree (unconstrained)	-17618002	0	1	0.995	1	1	1
Monophyly Pycnotrichidae (constrained)	-17584958	33044	0.0003	-0.0051	-0.0051	-0.000231	-0.000116
∂L: logL difference from the maximal logL in the set
bp-RELL: bootstrap proportion using RELL method (Kishino et al. 1990)
p-KH: p-value of one sided K-H test (1989)
p-SH: p-value of Shimodaira-Hasegawa test (2000)
C-ELW: expected likelihood weight (Strimmed & Raubaut 2002)
P-AU: p-value of approximately unbiased (AU) test (Shimodaira 2002)

## Sheet: EggNOG annotations
query	seed_ortholog	evalue	score	eggNOG_OGs	max_annot_lvl	COG_category	Description	Preferred_name	GOs	EC	KEGG_ko	KEGG_Pathway	KEGG_Module	KEGG_Reaction	KEGG_rclass	BRITE	KEGG_TC	CAZy	BiGG_Reaction	PFAMs	Remarks
g401.t1	5722.XP_001324076.1	6.16e-40	136.0	2ERDI@1|root,2SU79@2759|Eukaryota	2759|Eukaryota	-	-	-	-	-	-	-	-	-	-	-	-	-	-	-
g436.t1	5722.XP_001324076.1	6.16e-40	136.0	2ERDI@1|root,2SU79@2759|Eukaryota	2759|Eukaryota	-	-	-	-	-	-	-	-	-	-	-	-	-	-	-
g1216.t1	99158.XP_008887846.1	8.77e-58	191.0	2CY10@1|root,2S4N1@2759|Eukaryota,3YBK9@5794|Apicomplexa,3YJP8@5796|Coccidia,3YUMB@5809|Sarcocystidae	5794|Apicomplexa	-	-	-	-	-	-	-	-	-	-	-	-	-	-	-
g1239.t1	2850.Phatr12662	6.94e-13	65.9	2CYZS@1|root,2S7GH@2759|Eukaryota	2759|Eukaryota	-	-	mycbp	GO:0005575,GO:0005622,GO:0005623,GO:0005634,GO:0043226,GO:0043227,GO:0043229,GO:0043231,GO:0044424,GO:0044464	-	-	-	-	-	-	-	-	-	-	-
g1248.t1	5911.EAR88186	1.79e-08	60.5	2D6J6@1|root,2T26S@2759|Eukaryota,3ZFQH@5878|Ciliophora	5878|Ciliophora	-	-	-	#VALUE!	-	-	-	-	-	-	-	-	-	-	-
g1757.t1	5911.EAR96717	2.88e-55	189.0	28RT2@1|root,2S2WN@2759|Eukaryota,3ZBQE@5878|Ciliophora	5878|Ciliophora	-	-	-	-	-	-	-	-	-	-	-	-	-	-	-
g1766.t1	5911.EAR96717	2.88e-55	189.0	28RT2@1|root,2S2WN@2759|Eukaryota,3ZBQE@5878|Ciliophora	5878|Ciliophora	-	-	-	-	-	-	-	-	-	-	-	-	-	-	-
g2071.t1	1045854.WKK_03125	1.76e-11	63.9	2BE0U@1|root,327RD@2|Bacteria	2|Bacteria	-	-	-	-	-	-	-	-	-	-	-	-	-	-	SnoaL_3
g2180.t1	5932.XP_004037696.1	1.69e-09	62.4	2ERDM@1|root,2SU7C@2759|Eukaryota,3ZCHB@5878|Ciliophora	5878|Ciliophora	-	-	-	-	-	-	-	-	-	-	-	-	-	-	-
g2534.t1	5911.EAR96717	9.15e-50	178.0	28RT2@1|root,2S2WN@2759|Eukaryota,3ZBQE@5878|Ciliophora	5878|Ciliophora	-	-	-	-	-	-	-	-	-	-	-	-	-	-	-
g2645.t1	5888.CAK63937	2.61e-13	72.8	2F0QP@1|root,2T1UT@2759|Eukaryota,3ZF9C@5878|Ciliophora	5878|Ciliophora	-	-	-	-	-	-	-	-	-	-	-	-	-	-	-
g2969.t1	7739.XP_002613994.1	1.48e-63	214.0	2CXPT@1|root,2RYY7@2759|Eukaryota,39ZYH@33154|Opisthokonta,3BPZW@33208|Metazoa,3D718@33213|Bilateria,48EGC@7711|Chordata	33208|Metazoa	-	-	-	-	-	-	-	-	-	-	-	-	-	-	-
g3343.t1	5911.EAR84353	5.84e-26	107.0	2CPT6@1|root,2R2M5@2759|Eukaryota,3ZE28@5878|Ciliophora	5878|Ciliophora	-	-	-	-	-	-	-	-	-	-	-	-	-	-	-
g3432.t1	5850.PKH_082610	1.03e-15	83.6	2E0IH@1|root,2S7YS@2759|Eukaryota,3YI69@5794|Apicomplexa,3KAZZ@422676|Aconoidasida,3YZ3F@5819|Haemosporida	422676|Aconoidasida	-	-	-	#VALUE!	-	-	-	-	-	-	-	-	-	-	-
g3461.t1	5932.XP_004030882.1	5.68e-35	138.0	2E3YF@1|root,2SAXT@2759|Eukaryota,3ZCCZ@5878|Ciliophora	5878|Ciliophora	-	-	-	-	-	-	-	-	-	-	-	-	-	-	-
g3511.t1	5911.EAR90274	6.61e-26	119.0	2EHKM@1|root,2SN83@2759|Eukaryota,3ZDWU@5878|Ciliophora	5878|Ciliophora	-	-	-	-	-	-	-	-	-	-	-	-	-	-	-
g3739.t1	5888.CAK63143	3.09e-23	107.0	2E3YF@1|root,2SAXT@2759|Eukaryota,3ZCCZ@5878|Ciliophora	5878|Ciliophora	-	-	-	-	-	-	-	-	-	-	-	-	-	-	-
g3981.t1	5888.CAK71796	6.05e-33	121.0	2FC17@1|root,2TD96@2759|Eukaryota,3ZD2Y@5878|Ciliophora	5878|Ciliophora	-	-	-	-	-	-	-	-	-	-	-	-	-	-	-
g4115.t1	5932.XP_004032255.1	1.21e-10	64.7	2D4PT@1|root,2SVVH@2759|Eukaryota,3ZCQY@5878|Ciliophora	5878|Ciliophora	-	-	-	-	-	-	-	-	-	-	-	-	-	-	-
g4219.t1	5911.EAR94662	3.73e-08	61.2	2D4RP@1|root,2SW27@2759|Eukaryota,3ZFMD@5878|Ciliophora	5878|Ciliophora	-	-	-	-	-	-	-	-	-	-	-	-	-	-	-
g4226.t1	5911.EAR94662	3.73e-08	61.2	2D4RP@1|root,2SW27@2759|Eukaryota,3ZFMD@5878|Ciliophora	5878|Ciliophora	-	-	-	-	-	-	-	-	-	-	-	-	-	-	-
g4283.t1	5932.XP_004035049.1	7.2e-34	130.0	28RT2@1|root,2S2WN@2759|Eukaryota	2759|Eukaryota	-	-	-	-	-	-	-	-	-	-	-	-	-	-	-
g4612.t1	5911.EAR88186	1.35e-09	63.5	2D6J6@1|root,2T26S@2759|Eukaryota,3ZFQH@5878|Ciliophora	5878|Ciliophora	-	-	-	-	-	-	-	-	-	-	-	-	-	-	-
g4633.t1	5888.CAK82174	1.79e-17	86.3	2D34F@1|root,2SQ6C@2759|Eukaryota	2759|Eukaryota	-	-	-	-	-	-	-	-	-	-	-	-	-	-	-
g5021.t1	5888.CAK93015	2.03e-27	106.0	2FC17@1|root,2TD96@2759|Eukaryota,3ZD2Y@5878|Ciliophora	5878|Ciliophora	-	-	-	-	-	-	-	-	-	-	-	-	-	-	-
g5036.t1	5888.CAK93015	2.03e-27	106.0	2FC17@1|root,2TD96@2759|Eukaryota,3ZD2Y@5878|Ciliophora	5878|Ciliophora	-	-	-	-	-	-	-	-	-	-	-	-	-	-	-
g5108.t1	5888.CAK68483	1.43e-16	73.6	2FJF1@1|root,2TKWE@2759|Eukaryota,3ZFBV@5878|Ciliophora	5878|Ciliophora	-	-	-	-	-	-	-	-	-	-	-	-	-	-	-
g5479.t1	5888.CAK68483	1.74e-17	75.9	2FJF1@1|root,2TKWE@2759|Eukaryota,3ZFBV@5878|Ciliophora	5878|Ciliophora	-	-	-	-	-	-	-	-	-	-	-	-	-	-	-
g5521.t1	5911.EAR96717	3.21e-52	182.0	28RT2@1|root,2S2WN@2759|Eukaryota,3ZBQE@5878|Ciliophora	5878|Ciliophora	-	-	-	-	-	-	-	-	-	-	-	-	-	-	-
g5845.t1	5911.EAR83065	2.45e-33	122.0	28W0B@1|root,2R2S8@2759|Eukaryota,3ZEST@5878|Ciliophora	5878|Ciliophora	-	-	-	-	-	-	-	-	-	-	-	-	-	-	-
g5984.t1	5888.CAK71510	1e-16	85.9	2E2SM@1|root,2S9ZB@2759|Eukaryota,3ZEK2@5878|Ciliophora	5878|Ciliophora	-	-	-	-	-	-	-	-	-	-	-	-	-	-	-
g5993.t1	568076.XP_007817569.1	1.7e-153	455.0	2D79I@1|root,2T4Z9@2759|Eukaryota,38YSS@33154|Opisthokonta,3PYDG@4751|Fungi,3RHGU@4890|Ascomycota,21UA1@147550|Sordariomycetes,3TS4R@5125|Hypocreales,3G54Q@34397|Clavicipitaceae	4751|Fungi	-	-	-	-	-	-	-	-	-	-	-	-	-	-	-
g6110.t1	5911.EAR94190	1.59e-100	310.0	2EURK@1|root,2SWVE@2759|Eukaryota	2759|Eukaryota	-	-	-	-	-	-	-	-	-	-	-	-	-	-	-
g6367.t1	5911.EEH11761	5.01e-75	263.0	28P70@1|root,2QVTY@2759|Eukaryota,3ZB7T@5878|Ciliophora	5878|Ciliophora	-	-	-	-	-	-	-	-	-	-	-	-	-	-	-
g6396.t1	5888.CAK73850	1.15e-13	68.2	2BYQC@1|root,2STP5@2759|Eukaryota,3ZF1M@5878|Ciliophora	5878|Ciliophora	-	-	-	-	-	-	-	-	-	-	-	-	-	-	DUF4490
g6920.t1	5808.XP_002142885.1	3.99e-51	180.0	28RT2@1|root,2S2WN@2759|Eukaryota,3YBB2@5794|Apicomplexa,3YJMV@5796|Coccidia	5794|Apicomplexa	-	-	-	-	-	-	-	-	-	-	-	-	-	-	-
g7028.t1	5911.EEH11761	7.88e-74	259.0	28P70@1|root,2QVTY@2759|Eukaryota,3ZB7T@5878|Ciliophora	5878|Ciliophora	-	-	-	-	-	-	-	-	-	-	-	-	-	-	-
g7171.t1	591023.AM202_0203	7.01e-17	76.3	2EQYE@1|root,33II2@2|Bacteria,1P4RJ@1224|Proteobacteria	1224|Proteobacteria	-	-	-	-	-	-	-	-	-	-	-	-	-	-	-
g7266.t1	5888.CAK74227	1.18e-11	73.6	2D11U@1|root,2SGEA@2759|Eukaryota,3ZEM9@5878|Ciliophora	5878|Ciliophora	-	-	-	-	-	-	-	-	-	-	-	-	-	-	-
g7337.t1	5932.XP_004034435.1	1.27e-13	68.2	2C9SW@1|root,2SZXR@2759|Eukaryota,3ZCKE@5878|Ciliophora	5878|Ciliophora	-	-	-	-	-	-	-	-	-	-	-	-	-	-	-
g7405.t1	5911.EAR96717	5.57e-44	168.0	28RT2@1|root,2S2WN@2759|Eukaryota,3ZBQE@5878|Ciliophora	5878|Ciliophora	-	-	-	-	-	-	-	-	-	-	-	-	-	-	-
g7480.t1	5888.CAK63937	1.27e-14	75.9	2F0QP@1|root,2T1UT@2759|Eukaryota,3ZF9C@5878|Ciliophora	5878|Ciliophora	-	-	-	-	-	-	-	-	-	-	-	-	-	-	-
g7546.t1	5911.EAS03302	5.53e-15	72.4	2D95J@1|root,2TD1J@2759|Eukaryota,3ZEKA@5878|Ciliophora	5878|Ciliophora	-	-	-	-	-	-	-	-	-	-	-	-	-	-	-
g7696.t1	1280676.AUJO01000021_gene3134	1.03e-45	155.0	2DG59@1|root,2ZUJU@2|Bacteria,1V4V9@1239|Firmicutes,24IGJ@186801|Clostridia,4C1QD@830|Butyrivibrio	186801|Clostridia	-	-	-	-	-	-	-	-	-	-	-	-	-	-	-
g7806.t1	5911.EAS06961	1.13e-14	78.2	2EFWD@1|root,2SKZR@2759|Eukaryota,3ZE4S@5878|Ciliophora	5878|Ciliophora	-	-	-	-	-	-	-	-	-	-	-	-	-	-	-
g7857.t1	5888.CAK71796	5.6e-33	120.0	2FC17@1|root,2TD96@2759|Eukaryota,3ZD2Y@5878|Ciliophora	5878|Ciliophora	-	-	-	-	-	-	-	-	-	-	-	-	-	-	-
g8306.t1	5888.CAK83231	2.11e-22	98.2	2D2I0@1|root,2SMYQ@2759|Eukaryota,3ZCMA@5878|Ciliophora	5878|Ciliophora	-	-	-	-	-	-	-	-	-	-	-	-	-	-	zf-RING_UBOX
g8778.t1	5888.CAK73573	2.01e-31	122.0	2EJIY@1|root,2SPQ5@2759|Eukaryota,3ZBU1@5878|Ciliophora	5878|Ciliophora	-	-	-	-	-	-	-	-	-	-	-	-	-	-	-
g9720.t1	5888.CAK73850	3.37e-14	68.9	2BYQC@1|root,2STP5@2759|Eukaryota,3ZF1M@5878|Ciliophora	5878|Ciliophora	-	-	-	-	-	-	-	-	-	-	-	-	-	-	DUF4490
g9741.t1	5911.EAS01718	3.32e-23	107.0	28RT2@1|root,2S5YV@2759|Eukaryota	2759|Eukaryota	-	-	-	-	-	-	-	-	-	-	-	-	-	-	-
g10529.t1	5932.XP_004036709.1	2.25e-22	100.0	2D6ST@1|root,2T2WB@2759|Eukaryota,3ZF08@5878|Ciliophora	5878|Ciliophora	-	-	-	-	-	-	-	-	-	-	-	-	-	-	-
g10577.t1	400682.PAC_15709695	2.03e-11	69.7	2D775@1|root,2S58G@2759|Eukaryota,3A0DX@33154|Opisthokonta,3BT7W@33208|Metazoa	33208|Metazoa	-	-	-	-	-	-	-	-	-	-	-	-	-	-	ubiquitin
g10840.t1	5679.XP_010702928.1	1.05e-13	67.4	2CYZS@1|root,2S7GH@2759|Eukaryota,3XVTX@5653|Kinetoplastida	5653|Kinetoplastida	-	-	-	-	-	-	-	-	-	-	-	-	-	-	-
g11102.t1	5911.EAR84353	5.48e-13	68.2	2CPT6@1|root,2R2M5@2759|Eukaryota,3ZE28@5878|Ciliophora	5878|Ciliophora	-	-	-	-	-	-	-	-	-	-	-	-	-	-	-
g118.t1	45351.EDO28442	1.89e-23	106.0	KOG0007@1|root,KOG0007@2759|Eukaryota,38BQF@33154|Opisthokonta,3B9HD@33208|Metazoa	33208|Metazoa	A	splicing factor 3a, subunit 1	SF3A1	GO:0000003,GO:0000245,GO:0000375,GO:0000377,GO:0000381,GO:0000389,GO:0000398,GO:0003674,GO:0003676,GO:0003723,GO:0005488,GO:0005515,GO:0005575,GO:0005622,GO:0005623,GO:0005634,GO:0005654,GO:0005681,GO:0005684,GO:0005686,GO:0006139,GO:0006376,GO:0006396,GO:0006397,GO:0006725,GO:0006807,GO:0007276,GO:0007283,GO:0008150,GO:0008152,GO:0008380,GO:0009987,GO:0010467,GO:0010468,GO:0016043,GO:0016070,GO:…	-	ko:K12825	ko03040,map03040	M00352	-	-	ko00000,ko00001,ko00002,ko03041	-	-	-	PRP21_like_P,Surp,ubiquitin
g191.t1	45351.EDO28442	1.89e-23	106.0	KOG0007@1|root,KOG0007@2759|Eukaryota,38BQF@33154|Opisthokonta,3B9HD@33208|Metazoa	33208|Metazoa	A	splicing factor 3a, subunit 1	SF3A1	GO:0000003,GO:0000245,GO:0000375,GO:0000377,GO:0000381,GO:0000389,GO:0000398,GO:0003674,GO:0003676,GO:0003723,GO:0005488,GO:0005515,GO:0005575,GO:0005622,GO:0005623,GO:0005634,GO:0005654,GO:0005681,GO:0005684,GO:0005686,GO:0006139,GO:0006376,GO:0006396,GO:0006397,GO:0006725,GO:0006807,GO:0007276,GO:0007283,GO:0008150,GO:0008152,GO:0008380,GO:0009987,GO:0010467,GO:0010468,GO:0016043,GO:0016070,GO:…	-	ko:K12825	ko03040,map03040	M00352	-	-	ko00000,ko00001,ko00002,ko03041	-	-	-	PRP21_like_P,Surp,ubiquitin
g850.t1	164328.Phyra43043	5.13e-31	125.0	COG5175@1|root,KOG2068@2759|Eukaryota,3QB33@4776|Peronosporales	4776|Peronosporales	A	RING/Ubox like zinc-binding domain	-	-	2.3.2.27	ko:K10643	ko03018,map03018	-	-	-	ko00000,ko00001,ko01000,ko03019,ko04121	-	-	-	RRM_1,zf-RING_4
g890.t1	13249.RPRC001901-PA	9.36e-93	311.0	COG1204@1|root,KOG0952@2759|Eukaryota,38FIN@33154|Opisthokonta,3B9KD@33208|Metazoa,3CWXZ@33213|Bilateria,41XTD@6656|Arthropoda,3SKQ0@50557|Insecta,3E88T@33342|Paraneoptera	33208|Metazoa	A	ATP-dependent DNA helicase	HFM1	GO:0000003,GO:0000280,GO:0000712,GO:0003674,GO:0003724,GO:0003824,GO:0004004,GO:0004386,GO:0005575,GO:0005622,GO:0005623,GO:0005634,GO:0005730,GO:0005737,GO:0006139,GO:0006259,GO:0006310,GO:0006725,GO:0006807,GO:0006996,GO:0007049,GO:0007059,GO:0007127,GO:0007131,GO:0008026,GO:0008150,GO:0008152,GO:0008186,GO:0009987,GO:0010501,GO:0016043,GO:0016070,GO:0016462,GO:0016787,GO:0016817,GO:0016818,GO:…	3.6.4.12	ko:K15271	-	-	-	-	ko00000,ko01000,ko03400	-	-	-	DEAD,Helicase_C,Sec63
g895.t1	4959.XP_457218.1	5.34e-11	64.3	KOG3293@1|root,KOG3293@2759|Eukaryota,3A3NG@33154|Opisthokonta,3P6U2@4751|Fungi,3RJJC@4890|Ascomycota,3RVHU@4891|Saccharomycetes,47DBW@766764|Debaryomycetaceae	4751|Fungi	A	snRNP Sm proteins	-	-	-	ko:K12623	ko03018,ko03040,map03018,map03040	M00354,M00396,M00397	-	-	ko00000,ko00001,ko00002,ko03019,ko03041	-	-	-	LSM
g924.t1	4959.XP_457218.1	5.34e-11	64.3	KOG3293@1|root,KOG3293@2759|Eukaryota,3A3NG@33154|Opisthokonta,3P6U2@4751|Fungi,3RJJC@4890|Ascomycota,3RVHU@4891|Saccharomycetes,47DBW@766764|Debaryomycetaceae	4751|Fungi	A	snRNP Sm proteins	-	-	-	ko:K12623	ko03018,ko03040,map03018,map03040	M00354,M00396,M00397	-	-	ko00000,ko00001,ko00002,ko03019,ko03041	-	-	-	LSM
g929.t1	13249.RPRC001901-PA	9.36e-93	311.0	COG1204@1|root,KOG0952@2759|Eukaryota,38FIN@33154|Opisthokonta,3B9KD@33208|Metazoa,3CWXZ@33213|Bilateria,41XTD@6656|Arthropoda,3SKQ0@50557|Insecta,3E88T@33342|Paraneoptera	33208|Metazoa	A	ATP-dependent DNA helicase	HFM1	GO:0000003,GO:0000280,GO:0000712,GO:0003674,GO:0003724,GO:0003824,GO:0004004,GO:0004386,GO:0005575,GO:0005622,GO:0005623,GO:0005634,GO:0005730,GO:0005737,GO:0006139,GO:0006259,GO:0006310,GO:0006725,GO:0006807,GO:0006996,GO:0007049,GO:0007059,GO:0007127,GO:0007131,GO:0008026,GO:0008150,GO:0008152,GO:0008186,GO:0009987,GO:0010501,GO:0016043,GO:0016070,GO:0016462,GO:0016787,GO:0016817,GO:0016818,GO:…	3.6.4.12	ko:K15271	-	-	-	-	ko00000,ko01000,ko03400	-	-	-	DEAD,Helicase_C,Sec63
g954.t2	8469.XP_007072131.1	6.93e-13	77.8	KOG4205@1|root,KOG4205@2759|Eukaryota,38F25@33154|Opisthokonta,3BIB5@33208|Metazoa,3CT1F@33213|Bilateria,488P1@7711|Chordata,48XS5@7742|Vertebrata,4C9DR@8459|Testudines	33208|Metazoa	A	RNA recognition motif	DAZAP1	GO:0000003,GO:0000578,GO:0000902,GO:0000904,GO:0001667,GO:0001890,GO:0001893,GO:0002064,GO:0002065,GO:0002066,GO:0003002,GO:0003006,GO:0003674,GO:0003676,GO:0003677,GO:0003697,GO:0003723,GO:0003727,GO:0003729,GO:0003730,GO:0005488,GO:0005515,GO:0005575,GO:0005622,GO:0005623,GO:0005634,GO:0005654,GO:0005737,GO:0005829,GO:0006403,GO:0006417,GO:0006928,GO:0006935,GO:0007028,GO:0007275,GO:0007276,GO:…	-	ko:K12741,ko:K14411	ko03015,ko03040,map03015,map03040	-	-	-	ko00000,ko00001,ko03019,ko03041	-	-	-	RRM_1
g955.t1	8469.XP_007072131.1	6.93e-13	77.8	KOG4205@1|root,KOG4205@2759|Eukaryota,38F25@33154|Opisthokonta,3BIB5@33208|Metazoa,3CT1F@33213|Bilateria,488P1@7711|Chordata,48XS5@7742|Vertebrata,4C9DR@8459|Testudines	33208|Metazoa	A	RNA recognition motif	DAZAP1	GO:0000003,GO:0000578,GO:0000902,GO:0000904,GO:0001667,GO:0001890,GO:0001893,GO:0002064,GO:0002065,GO:0002066,GO:0003002,GO:0003006,GO:0003674,GO:0003676,GO:0003677,GO:0003697,GO:0003723,GO:0003727,GO:0003729,GO:0003730,GO:0005488,GO:0005515,GO:0005575,GO:0005622,GO:0005623,GO:0005634,GO:0005654,GO:0005737,GO:0005829,GO:0006403,GO:0006417,GO:0006928,GO:0006935,GO:0007028,GO:0007275,GO:0007276,GO:…	-	ko:K12741,ko:K14411	ko03015,ko03040,map03015,map03040	-	-	-	ko00000,ko00001,ko03019,ko03041	-	-	-	RRM_1
g955.t2	6500.XP_005095623.1	1.04e-12	75.1	KOG4205@1|root,KOG4205@2759|Eukaryota,38F25@33154|Opisthokonta,3BIB5@33208|Metazoa,3CT1F@33213|Bilateria	33208|Metazoa	A	DAZ associated protein 1	DAZAP1	GO:0000003,GO:0000578,GO:0000902,GO:0000904,GO:0001667,GO:0001890,GO:0001893,GO:0002064,GO:0002065,GO:0002066,GO:0003002,GO:0003006,GO:0003674,GO:0003676,GO:0003677,GO:0003697,GO:0003723,GO:0003727,GO:0003729,GO:0003730,GO:0005488,GO:0005515,GO:0005575,GO:0005622,GO:0005623,GO:0005634,GO:0005654,GO:0005737,GO:0005829,GO:0006403,GO:0006417,GO:0006928,GO:0006935,GO:0007028,GO:0007275,GO:0007276,GO:…	-	ko:K12741,ko:K14411	ko03015,ko03040,map03015,map03040	-	-	-	ko00000,ko00001,ko03019,ko03041	-	-	-	RRM_1
g1253.t1	6334.EFV54853	2.53e-102	340.0	COG1053@1|root,COG1236@1|root,KOG1135@2759|Eukaryota,KOG2404@2759|Eukaryota,38G4J@33154|Opisthokonta,3BAF6@33208|Metazoa,3CUJT@33213|Bilateria,40BWJ@6231|Nematoda	33208|Metazoa	A	CPSF plays a key role in pre-mRNA 3'-end formation, recognizing the AAUAAA signal sequence and interacting with poly(A)polymerase and other factors to bring about cleavage and poly(A) addition	CPSF2	GO:0000375,GO:0000377,GO:0000398,GO:0003674,GO:0003676,GO:0003723,GO:0005488,GO:0005515,GO:0005575,GO:0005622,GO:0005623,GO:0005634,GO:0005654,GO:0005847,GO:0005849,GO:0006139,GO:0006351,GO:0006353,GO:0006366,GO:0006369,GO:0006378,GO:0006396,GO:0006397,GO:0006398,GO:0006403,GO:0006405,GO:0006406,GO:0006611,GO:0006725,GO:0006807,GO:0006810,GO:0006886,GO:0006913,GO:0008104,GO:0008150,GO:0008152,GO:…	-	ko:K14402	ko03015,map03015	-	-	-	ko00000,ko00001,ko03019	-	-	-	Beta-Casp,CPSF100_C,Lactamase_B_6,RMMBL
g1264.t1	88036.EFJ24580	6.55e-57	191.0	COG5200@1|root,KOG0796@2759|Eukaryota,37J4N@33090|Viridiplantae,3G905@35493|Streptophyta	35493|Streptophyta	A	Luc7-like protein 3	-	-	-	-	-	-	-	-	-	-	-	-	LUC7
g1369.t1	5808.XP_002139920.1	1.48e-190	541.0	COG0513@1|root,KOG0326@2759|Eukaryota,3Y9IZ@5794|Apicomplexa,3YK03@5796|Coccidia	5794|Apicomplexa	A	Belongs to the DEAD box helicase family	-	GO:0000288,GO:0000290,GO:0000932,GO:0000956,GO:0003674,GO:0003676,GO:0003682,GO:0003723,GO:0003724,GO:0003729,GO:0003824,GO:0004004,GO:0004386,GO:0005488,GO:0005575,GO:0005622,GO:0005623,GO:0005634,GO:0005730,GO:0005737,GO:0006139,GO:0006401,GO:0006402,GO:0006417,GO:0006448,GO:0006725,GO:0006807,GO:0006996,GO:0008026,GO:0008150,GO:0008152,GO:0008186,GO:0009056,GO:0009057,GO:0009889,GO:0009890,GO:…	3.6.4.13	ko:K12614	ko03018,map03018	M00395	-	-	ko00000,ko00001,ko00002,ko01000,ko03019,ko03036	-	-	-	DEAD,Helicase_C
g1465.t1	5932.XP_004031192.1	5.16e-28	112.0	KOG0109@1|root,KOG0109@2759|Eukaryota,3ZFU3@5878|Ciliophora	5878|Ciliophora	A	Zinc knuckle	-	-	-	ko:K12896	ko03040,ko05168,map03040,map05168	-	-	-	ko00000,ko00001,ko03041	-	-	-	RRM_1,zf-CCHC
g1468.t1	5932.XP_004031192.1	5.16e-28	112.0	KOG0109@1|root,KOG0109@2759|Eukaryota,3ZFU3@5878|Ciliophora	5878|Ciliophora	A	Zinc knuckle	-	-	-	ko:K12896	ko03040,ko05168,map03040,map05168	-	-	-	ko00000,ko00001,ko03041	-	-	-	RRM_1,zf-CCHC
g1605.t1	5888.CAK84462	1.68e-168	504.0	COG4725@1|root,KOG2098@2759|Eukaryota,3ZBD6@5878|Ciliophora	5878|Ciliophora	A	Belongs to the MT-A70-like family	-	-	2.1.1.62	ko:K05925	-	-	-	-	ko00000,ko01000,ko03019	-	-	-	MT-A70,ZZ
g1659.t1	12957.ACEP10965-PA	1.4e-105	369.0	COG1643@1|root,KOG0920@2759|Eukaryota,38ETH@33154|Opisthokonta,3BAM8@33208|Metazoa,3CVBU@33213|Bilateria,41U8N@6656|Arthropoda,3SHTU@50557|Insecta,46EEJ@7399|Hymenoptera	33208|Metazoa	A	Helicase associated domain (HA2) Add an annotation	TDRD9	GO:0000003,GO:0000018,GO:0000070,GO:0000278,GO:0000280,GO:0000335,GO:0000337,GO:0000578,GO:0000819,GO:0001556,GO:0001709,GO:0002064,GO:0002065,GO:0002066,GO:0003002,GO:0003006,GO:0003674,GO:0003676,GO:0003723,GO:0003724,GO:0003824,GO:0004004,GO:0004386,GO:0005488,GO:0005575,GO:0005622,GO:0005623,GO:0005634,GO:0005654,GO:0005737,GO:0005739,GO:0005829,GO:0006139,GO:0006259,GO:0006304,GO:0006305,GO:…	3.6.4.13	ko:K18408	-	-	-	-	ko00000,ko01000,ko03036	-	-	-	DEAD,HA2,Helicase_C,TUDOR
g1670.t1	12957.ACEP10965-PA	1.4e-105	369.0	COG1643@1|root,KOG0920@2759|Eukaryota,38ETH@33154|Opisthokonta,3BAM8@33208|Metazoa,3CVBU@33213|Bilateria,41U8N@6656|Arthropoda,3SHTU@50557|Insecta,46EEJ@7399|Hymenoptera	33208|Metazoa	A	Helicase associated domain (HA2) Add an annotation	TDRD9	GO:0000003,GO:0000018,GO:0000070,GO:0000278,GO:0000280,GO:0000335,GO:0000337,GO:0000578,GO:0000819,GO:0001556,GO:0001709,GO:0002064,GO:0002065,GO:0002066,GO:0003002,GO:0003006,GO:0003674,GO:0003676,GO:0003723,GO:0003724,GO:0003824,GO:0004004,GO:0004386,GO:0005488,GO:0005575,GO:0005622,GO:0005623,GO:0005634,GO:0005654,GO:0005737,GO:0005739,GO:0005829,GO:0006139,GO:0006259,GO:0006304,GO:0006305,GO:…	3.6.4.13	ko:K18408	-	-	-	-	ko00000,ko01000,ko03036	-	-	-	DEAD,HA2,Helicase_C,TUDOR
g1867.t1	5865.XP_001611465.1	5.6e-15	73.6	COG5136@1|root,KOG3454@2759|Eukaryota,3YC6X@5794|Apicomplexa,3KB6I@422676|Aconoidasida,3Z66W@5863|Piroplasmida	422676|Aconoidasida	A	Component of the spliceosomal U1 snRNP, which is essential for recognition of the pre-mRNA 5' splice-site and the subsequent assembly of the spliceosome. U1-C is directly involved in initial 5' splice-site recognition for both constitutive and regulated alternative splicing. The interaction with the 5' splice-site seems to precede base-pairing between the pre-mRNA and the U1 snRNA. Stimulates com…	-	-	-	ko:K11095	ko03040,map03040	M00351	-	-	ko00000,ko00001,ko00002,ko03041	-	-	-	zf-U1
g1880.t1	5865.XP_001611465.1	5.6e-15	73.6	COG5136@1|root,KOG3454@2759|Eukaryota,3YC6X@5794|Apicomplexa,3KB6I@422676|Aconoidasida,3Z66W@5863|Piroplasmida	422676|Aconoidasida	A	Component of the spliceosomal U1 snRNP, which is essential for recognition of the pre-mRNA 5' splice-site and the subsequent assembly of the spliceosome. U1-C is directly involved in initial 5' splice-site recognition for both constitutive and regulated alternative splicing. The interaction with the 5' splice-site seems to precede base-pairing between the pre-mRNA and the U1 snRNA. Stimulates com…	-	-	-	ko:K11095	ko03040,map03040	M00351	-	-	ko00000,ko00001,ko00002,ko03041	-	-	-	zf-U1
g1919.t1	5016.M2U7R6	1.89e-11	63.2	KOG1781@1|root,KOG1781@2759|Eukaryota,3A654@33154|Opisthokonta,3P56M@4751|Fungi,3QUZ2@4890|Ascomycota,2025E@147541|Dothideomycetes,4KFDY@92860|Pleosporales	4751|Fungi	A	snRNP Sm proteins	lsm7	GO:0000375,GO:0000377,GO:0000398,GO:0000956,GO:0003674,GO:0003676,GO:0003723,GO:0003727,GO:0005488,GO:0005575,GO:0005622,GO:0005623,GO:0005634,GO:0005681,GO:0005684,GO:0005688,GO:0005689,GO:0005730,GO:0005732,GO:0005737,GO:0006139,GO:0006364,GO:0006396,GO:0006397,GO:0006401,GO:0006402,GO:0006725,GO:0006807,GO:0008150,GO:0008152,GO:0008187,GO:0008266,GO:0008380,GO:0009056,GO:0009057,GO:0009892,GO:…	-	ko:K12626	ko03018,ko03040,map03018,map03040	M00354,M00396,M00397	-	-	ko00000,ko00001,ko00002,ko03019,ko03041	-	-	-	LSM
g2142.t1	5911.EAR91857	2.11e-173	504.0	COG0513@1|root,KOG0330@2759|Eukaryota,3ZAWF@5878|Ciliophora	5878|Ciliophora	A	Belongs to the DEAD box helicase family	-	-	3.6.4.13	ko:K14777	-	-	-	-	ko00000,ko01000,ko03009	-	-	-	DEAD,Helicase_C
g2151.t1	4641.GSMUA_Achr5P25100_001	1.15e-35	150.0	COG5176@1|root,KOG0119@2759|Eukaryota,37T9G@33090|Viridiplantae,3G8WX@35493|Streptophyta,3KRCG@4447|Liliopsida	35493|Streptophyta	A	Splicing factor 1 helix-hairpin domain	-	GO:0001101,GO:0005575,GO:0005622,GO:0005623,GO:0005634,GO:0006139,GO:0006396,GO:0006725,GO:0006807,GO:0008150,GO:0008152,GO:0008380,GO:0009719,GO:0009725,GO:0009737,GO:0009987,GO:0010033,GO:0010467,GO:0016070,GO:0033993,GO:0034641,GO:0042221,GO:0043170,GO:0043226,GO:0043227,GO:0043229,GO:0043231,GO:0044237,GO:0044238,GO:0044424,GO:0044464,GO:0046483,GO:0050896,GO:0071704,GO:0090304,GO:0097305,GO:…	-	ko:K13095	-	-	-	-	ko00000,ko03041	-	-	-	KH_1,RRM_1,SF1-HH
g2403.t1	588596.U9UL36	1.15e-09	65.1	COG5180@1|root,KOG2375@2759|Eukaryota,39USB@33154|Opisthokonta,3NVG9@4751|Fungi	4751|Fungi	A	Pab1 binding protein	PBP1	GO:0003674,GO:0003676,GO:0003723,GO:0003729,GO:0005488,GO:0005575,GO:0005622,GO:0005623,GO:0005634,GO:0005737,GO:0005739,GO:0005844,GO:0006139,GO:0006259,GO:0006417,GO:0006725,GO:0006807,GO:0006996,GO:0008150,GO:0008152,GO:0009889,GO:0009891,GO:0009892,GO:0009893,GO:0009987,GO:0010468,GO:0010494,GO:0010556,GO:0010557,GO:0010603,GO:0010604,GO:0010605,GO:0010608,GO:0010628,GO:0010629,GO:0016043,GO:…	-	-	-	-	-	-	-	-	-	-	LsmAD,SM-ATX
g2406.t1	588596.U9UL36	1.15e-09	65.1	COG5180@1|root,KOG2375@2759|Eukaryota,39USB@33154|Opisthokonta,3NVG9@4751|Fungi	4751|Fungi	A	Pab1 binding protein	PBP1	GO:0003674,GO:0003676,GO:0003723,GO:0003729,GO:0005488,GO:0005575,GO:0005622,GO:0005623,GO:0005634,GO:0005737,GO:0005739,GO:0005844,GO:0006139,GO:0006259,GO:0006417,GO:0006725,GO:0006807,GO:0006996,GO:0008150,GO:0008152,GO:0009889,GO:0009891,GO:0009892,GO:0009893,GO:0009987,GO:0010468,GO:0010494,GO:0010556,GO:0010557,GO:0010603,GO:0010604,GO:0010605,GO:0010608,GO:0010628,GO:0010629,GO:0016043,GO:…	-	-	-	-	-	-	-	-	-	-	LsmAD,SM-ATX
g2473.t1	218851.Aquca_050_00040.1	1.22e-11	68.2	KOG4660@1|root,KOG4660@2759|Eukaryota,37MKT@33090|Viridiplantae,3G8B5@35493|Streptophyta	35493|Streptophyta	A	Mei2-like	-	GO:0003674,GO:0003676,GO:0003723,GO:0003729,GO:0005488,GO:0008150,GO:0010564,GO:0010638,GO:0033043,GO:0040008,GO:0040020,GO:0045787,GO:0045836,GO:0045927,GO:0048518,GO:0048522,GO:0050789,GO:0050794,GO:0051128,GO:0051130,GO:0051445,GO:0051446,GO:0051726,GO:0051783,GO:0051785,GO:0065007,GO:0090068,GO:0097159,GO:1901363,GO:2000241,GO:2000243	-	-	-	-	-	-	-	-	-	-	RRM_1,RRM_2
g2476.t1	208960.XP_007271515.1	1.1e-31	140.0	COG0513@1|root,KOG0347@2759|Eukaryota,38CPC@33154|Opisthokonta,3NUN6@4751|Fungi,3UZR3@5204|Basidiomycota,226MM@155619|Agaricomycetes,3H0XB@355688|Agaricomycetes incertae sedis	4751|Fungi	A	DEAD-domain-containing protein	MAK5	GO:0000460,GO:0000463,GO:0000466,GO:0000470,GO:0003674,GO:0003724,GO:0003824,GO:0004004,GO:0004386,GO:0005575,GO:0005622,GO:0005623,GO:0005634,GO:0005730,GO:0005737,GO:0006139,GO:0006364,GO:0006396,GO:0006725,GO:0006807,GO:0008026,GO:0008150,GO:0008152,GO:0008186,GO:0009987,GO:0010467,GO:0010501,GO:0016070,GO:0016072,GO:0016462,GO:0016787,GO:0016817,GO:0016818,GO:0016887,GO:0017111,GO:0022613,GO:…	3.6.4.13	ko:K14805	-	-	-	-	ko00000,ko01000,ko03009	-	-	-	DEAD,Helicase_C
g2481.t1	34740.HMEL016495-PA	6.62e-09	63.5	COG5193@1|root,KOG4213@2759|Eukaryota,38BAC@33154|Opisthokonta,3BD3Q@33208|Metazoa,3D2Y6@33213|Bilateria,41YCC@6656|Arthropoda,3SKQ6@50557|Insecta,445U0@7088|Lepidoptera	33208|Metazoa	A	Domain in the RNA-binding Lupus La protein; unknown function	SSB	GO:0000049,GO:0000785,GO:0000791,GO:0000956,GO:0000966,GO:0001682,GO:0003674,GO:0003676,GO:0003723,GO:0003727,GO:0003729,GO:0005488,GO:0005575,GO:0005622,GO:0005623,GO:0005634,GO:0005694,GO:0005737,GO:0006139,GO:0006396,GO:0006399,GO:0006400,GO:0006401,GO:0006402,GO:0006403,GO:0006405,GO:0006409,GO:0006611,GO:0006725,GO:0006807,GO:0006810,GO:0006886,GO:0006913,GO:0008033,GO:0008097,GO:0008098,GO:…	-	ko:K11090	ko05322,map05322	-	-	-	ko00000,ko00001	-	-	-	La,RRM_1,RRM_3
g2505.t1	5759.rna_EHI_178810-1	1.28e-96	353.0	KOG0392@1|root,KOG0392@2759|Eukaryota,3X8DD@554915|Amoebozoa	554915|Amoebozoa	A	SNF2 family N-terminal domain	-	-	-	ko:K15192	-	-	-	-	ko00000,ko01000,ko03021	-	-	-	DUF3535,Helicase_C,SNF2_N
g2545.t1	5888.CAK56356	8.78e-73	245.0	KOG0118@1|root,KOG0118@2759|Eukaryota,3ZC1R@5878|Ciliophora	5878|Ciliophora	A	Torus domain	-	-	-	-	-	-	-	-	-	-	-	-	RRM_1,Torus
g2574.t1	31033.ENSTRUP00000002285	4.84e-123	414.0	COG4581@1|root,KOG0947@2759|Eukaryota,38BTP@33154|Opisthokonta,3BFU2@33208|Metazoa,3CZ64@33213|Bilateria,48A6A@7711|Chordata,48WZ6@7742|Vertebrata,49UI1@7898|Actinopterygii	33208|Metazoa	A	Superkiller viralicidic activity 2 (S. cerevisiae homolog)-like	SKIV2L	GO:0000184,GO:0000288,GO:0000291,GO:0000956,GO:0003674,GO:0003724,GO:0003824,GO:0004004,GO:0004386,GO:0005575,GO:0005622,GO:0005623,GO:0005634,GO:0005737,GO:0005829,GO:0006139,GO:0006401,GO:0006402,GO:0006725,GO:0006807,GO:0008026,GO:0008150,GO:0008152,GO:0008186,GO:0009056,GO:0009057,GO:0009892,GO:0009987,GO:0010468,GO:0010605,GO:0010629,GO:0016070,GO:0016071,GO:0016462,GO:0016787,GO:0016817,GO:…	-	ko:K12599	ko03018,map03018	M00392	-	-	ko00000,ko00001,ko00002,ko01000,ko03019	-	-	-	DEAD,DSHCT,Helicase_C,rRNA_proc-arch
g2654.t1	130081.XP_005707256.1	7.27e-76	243.0	COG5228@1|root,KOG0304@2759|Eukaryota	2759|Eukaryota	A	exonucleolytic nuclear-transcribed mRNA catabolic process involved in deadenylation-dependent decay	CNOT8	GO:0000003,GO:0000075,GO:0000077,GO:0000122,GO:0000175,GO:0000278,GO:0000288,GO:0000289,GO:0000290,GO:0000291,GO:0000932,GO:0000956,GO:0000988,GO:0000989,GO:0001076,GO:0001191,GO:0001932,GO:0001959,GO:0001960,GO:0002252,GO:0002376,GO:0002682,GO:0002683,GO:0003006,GO:0003674,GO:0003676,GO:0003700,GO:0003723,GO:0003729,GO:0003824,GO:0004518,GO:0004527,GO:0004532,GO:0004535,GO:0004540,GO:0005488,GO:…	-	ko:K12581	ko03018,map03018	-	-	-	ko00000,ko00001,ko03019	-	-	-	CAF1
g2725.t1	6334.EFV54853	2.96e-110	361.0	COG1053@1|root,COG1236@1|root,KOG1135@2759|Eukaryota,KOG2404@2759|Eukaryota,38G4J@33154|Opisthokonta,3BAF6@33208|Metazoa,3CUJT@33213|Bilateria,40BWJ@6231|Nematoda	33208|Metazoa	A	CPSF plays a key role in pre-mRNA 3'-end formation, recognizing the AAUAAA signal sequence and interacting with poly(A)polymerase and other factors to bring about cleavage and poly(A) addition	CPSF2	GO:0000375,GO:0000377,GO:0000398,GO:0003674,GO:0003676,GO:0003723,GO:0005488,GO:0005515,GO:0005575,GO:0005622,GO:0005623,GO:0005634,GO:0005654,GO:0005847,GO:0005849,GO:0006139,GO:0006351,GO:0006353,GO:0006366,GO:0006369,GO:0006378,GO:0006396,GO:0006397,GO:0006398,GO:0006403,GO:0006405,GO:0006406,GO:0006611,GO:0006725,GO:0006807,GO:0006810,GO:0006886,GO:0006913,GO:0008104,GO:0008150,GO:0008152,GO:…	-	ko:K14402	ko03015,map03015	-	-	-	ko00000,ko00001,ko03019	-	-	-	Beta-Casp,CPSF100_C,Lactamase_B_6,RMMBL
g2757.t1	5821.PBANKA_070840	1.95e-25	97.1	KOG1780@1|root,KOG1780@2759|Eukaryota,3YAVU@5794|Apicomplexa,3KB3M@422676|Aconoidasida,3Z04H@5819|Haemosporida	422676|Aconoidasida	A	Small nuclear ribonucleoprotein	-	-	-	ko:K11099	ko03040,map03040	M00351,M00352,M00354,M00355,M00398	-	-	ko00000,ko00001,ko00002,ko03032,ko03041	-	-	-	LSM
g3002.t1	4565.Traes_2AL_39874D115.2	6.01e-31	124.0	KOG4660@1|root,KOG4660@2759|Eukaryota,37MKT@33090|Viridiplantae,3G8B5@35493|Streptophyta,3KSRW@4447|Liliopsida	35493|Streptophyta	A	RNA recognition motif 2	-	-	-	-	-	-	-	-	-	-	-	-	RRM_1,RRM_2
g3054.t1	1005962.W1QE84	3.1e-259	766.0	COG4581@1|root,KOG0948@2759|Eukaryota,38Y04@33154|Opisthokonta,3NV71@4751|Fungi,3QJW9@4890|Ascomycota,3RRTC@4891|Saccharomycetes	4751|Fungi	A	to Saccharomyces cerevisiae MTR4 (YJL050W)	MTR4	GO:0000459,GO:0000460,GO:0000466,GO:0000467,GO:0000469,GO:0000956,GO:0003674,GO:0003676,GO:0003723,GO:0003724,GO:0003727,GO:0003729,GO:0003824,GO:0004004,GO:0004386,GO:0005488,GO:0005575,GO:0005622,GO:0005623,GO:0005634,GO:0005730,GO:0006139,GO:0006364,GO:0006396,GO:0006399,GO:0006401,GO:0006402,GO:0006403,GO:0006405,GO:0006406,GO:0006611,GO:0006725,GO:0006807,GO:0006810,GO:0006886,GO:0006913,GO:…	3.6.4.13	ko:K11593,ko:K12598	ko03018,map03018	M00393	-	-	ko00000,ko00001,ko00002,ko01000,ko03009,ko03016,ko03019,ko03036,ko03041	-	-	-	DEAD,DSHCT,Helicase_C,rRNA_proc-arch
g3141.t1	8364.ENSXETP00000060170	5.62e-09	60.1	COG5183@1|root,KOG1609@2759|Eukaryota,39TKA@33154|Opisthokonta,3BA5X@33208|Metazoa,3D3R5@33213|Bilateria,485Y5@7711|Chordata,493EW@7742|Vertebrata	33208|Metazoa	A	zinc ion binding	MARCH10	-	2.3.2.27	ko:K10662,ko:K10665	-	-	-	-	ko00000,ko01000,ko04121	-	-	-	RINGv
g3171.t1	5888.CAK81725	3.15e-117	357.0	KOG2562@1|root,KOG2562@2759|Eukaryota,3ZBCE@5878|Ciliophora	5878|Ciliophora	A	positive regulation of B cell differentiation	-	-	-	ko:K11583	ko03015,ko04071,ko04151,ko04152,ko04261,ko04728,ko05165,map03015,map04071,map04151,map04152,map04261,map04728,map05165	-	-	-	ko00000,ko00001,ko01009,ko03036	-	-	-	-
g3180.t1	5888.CAK81725	3.15e-117	357.0	KOG2562@1|root,KOG2562@2759|Eukaryota,3ZBCE@5878|Ciliophora	5878|Ciliophora	A	positive regulation of B cell differentiation	-	-	-	ko:K11583	ko03015,ko04071,ko04151,ko04152,ko04261,ko04728,ko05165,map03015,map04071,map04151,map04152,map04261,map04728,map05165	-	-	-	ko00000,ko00001,ko01009,ko03036	-	-	-	-
g3482.t1	117187.FVEG_05182T0	2.54e-107	347.0	COG0513@1|root,KOG0335@2759|Eukaryota,38IV8@33154|Opisthokonta,3NUJV@4751|Fungi,3QJJ5@4890|Ascomycota,214FS@147550|Sordariomycetes,3TDQ0@5125|Hypocreales,1FKFQ@110618|Nectriaceae	4751|Fungi	A	Belongs to the DEAD box helicase family	DED1	GO:0000375,GO:0000377,GO:0000390,GO:0000398,GO:0002181,GO:0002183,GO:0003674,GO:0003676,GO:0003723,GO:0003724,GO:0003725,GO:0003727,GO:0003729,GO:0003743,GO:0003824,GO:0004004,GO:0004386,GO:0005488,GO:0005575,GO:0005622,GO:0005623,GO:0005634,GO:0005730,GO:0005737,GO:0006139,GO:0006396,GO:0006397,GO:0006412,GO:0006413,GO:0006518,GO:0006725,GO:0006807,GO:0008026,GO:0008135,GO:0008150,GO:0008152,GO:…	3.6.4.13	ko:K11594	ko04622,ko05161,ko05203,map04622,map05161,map05203	-	-	-	ko00000,ko00001,ko01000,ko03019,ko03036,ko03041	-	-	-	DEAD,Helicase_C
g3545.t1	77586.LPERR07G13680.1	7.28e-40	152.0	KOG0118@1|root,KOG0118@2759|Eukaryota,37RGZ@33090|Viridiplantae,3GA7K@35493|Streptophyta,3KMJ5@4447|Liliopsida,3I2QI@38820|Poales	35493|Streptophyta	A	RNA recognition motif	-	-	-	-	-	-	-	-	-	-	-	-	RRM_1
g3790.t1	6412.HelroP187181	1.9e-36	131.0	COG1958@1|root,KOG3168@2759|Eukaryota,38FC8@33154|Opisthokonta,3BGKC@33208|Metazoa,3CWXJ@33213|Bilateria	33208|Metazoa	A	RNA binding	SNRPB	GO:0000003,GO:0000375,GO:0000377,GO:0000387,GO:0000398,GO:0003006,GO:0003674,GO:0003676,GO:0003723,GO:0005488,GO:0005515,GO:0005575,GO:0005622,GO:0005623,GO:0005634,GO:0005654,GO:0005681,GO:0005682,GO:0005683,GO:0005684,GO:0005685,GO:0005686,GO:0005687,GO:0005689,GO:0005697,GO:0005737,GO:0005829,GO:0006139,GO:0006351,GO:0006353,GO:0006366,GO:0006369,GO:0006396,GO:0006397,GO:0006464,GO:0006479,GO:…	-	ko:K11086,ko:K11100	ko03040,ko05322,map03040,map05322	M00351,M00352,M00354,M00355,M00398	-	-	ko00000,ko00001,ko00002,ko03032,ko03041	-	-	-	LSM
g4013.t1	29730.Gorai.002G111400.1	1.55e-10	66.6	KOG0533@1|root,KOG0533@2759|Eukaryota,37MMS@33090|Viridiplantae,3GG6X@35493|Streptophyta	35493|Streptophyta	A	THO complex subunit	-	GO:0003674,GO:0003676,GO:0003723,GO:0003729,GO:0005488,GO:0005575,GO:0005622,GO:0005623,GO:0005634,GO:0005654,GO:0005730,GO:0031974,GO:0031981,GO:0043226,GO:0043227,GO:0043228,GO:0043229,GO:0043231,GO:0043232,GO:0043233,GO:0044422,GO:0044424,GO:0044428,GO:0044446,GO:0044464,GO:0070013,GO:0097159,GO:1901363	-	ko:K12881	ko03013,ko03015,ko03040,ko05168,map03013,map03015,map03040,map05168	M00406,M00430	-	-	ko00000,ko00001,ko00002,ko03019,ko03041	-	-	-	FoP_duplication,RRM_1
g4104.t1	5872.XP_004829913.1	1.62e-31	133.0	COG5175@1|root,KOG2068@2759|Eukaryota,3YAAR@5794|Apicomplexa,3KAJW@422676|Aconoidasida,3Z4NW@5863|Piroplasmida	422676|Aconoidasida	A	RING/Ubox like zinc-binding domain	-	GO:0000075,GO:0000077,GO:0000278,GO:0000288,GO:0000289,GO:0000956,GO:0002682,GO:0003674,GO:0003824,GO:0004842,GO:0005575,GO:0005622,GO:0005623,GO:0005737,GO:0005829,GO:0006139,GO:0006401,GO:0006402,GO:0006464,GO:0006508,GO:0006511,GO:0006725,GO:0006807,GO:0006950,GO:0006974,GO:0006977,GO:0007049,GO:0007093,GO:0007154,GO:0007165,GO:0007346,GO:0008150,GO:0008152,GO:0009056,GO:0009057,GO:0009892,GO:…	2.3.2.27	ko:K10643	ko03018,map03018	-	-	-	ko00000,ko00001,ko01000,ko03019,ko04121	-	-	-	RRM_1,zf-RING_4
g4180.t1	5888.CAK55914	1.77e-200	614.0	COG0513@1|root,KOG0334@2759|Eukaryota,3ZAK9@5878|Ciliophora	5878|Ciliophora	A	helicase activity	-	-	3.6.4.13	ko:K12811	ko03040,map03040	-	-	-	ko00000,ko00001,ko01000,ko03041	-	-	-	DEAD,Helicase_C
g4246.t1	31033.ENSTRUP00000035550	1.07e-185	552.0	COG1236@1|root,KOG1137@2759|Eukaryota,38E07@33154|Opisthokonta,3B9GG@33208|Metazoa,3CXRP@33213|Bilateria,48959@7711|Chordata,48Y3Z@7742|Vertebrata,49X5S@7898|Actinopterygii	33208|Metazoa	A	Cleavage and polyadenylation	CPSF3	GO:0000375,GO:0000377,GO:0000398,GO:0003674,GO:0003676,GO:0003723,GO:0003824,GO:0004518,GO:0004519,GO:0004521,GO:0004527,GO:0004540,GO:0005488,GO:0005515,GO:0005575,GO:0005622,GO:0005623,GO:0005634,GO:0005654,GO:0005847,GO:0005849,GO:0006139,GO:0006351,GO:0006353,GO:0006366,GO:0006369,GO:0006378,GO:0006379,GO:0006396,GO:0006397,GO:0006398,GO:0006403,GO:0006405,GO:0006406,GO:0006611,GO:0006725,GO:…	-	ko:K14403	ko03015,map03015	-	-	-	ko00000,ko00001,ko01000,ko03019,ko03021	-	-	-	Beta-Casp,CPSF73-100_C,Lactamase_B,Lactamase_B_6,RMMBL
g4257.t1	31033.ENSTRUP00000035550	1.07e-185	552.0	COG1236@1|root,KOG1137@2759|Eukaryota,38E07@33154|Opisthokonta,3B9GG@33208|Metazoa,3CXRP@33213|Bilateria,48959@7711|Chordata,48Y3Z@7742|Vertebrata,49X5S@7898|Actinopterygii	33208|Metazoa	A	Cleavage and polyadenylation	CPSF3	GO:0000375,GO:0000377,GO:0000398,GO:0003674,GO:0003676,GO:0003723,GO:0003824,GO:0004518,GO:0004519,GO:0004521,GO:0004527,GO:0004540,GO:0005488,GO:0005515,GO:0005575,GO:0005622,GO:0005623,GO:0005634,GO:0005654,GO:0005847,GO:0005849,GO:0006139,GO:0006351,GO:0006353,GO:0006366,GO:0006369,GO:0006378,GO:0006379,GO:0006396,GO:0006397,GO:0006398,GO:0006403,GO:0006405,GO:0006406,GO:0006611,GO:0006725,GO:…	-	ko:K14403	ko03015,map03015	-	-	-	ko00000,ko00001,ko01000,ko03019,ko03021	-	-	-	Beta-Casp,CPSF73-100_C,Lactamase_B,Lactamase_B_6,RMMBL
g4301.t1	5888.CAK83027	2.21e-70	229.0	KOG0265@1|root,KOG0265@2759|Eukaryota,3ZB03@5878|Ciliophora	5878|Ciliophora	A	WD domain, G-beta repeat	-	-	-	ko:K12857	ko03040,map03040	M00354,M00355	-	-	ko00000,ko00001,ko00002,ko03041	-	-	-	WD40
g4394.t1	121225.PHUM584740-PA	1.36e-204	608.0	KOG2047@1|root,KOG2047@2759|Eukaryota,38FF1@33154|Opisthokonta,3BE39@33208|Metazoa,3CX5M@33213|Bilateria,41UUB@6656|Arthropoda,3SGJ0@50557|Insecta,3E8GH@33342|Paraneoptera	33208|Metazoa	A	HAT (Half-A-TPR) repeats	XAB2	GO:0000349,GO:0000375,GO:0000377,GO:0000393,GO:0000398,GO:0000974,GO:0001655,GO:0001701,GO:0001709,GO:0001824,GO:0002009,GO:0003674,GO:0005488,GO:0005515,GO:0005575,GO:0005622,GO:0005623,GO:0005634,GO:0005654,GO:0005681,GO:0005684,GO:0006139,GO:0006259,GO:0006281,GO:0006283,GO:0006289,GO:0006351,GO:0006396,GO:0006397,GO:0006725,GO:0006807,GO:0006950,GO:0006974,GO:0007275,GO:0007399,GO:0007417,GO:…	-	ko:K12867	ko03040,map03040	M00355	-	-	ko00000,ko00001,ko00002,ko03019,ko03041	-	-	-	TPR_8
g4533.t1	5888.CAK77879	0.0	1101.0	COG1643@1|root,KOG0924@2759|Eukaryota,3ZAVT@5878|Ciliophora	5878|Ciliophora	A	Helicase associated domain (HA2) Add an annotation	-	-	3.6.4.13	ko:K12815	ko03040,map03040	-	-	-	ko00000,ko00001,ko01000,ko03041	-	-	-	DEAD,HA2,Helicase_C,OB_NTP_bind
g4534.t1	9371.XP_004696228.1	2.12e-70	228.0	COG5228@1|root,KOG0304@2759|Eukaryota,38JJE@33154|Opisthokonta,3B94X@33208|Metazoa,3CT2V@33213|Bilateria,48BX0@7711|Chordata,4918E@7742|Vertebrata,3J9GW@40674|Mammalia,34XDB@311790|Afrotheria	33208|Metazoa	A	CCR4-NOT transcription complex, subunit 7	CNOT7	GO:0000003,GO:0000075,GO:0000077,GO:0000122,GO:0000175,GO:0000278,GO:0000288,GO:0000289,GO:0000290,GO:0000291,GO:0000932,GO:0000956,GO:0000988,GO:0000989,GO:0001076,GO:0001191,GO:0001932,GO:0001959,GO:0001960,GO:0002252,GO:0002376,GO:0002682,GO:0002683,GO:0003006,GO:0003674,GO:0003700,GO:0003824,GO:0004518,GO:0004527,GO:0004532,GO:0004535,GO:0004540,GO:0005488,GO:0005515,GO:0005575,GO:0005622,GO:…	-	ko:K12581	ko03018,map03018	-	-	-	ko00000,ko00001,ko03019	-	-	-	CAF1
g4570.t1	2880.D7FXA2	2.83e-27	102.0	KOG3485@1|root,KOG3485@2759|Eukaryota	2759|Eukaryota	A	mRNA splicing, via spliceosome	SF3B5	GO:0000003,GO:0000245,GO:0000375,GO:0000377,GO:0000398,GO:0005575,GO:0005622,GO:0005623,GO:0005634,GO:0005654,GO:0005681,GO:0005684,GO:0005686,GO:0005689,GO:0006139,GO:0006396,GO:0006397,GO:0006725,GO:0006807,GO:0007276,GO:0007283,GO:0008150,GO:0008152,GO:0008380,GO:0009987,GO:0010467,GO:0010468,GO:0016043,GO:0016070,GO:0016071,GO:0019222,GO:0019953,GO:0022414,GO:0022607,GO:0022613,GO:0022618,GO:…	2.7.11.1	ko:K08790,ko:K12832,ko:K19485	ko03040,map03040	M00352	-	-	ko00000,ko00001,ko00002,ko01000,ko01001,ko03000,ko03041	-	-	-	SF3b10
g4767.t1	46681.XP_001735940.1	1.89e-151	467.0	COG1643@1|root,KOG0924@2759|Eukaryota,3X8EG@554915|Amoebozoa	554915|Amoebozoa	A	Helicase associated domain (HA2) Add an annotation	-	-	3.6.4.13	ko:K12815	ko03040,map03040	-	-	-	ko00000,ko00001,ko01000,ko03041	-	-	-	DEAD,HA2,Helicase_C,OB_NTP_bind
g4879.t1	88036.EFJ24580	9.22e-42	150.0	COG5200@1|root,KOG0796@2759|Eukaryota,37J4N@33090|Viridiplantae,3G905@35493|Streptophyta	35493|Streptophyta	A	Luc7-like protein 3	-	-	-	-	-	-	-	-	-	-	-	-	LUC7
g4888.t1	45351.EDO45398	5.29e-62	204.0	KOG3068@1|root,KOG3068@2759|Eukaryota,39QGY@33154|Opisthokonta,3BIJJ@33208|Metazoa	33208|Metazoa	A	Pre-mRNA-splicing factor ISY1 homolog	ISY1	GO:0000245,GO:0000350,GO:0000375,GO:0000377,GO:0000389,GO:0000393,GO:0000398,GO:0000974,GO:0003674,GO:0003676,GO:0003723,GO:0005488,GO:0005575,GO:0005622,GO:0005623,GO:0005634,GO:0005654,GO:0005681,GO:0006139,GO:0006259,GO:0006281,GO:0006283,GO:0006289,GO:0006376,GO:0006396,GO:0006397,GO:0006725,GO:0006807,GO:0006950,GO:0006974,GO:0008150,GO:0008152,GO:0008380,GO:0009987,GO:0010467,GO:0016043,GO:…	-	ko:K12870	ko03040,map03040	M00355	-	-	ko00000,ko00001,ko00002,ko03041	-	-	-	Isy1
g5133.t1	7460.GB48224-PA	1.83e-22	100.0	COG4886@1|root,KOG1644@2759|Eukaryota,39R7I@33154|Opisthokonta,3BRII@33208|Metazoa,3D8FP@33213|Bilateria,420KT@6656|Arthropoda,3SP27@50557|Insecta	33208|Metazoa	A	Leucine-rich repeat	-	-	-	-	-	-	-	-	-	-	-	-	LRR_9
g5162.t1	5911.EAS00034	2.69e-44	159.0	COG0670@1|root,KOG2322@2759|Eukaryota	2759|Eukaryota	A	negative regulation of Fas signaling pathway	-	GO:0000322,GO:0000323,GO:0000324,GO:0005575,GO:0005622,GO:0005623,GO:0005737,GO:0005739,GO:0005773,GO:0005783,GO:0006915,GO:0006950,GO:0006986,GO:0007154,GO:0007165,GO:0008150,GO:0008219,GO:0009987,GO:0010033,GO:0012501,GO:0012505,GO:0016020,GO:0016021,GO:0019722,GO:0019932,GO:0023052,GO:0030968,GO:0031224,GO:0033554,GO:0034620,GO:0034976,GO:0035556,GO:0035966,GO:0035967,GO:0042221,GO:0043226,GO:…	-	ko:K06890	-	-	-	-	ko00000	-	-	-	Bax1-I
g5165.t1	5911.EAS00034	2.69e-44	159.0	COG0670@1|root,KOG2322@2759|Eukaryota	2759|Eukaryota	A	negative regulation of Fas signaling pathway	-	GO:0000322,GO:0000323,GO:0000324,GO:0005575,GO:0005622,GO:0005623,GO:0005737,GO:0005739,GO:0005773,GO:0005783,GO:0006915,GO:0006950,GO:0006986,GO:0007154,GO:0007165,GO:0008150,GO:0008219,GO:0009987,GO:0010033,GO:0012501,GO:0012505,GO:0016020,GO:0016021,GO:0019722,GO:0019932,GO:0023052,GO:0030968,GO:0031224,GO:0033554,GO:0034620,GO:0034976,GO:0035556,GO:0035966,GO:0035967,GO:0042221,GO:0043226,GO:…	-	ko:K06890	-	-	-	-	ko00000	-	-	-	Bax1-I
g5357.t1	6326.BUX.s01109.203	8.75e-32	133.0	KOG0285@1|root,KOG0285@2759|Eukaryota,38DW7@33154|Opisthokonta,3BE61@33208|Metazoa,3CT2A@33213|Bilateria,40BUU@6231|Nematoda,1KUNW@119089|Chromadorea	33208|Metazoa	A	WD domain, G-beta repeat	PLRG1	GO:0000151,GO:0000375,GO:0000377,GO:0000398,GO:0000974,GO:0001650,GO:0002790,GO:0005575,GO:0005622,GO:0005623,GO:0005634,GO:0005635,GO:0005654,GO:0005681,GO:0005684,GO:0005730,GO:0005737,GO:0005829,GO:0006139,GO:0006396,GO:0006397,GO:0006725,GO:0006807,GO:0006810,GO:0006996,GO:0007030,GO:0007346,GO:0008104,GO:0008150,GO:0008152,GO:0008380,GO:0009306,GO:0009987,GO:0010256,GO:0010467,GO:0010564,GO:…	-	ko:K12862	ko03040,map03040	M00353,M00355	-	-	ko00000,ko00001,ko00002,ko03041,ko03400	-	-	-	WD40
g5385.t1	8010.XP_010878052.1	2.62e-32	127.0	KOG4208@1|root,KOG4208@2759|Eukaryota,3A02H@33154|Opisthokonta,3BAWH@33208|Metazoa,3D17W@33213|Bilateria,47Z31@7711|Chordata,48YR4@7742|Vertebrata,49Q7Y@7898|Actinopterygii	33208|Metazoa	A	Nucleolar protein interacting with the FHA domain of MKI67	NIFK	GO:0000228,GO:0000793,GO:0000794,GO:0003674,GO:0003676,GO:0003723,GO:0003729,GO:0005488,GO:0005575,GO:0005622,GO:0005623,GO:0005634,GO:0005654,GO:0005694,GO:0005730,GO:0005737,GO:0006139,GO:0006351,GO:0006725,GO:0006807,GO:0008150,GO:0008152,GO:0009058,GO:0009059,GO:0009303,GO:0009987,GO:0010467,GO:0016043,GO:0016070,GO:0016072,GO:0018130,GO:0019438,GO:0022607,GO:0031974,GO:0031981,GO:0032774,GO:…	5.4.99.12	ko:K06173,ko:K14838	-	-	-	-	ko00000,ko01000,ko03009,ko03016	-	-	-	RRM_1,hNIFK_binding
g5573.t1	57918.XP_004288811.1	1.23e-111	354.0	COG0513@1|root,KOG0335@2759|Eukaryota,37TMC@33090|Viridiplantae,3GHG4@35493|Streptophyta	35493|Streptophyta	A	DEAD-box ATP-dependent RNA helicase	-	GO:0003674,GO:0003724,GO:0003824,GO:0004004,GO:0004386,GO:0005575,GO:0005622,GO:0005623,GO:0005634,GO:0005730,GO:0005737,GO:0006139,GO:0006725,GO:0006807,GO:0008026,GO:0008150,GO:0008152,GO:0008186,GO:0009987,GO:0010501,GO:0016070,GO:0016462,GO:0016787,GO:0016817,GO:0016818,GO:0016887,GO:0017111,GO:0031974,GO:0031981,GO:0034641,GO:0042623,GO:0043170,GO:0043226,GO:0043227,GO:0043228,GO:0043229,GO:…	3.6.4.13	ko:K11594	ko04622,ko05161,ko05203,map04622,map05161,map05203	-	-	-	ko00000,ko00001,ko01000,ko03019,ko03036,ko03041	-	-	-	DEAD,Helicase_C
g5754.t1	115417.EPrPW00000014487	6.89e-28	117.0	KOG0647@1|root,KOG0647@2759|Eukaryota,1MDTR@121069|Pythiales	121069|Pythiales	A	WD domain-containing protein. Source PGD	-	-	-	-	-	-	-	-	-	-	-	-	WD40
g5780.t1	5888.CAK64111	8.86e-105	312.0	KOG0131@1|root,KOG0131@2759|Eukaryota,3ZBG2@5878|Ciliophora	5878|Ciliophora	A	RNA recognition motif. (a.k.a. RRM, RBD, or RNP domain)	-	-	-	ko:K12831	ko03040,map03040	M00352	-	-	ko00000,ko00001,ko00002,ko03041	-	-	-	RRM_1
g6045.t1	5888.CAK56830	6.91e-91	284.0	COG4725@1|root,KOG2098@2759|Eukaryota,3ZAVW@5878|Ciliophora	5878|Ciliophora	A	MT-A70	-	-	2.1.1.62	ko:K05925	-	-	-	-	ko00000,ko01000,ko03019	-	-	-	MT-A70
g6048.t1	88036.EFJ29695	7.59e-25	116.0	KOG4660@1|root,KOG4660@2759|Eukaryota,37MKT@33090|Viridiplantae,3G8B5@35493|Streptophyta	35493|Streptophyta	A	Mei2-like	-	-	-	-	-	-	-	-	-	-	-	-	RRM_1,RRM_2
g6226.t1	59689.scaffold_303338.1	7.11e-13	78.2	KOG0272@1|root,KOG0272@2759|Eukaryota,37HYM@33090|Viridiplantae,3GC5P@35493|Streptophyta,3HQMJ@3699|Brassicales	35493|Streptophyta	A	U4 U6 small nuclear ribonucleoprotein PRP4-like protein	-	GO:0005575,GO:0005618,GO:0005623,GO:0030312,GO:0044464,GO:0071944	-	ko:K12662	ko03040,map03040	M00354	-	-	ko00000,ko00001,ko00002,ko03041	-	-	-	PRP4,WD40
g6393.t1	4641.GSMUA_Achr10P07910_001	3.16e-37	137.0	KOG4205@1|root,KOG4205@2759|Eukaryota,37RME@33090|Viridiplantae,3G9Z5@35493|Streptophyta,3KQI9@4447|Liliopsida	35493|Streptophyta	A	RNA recognition motif	-	GO:0000003,GO:0003006,GO:0003674,GO:0003676,GO:0003723,GO:0003729,GO:0003730,GO:0005488,GO:0005575,GO:0005622,GO:0005623,GO:0005634,GO:0005654,GO:0005737,GO:0005829,GO:0005849,GO:0006139,GO:0006378,GO:0006379,GO:0006396,GO:0006397,GO:0006725,GO:0006807,GO:0007275,GO:0008150,GO:0008152,GO:0009791,GO:0009987,GO:0010228,GO:0010467,GO:0016070,GO:0016071,GO:0022414,GO:0031123,GO:0031124,GO:0031974,GO:…	-	ko:K14411	ko03015,map03015	-	-	-	ko00000,ko00001,ko03019	-	-	-	RRM_1
g6436.t1	7425.NV18514-PA	4.96e-52	183.0	COG2319@1|root,KOG0284@2759|Eukaryota,38BFJ@33154|Opisthokonta,3BH5C@33208|Metazoa,3CUWY@33213|Bilateria,41UJB@6656|Arthropoda,3SI4I@50557|Insecta,46E8B@7399|Hymenoptera	33208|Metazoa	A	WD domain, G-beta repeat	WDR33	GO:0000003,GO:0000375,GO:0000377,GO:0000398,GO:0001650,GO:0005575,GO:0005622,GO:0005623,GO:0005634,GO:0005654,GO:0005730,GO:0005847,GO:0005849,GO:0006139,GO:0006259,GO:0006281,GO:0006301,GO:0006351,GO:0006353,GO:0006366,GO:0006369,GO:0006378,GO:0006379,GO:0006396,GO:0006397,GO:0006403,GO:0006405,GO:0006406,GO:0006611,GO:0006725,GO:0006807,GO:0006810,GO:0006886,GO:0006913,GO:0006950,GO:0006974,GO:…	-	ko:K15542	ko03015,map03015	-	-	-	ko00000,ko00001,ko03019	-	-	-	Collagen,WD40
g6477.t1	136037.KDR20075	1.93e-11	65.5	KOG1869@1|root,KOG1869@2759|Eukaryota,39VWU@33154|Opisthokonta,3BIMT@33208|Metazoa,3CYR3@33213|Bilateria,41XK4@6656|Arthropoda,3SJFB@50557|Insecta	33208|Metazoa	A	C2H2 zinc finger domain binding	SRRM2	GO:0000228,GO:0000375,GO:0000377,GO:0000398,GO:0000785,GO:0000790,GO:0003674,GO:0005488,GO:0005515,GO:0005575,GO:0005622,GO:0005623,GO:0005634,GO:0005654,GO:0005681,GO:0005684,GO:0005694,GO:0006139,GO:0006396,GO:0006397,GO:0006725,GO:0006807,GO:0008150,GO:0008152,GO:0008380,GO:0009987,GO:0010467,GO:0015030,GO:0016070,GO:0016071,GO:0016604,GO:0016607,GO:0019904,GO:0031974,GO:0031981,GO:0032991,GO:…	-	ko:K13172	-	-	-	-	ko00000,ko03041	-	-	-	cwf21
g6534.t1	5888.CAK64598	5.64e-25	105.0	28P7S@1|root,2RY61@2759|Eukaryota,3ZEEY@5878|Ciliophora	2759|Eukaryota	A	RNA recognition motif	-	-	-	-	-	-	-	-	-	-	-	-	RRM_1
g6697.t1	130081.XP_005707256.1	7.18e-71	230.0	COG5228@1|root,KOG0304@2759|Eukaryota	2759|Eukaryota	A	exonucleolytic nuclear-transcribed mRNA catabolic process involved in deadenylation-dependent decay	CNOT8	GO:0000003,GO:0000075,GO:0000077,GO:0000122,GO:0000175,GO:0000278,GO:0000288,GO:0000289,GO:0000290,GO:0000291,GO:0000932,GO:0000956,GO:0000988,GO:0000989,GO:0001076,GO:0001191,GO:0001932,GO:0001959,GO:0001960,GO:0002252,GO:0002376,GO:0002682,GO:0002683,GO:0003006,GO:0003674,GO:0003676,GO:0003700,GO:0003723,GO:0003729,GO:0003824,GO:0004518,GO:0004527,GO:0004532,GO:0004535,GO:0004540,GO:0005488,GO:…	-	ko:K12581	ko03018,map03018	-	-	-	ko00000,ko00001,ko03019	-	-	-	CAF1
g6706.t1	5911.EAS01065	5.35e-266	781.0	COG4581@1|root,KOG0948@2759|Eukaryota,3ZAVU@5878|Ciliophora	5878|Ciliophora	A	rRNA-processing arch domain	-	-	3.6.4.13	ko:K12598	ko03018,map03018	M00393	-	-	ko00000,ko00001,ko00002,ko01000,ko03009,ko03016,ko03019,ko03041	-	-	-	DEAD,DSHCT,Helicase_C,rRNA_proc-arch
g6797.t1	67593.Physo111735	6.8e-26	110.0	COG5175@1|root,KOG2068@2759|Eukaryota,3QB33@4776|Peronosporales	4776|Peronosporales	A	RING/Ubox like zinc-binding domain	-	-	2.3.2.27	ko:K10643	ko03018,map03018	-	-	-	ko00000,ko00001,ko01000,ko03019,ko04121	-	-	-	RRM_1,zf-RING_4
g6887.t1	5888.CAK58050	5.94e-50	171.0	KOG4210@1|root,KOG4210@2759|Eukaryota,3ZEA1@5878|Ciliophora	2759|Eukaryota	A	RNA recognition motif. (a.k.a. RRM, RBD, or RNP domain)	-	-	-	ko:K11294	ko05130,map05130	-	-	-	ko00000,ko00001,ko03009,ko03036	-	-	-	RRM_1
g7052.t1	13249.RPRC009579-PA	3.47e-35	143.0	COG0513@1|root,KOG0348@2759|Eukaryota,38GBF@33154|Opisthokonta,3B9V1@33208|Metazoa,3CW5V@33213|Bilateria,41UJQ@6656|Arthropoda,3SKMC@50557|Insecta,3E84T@33342|Paraneoptera	33208|Metazoa	A	RNA helicase	DDX31	GO:0003674,GO:0003724,GO:0003824,GO:0004004,GO:0004386,GO:0005575,GO:0005622,GO:0005623,GO:0005634,GO:0005730,GO:0005737,GO:0005794,GO:0006139,GO:0006725,GO:0006807,GO:0008026,GO:0008150,GO:0008152,GO:0008186,GO:0009987,GO:0010501,GO:0012505,GO:0016070,GO:0016462,GO:0016787,GO:0016817,GO:0016818,GO:0016887,GO:0017111,GO:0022613,GO:0031974,GO:0031981,GO:0034641,GO:0042254,GO:0042623,GO:0043170,GO:…	3.6.4.13	ko:K14806	-	-	-	-	ko00000,ko01000,ko01009,ko03009	-	-	-	DEAD,DUF4217,Helicase_C
g7211.t1	109760.SPPG_02552T0	1.14e-164	480.0	COG0513@1|root,KOG0329@2759|Eukaryota,38BRK@33154|Opisthokonta,3NU8C@4751|Fungi	4751|Fungi	A	ATP-dependent, RNA helicase	SUB2	GO:0000346,GO:0000375,GO:0000377,GO:0000398,GO:0000781,GO:0003674,GO:0003724,GO:0003824,GO:0004004,GO:0004386,GO:0005575,GO:0005622,GO:0005623,GO:0005634,GO:0005681,GO:0005694,GO:0005730,GO:0005737,GO:0006139,GO:0006259,GO:0006281,GO:0006283,GO:0006289,GO:0006325,GO:0006342,GO:0006348,GO:0006351,GO:0006354,GO:0006355,GO:0006366,GO:0006368,GO:0006396,GO:0006397,GO:0006403,GO:0006405,GO:0006406,GO:…	3.6.4.13	ko:K12812	ko03013,ko03015,ko03040,ko05164,map03013,map03015,map03040,map05164	M00406,M00430	-	-	ko00000,ko00001,ko00002,ko01000,ko03019,ko03041	-	-	-	DEAD,Helicase_C
g7278.t1	69319.XP_008548219.1	3.48e-67	220.0	COG5228@1|root,KOG0304@2759|Eukaryota,38JJE@33154|Opisthokonta,3B94X@33208|Metazoa,3CT2V@33213|Bilateria,41WBQ@6656|Arthropoda,3SHGC@50557|Insecta,46H37@7399|Hymenoptera	33208|Metazoa	A	CAF1 family ribonuclease	CNOT8	GO:0000003,GO:0000075,GO:0000077,GO:0000122,GO:0000175,GO:0000278,GO:0000288,GO:0000289,GO:0000290,GO:0000291,GO:0000932,GO:0000956,GO:0000988,GO:0000989,GO:0001076,GO:0001191,GO:0001932,GO:0001959,GO:0001960,GO:0002252,GO:0002376,GO:0002682,GO:0002683,GO:0003006,GO:0003674,GO:0003700,GO:0003824,GO:0004518,GO:0004527,GO:0004532,GO:0004535,GO:0004540,GO:0005488,GO:0005515,GO:0005575,GO:0005622,GO:…	-	ko:K12581	ko03018,map03018	-	-	-	ko00000,ko00001,ko03019	-	-	-	CAF1
g7423.t1	38727.Pavir.J03584.1.p	1.81e-20	103.0	KOG4660@1|root,KOG4660@2759|Eukaryota,37MKT@33090|Viridiplantae,3G8B5@35493|Streptophyta,3KVHT@4447|Liliopsida,3I9Y7@38820|Poales	35493|Streptophyta	A	RNA recognition motif 2	-	-	-	-	-	-	-	-	-	-	-	-	RRM_1,RRM_2
g7432.t1	57918.XP_004288811.1	1.08e-108	347.0	COG0513@1|root,KOG0335@2759|Eukaryota,37TMC@33090|Viridiplantae,3GHG4@35493|Streptophyta	35493|Streptophyta	A	DEAD-box ATP-dependent RNA helicase	-	GO:0003674,GO:0003724,GO:0003824,GO:0004004,GO:0004386,GO:0005575,GO:0005622,GO:0005623,GO:0005634,GO:0005730,GO:0005737,GO:0006139,GO:0006725,GO:0006807,GO:0008026,GO:0008150,GO:0008152,GO:0008186,GO:0009987,GO:0010501,GO:0016070,GO:0016462,GO:0016787,GO:0016817,GO:0016818,GO:0016887,GO:0017111,GO:0031974,GO:0031981,GO:0034641,GO:0042623,GO:0043170,GO:0043226,GO:0043227,GO:0043228,GO:0043229,GO:…	3.6.4.13	ko:K11594	ko04622,ko05161,ko05203,map04622,map05161,map05203	-	-	-	ko00000,ko00001,ko01000,ko03019,ko03036,ko03041	-	-	-	DEAD,Helicase_C
g7585.t1	4565.Traes_2AL_39874D115.2	2.1e-28	118.0	KOG4660@1|root,KOG4660@2759|Eukaryota,37MKT@33090|Viridiplantae,3G8B5@35493|Streptophyta,3KSRW@4447|Liliopsida	35493|Streptophyta	A	RNA recognition motif 2	-	-	-	-	-	-	-	-	-	-	-	-	RRM_1,RRM_2
g7620.t1	4641.GSMUA_Achr7P19690_001	4.39e-14	82.0	COG0513@1|root,KOG0327@2759|Eukaryota,37IKR@33090|Viridiplantae,3G9MA@35493|Streptophyta,3KRQ6@4447|Liliopsida	35493|Streptophyta	A	Belongs to the DEAD box helicase family	-	GO:0003674,GO:0003724,GO:0003824,GO:0004004,GO:0004386,GO:0005575,GO:0005622,GO:0005623,GO:0005634,GO:0005730,GO:0005737,GO:0006139,GO:0006412,GO:0006413,GO:0006518,GO:0006725,GO:0006807,GO:0008026,GO:0008150,GO:0008152,GO:0008186,GO:0009058,GO:0009059,GO:0009987,GO:0010467,GO:0010468,GO:0010501,GO:0016070,GO:0016462,GO:0016787,GO:0016817,GO:0016818,GO:0016887,GO:0017111,GO:0019222,GO:0019538,GO:…	-	ko:K03257	ko03013,map03013	M00428	-	-	ko00000,ko00001,ko00002,ko03012,ko03019,ko04147	-	-	-	DEAD,Helicase_C,WD40
g7962.t1	3988.XP_002528806.1	9.4e-182	527.0	KOG0341@1|root,KOG0341@2759|Eukaryota,37HIW@33090|Viridiplantae,3G71W@35493|Streptophyta,4JMIB@91835|fabids	35493|Streptophyta	A	DEAD-box ATP-dependent RNA helicase	-	GO:0003674,GO:0003724,GO:0003824,GO:0004004,GO:0004386,GO:0005575,GO:0005622,GO:0005623,GO:0005634,GO:0005681,GO:0005730,GO:0005737,GO:0006139,GO:0006725,GO:0006807,GO:0008026,GO:0008150,GO:0008152,GO:0008186,GO:0009987,GO:0010501,GO:0016070,GO:0016462,GO:0016787,GO:0016817,GO:0016818,GO:0016887,GO:0017111,GO:0031974,GO:0031981,GO:0032991,GO:0034641,GO:0042623,GO:0043170,GO:0043226,GO:0043227,GO:…	3.6.4.13	ko:K13116	-	-	-	-	ko00000,ko01000,ko03041	-	-	-	DEAD,Helicase_C,zf-CCHC
g8002.t1	80637.XP_007771151.1	4.04e-80	256.0	COG1245@1|root,KOG0063@2759|Eukaryota,38BGA@33154|Opisthokonta,3NYJ0@4751|Fungi,3UZ4V@5204|Basidiomycota,2252G@155619|Agaricomycetes	4751|Fungi	A	ABC transporter	RLI1	GO:0000054,GO:0000166,GO:0002181,GO:0002183,GO:0003674,GO:0003824,GO:0005488,GO:0005506,GO:0005524,GO:0005575,GO:0005622,GO:0005623,GO:0005634,GO:0005737,GO:0006403,GO:0006405,GO:0006412,GO:0006413,GO:0006415,GO:0006417,GO:0006518,GO:0006611,GO:0006807,GO:0006810,GO:0006886,GO:0006913,GO:0006996,GO:0008104,GO:0008144,GO:0008150,GO:0008152,GO:0009058,GO:0009059,GO:0009889,GO:0009891,GO:0009893,GO:…	-	ko:K06174	-	-	-	-	ko00000,ko03009	-	-	-	ABC_tran,Fer4,RLI
g8003.t1	5932.XP_004039798.1	4.12e-49	174.0	COG1245@1|root,KOG0063@2759|Eukaryota,3ZAUP@5878|Ciliophora	5878|Ciliophora	A	Possible Fer4-like domain in RNase L inhibitor, RLI	-	-	-	ko:K06174	-	-	-	-	ko00000,ko03009	-	-	-	ABC_tran,Fer4,RLI
g8112.t1	32264.tetur18g01890.1	4.3e-29	114.0	COG0652@1|root,KOG0111@2759|Eukaryota,38CAH@33154|Opisthokonta,3BA07@33208|Metazoa,3CSNP@33213|Bilateria,41TES@6656|Arthropoda	33208|Metazoa	A	PPIases accelerate the folding of proteins. It catalyzes the cis-trans isomerization of proline imidic peptide bonds in oligopeptides	PPIE	GO:0000375,GO:0000377,GO:0000398,GO:0000413,GO:0000737,GO:0000974,GO:0001775,GO:0002252,GO:0002263,GO:0002274,GO:0002275,GO:0002283,GO:0002366,GO:0002376,GO:0002443,GO:0002444,GO:0002446,GO:0003674,GO:0003676,GO:0003723,GO:0003727,GO:0003729,GO:0003755,GO:0003824,GO:0004518,GO:0005488,GO:0005515,GO:0005575,GO:0005576,GO:0005622,GO:0005623,GO:0005634,GO:0005654,GO:0005681,GO:0005684,GO:0005737,GO:…	5.2.1.8	ko:K09564	ko03040,map03040	M00355	-	-	ko00000,ko00001,ko00002,ko01000,ko03041,ko03110	-	-	-	Pro_isomerase,RRM_1
g8180.t1	5911.EAR82988	6.3e-283	801.0	COG1643@1|root,KOG0925@2759|Eukaryota,3ZD7J@5878|Ciliophora	5878|Ciliophora	A	helicase activity	-	-	3.6.4.13	ko:K12820	ko03040,map03040	-	-	-	ko00000,ko00001,ko01000,ko03009,ko03041	-	-	-	DEAD,HA2,Helicase_C,OB_NTP_bind
g8513.t1	5888.CAK58078	1.09e-68	227.0	COG5188@1|root,KOG2636@2759|Eukaryota,3ZAS0@5878|Ciliophora	5878|Ciliophora	A	Domain of unknown function (DUF3449)	-	-	-	ko:K12827	ko03040,map03040	M00352	-	-	ko00000,ko00001,ko00002,ko03041	-	-	-	DUF3449,SF3A3,SF3a60_bindingd
g8539.t1	7739.XP_002598156.1	5.18e-69	251.0	KOG0291@1|root,KOG0291@2759|Eukaryota,38DVV@33154|Opisthokonta,3BDVP@33208|Metazoa,3CXD8@33213|Bilateria,483Y3@7711|Chordata	33208|Metazoa	A	periodic tryptophan protein	PWP2	GO:0000028,GO:0000462,GO:0003674,GO:0003676,GO:0003723,GO:0005488,GO:0005575,GO:0005622,GO:0005623,GO:0005634,GO:0005654,GO:0005730,GO:0006139,GO:0006364,GO:0006396,GO:0006725,GO:0006807,GO:0006996,GO:0008150,GO:0008152,GO:0009987,GO:0010467,GO:0016043,GO:0016070,GO:0016072,GO:0022607,GO:0022613,GO:0022618,GO:0030490,GO:0030515,GO:0030684,GO:0030686,GO:0031974,GO:0031981,GO:0032040,GO:0032991,GO:…	-	ko:K14558	ko03008,map03008	-	-	-	ko00000,ko00001,ko03009	-	-	-	Utp12,WD40
g8655.t1	161934.XP_010675694.1	6.79e-35	137.0	KOG0118@1|root,KOG0118@2759|Eukaryota,37RGZ@33090|Viridiplantae,3GA7K@35493|Streptophyta	35493|Streptophyta	A	polyadenylate-binding protein	-	GO:0003674,GO:0003676,GO:0003723,GO:0003727,GO:0003729,GO:0005488,GO:0005575,GO:0005622,GO:0005623,GO:0005634,GO:0005737,GO:0005829,GO:0008143,GO:0043226,GO:0043227,GO:0043229,GO:0043231,GO:0044424,GO:0044444,GO:0044464,GO:0070717,GO:0097159,GO:1901363	-	-	-	-	-	-	-	-	-	-	RRM_1
g8674.t1	5860.XP_008623802.1	1.51e-34	145.0	COG5183@1|root,KOG1609@2759|Eukaryota,3YB9V@5794|Apicomplexa,3KAUA@422676|Aconoidasida,3YYV2@5819|Haemosporida	422676|Aconoidasida	A	The RING-variant domain is a C4HC3 zinc-finger like motif found in a number of cellular and viral proteins. Some of these proteins have been shown both in vivo and in vitro to have ubiquitin E3 ligase activity.	-	-	-	-	-	-	-	-	-	-	-	-	FHA,RINGv
g8708.t1	5872.XP_004829913.1	2.37e-35	145.0	COG5175@1|root,KOG2068@2759|Eukaryota,3YAAR@5794|Apicomplexa,3KAJW@422676|Aconoidasida,3Z4NW@5863|Piroplasmida	422676|Aconoidasida	A	RING/Ubox like zinc-binding domain	-	GO:0000075,GO:0000077,GO:0000278,GO:0000288,GO:0000289,GO:0000956,GO:0002682,GO:0003674,GO:0003824,GO:0004842,GO:0005575,GO:0005622,GO:0005623,GO:0005737,GO:0005829,GO:0006139,GO:0006401,GO:0006402,GO:0006464,GO:0006508,GO:0006511,GO:0006725,GO:0006807,GO:0006950,GO:0006974,GO:0006977,GO:0007049,GO:0007093,GO:0007154,GO:0007165,GO:0007346,GO:0008150,GO:0008152,GO:0009056,GO:0009057,GO:0009892,GO:…	2.3.2.27	ko:K10643	ko03018,map03018	-	-	-	ko00000,ko00001,ko01000,ko03019,ko04121	-	-	-	RRM_1,zf-RING_4
g8759.t1	5825.PCHAS_120150	4.05e-25	107.0	KOG0118@1|root,KOG0118@2759|Eukaryota,3YBZU@5794|Apicomplexa,3KDQM@422676|Aconoidasida,3YWTH@5819|Haemosporida	422676|Aconoidasida	A	RNA binding	-	-	-	ko:K12897	ko03040,map03040	-	-	-	ko00000,ko00001,ko01009,ko03041	-	-	-	RRM_1
g8783.t1	1041607.K0KLF4	2.43e-15	72.0	COG1958@1|root,KOG1783@2759|Eukaryota,3A5NM@33154|Opisthokonta,3P6ZD@4751|Fungi,3QXI3@4890|Ascomycota,3RVWJ@4891|Saccharomycetes	4751|Fungi	A	Component of LSm protein complexes, which are involved in RNA processing and may function in a chaperone-like manner, facilitating the efficient association of RNA processing factors with their substrates. Component of the cytoplasmic LSM1-LSM7 complex, which is thought to be involved in mRNA degradation by activating the decapping step in the 5'-to-3' mRNA decay pathway. Component of the nuclear…	LSM6	GO:0000375,GO:0000377,GO:0000398,GO:0000932,GO:0003674,GO:0003676,GO:0003723,GO:0003727,GO:0005488,GO:0005575,GO:0005622,GO:0005623,GO:0005634,GO:0005688,GO:0005730,GO:0005732,GO:0005737,GO:0006139,GO:0006364,GO:0006396,GO:0006397,GO:0006725,GO:0006807,GO:0008150,GO:0008152,GO:0008187,GO:0008266,GO:0008380,GO:0009987,GO:0010467,GO:0016070,GO:0016071,GO:0016072,GO:0022613,GO:0030490,GO:0030532,GO:…	-	ko:K12625	ko03018,ko03040,map03018,map03040	M00354,M00396,M00397	-	-	ko00000,ko00001,ko00002,ko03019,ko03041	-	-	-	LSM
g8824.t1	28377.ENSACAP00000003555	1.16e-72	239.0	COG0430@1|root,KOG3980@2759|Eukaryota,38EIW@33154|Opisthokonta,3BBGZ@33208|Metazoa,3CRCU@33213|Bilateria,480IW@7711|Chordata,48Y0X@7742|Vertebrata	33208|Metazoa	A	endonucleolytic cleavage in 5'-ETS of tricistronic rRNA transcript (SSU-rRNA, 5.8S rRNA, LSU-rRNA)	RCL1	GO:0000447,GO:0000460,GO:0000462,GO:0000466,GO:0000469,GO:0000478,GO:0000479,GO:0000480,GO:0003674,GO:0003824,GO:0004518,GO:0004519,GO:0004521,GO:0004540,GO:0005575,GO:0005622,GO:0005623,GO:0005634,GO:0005654,GO:0005730,GO:0006139,GO:0006364,GO:0006396,GO:0006725,GO:0006807,GO:0008150,GO:0008152,GO:0009987,GO:0010467,GO:0016070,GO:0016072,GO:0016787,GO:0016788,GO:0022613,GO:0030490,GO:0031974,GO:…	-	ko:K11108	ko03008,map03008	-	-	-	ko00000,ko00001,ko03009	-	-	-	RTC,RTC_insert
g8887.t1	5888.CAK56264	4.74e-27	102.0	COG5112@1|root,KOG3408@2759|Eukaryota,3ZEDC@5878|Ciliophora	2759|Eukaryota	A	Zinc-finger double-stranded RNA-binding	ZNF593	GO:0000054,GO:0000055,GO:0000278,GO:0000281,GO:0000282,GO:0000910,GO:0000981,GO:0003674,GO:0003700,GO:0005488,GO:0005575,GO:0005622,GO:0005623,GO:0005634,GO:0005730,GO:0005737,GO:0006355,GO:0006357,GO:0006403,GO:0006405,GO:0006611,GO:0006810,GO:0006886,GO:0006913,GO:0007049,GO:0007163,GO:0008104,GO:0008150,GO:0008270,GO:0009889,GO:0009891,GO:0009893,GO:0009987,GO:0010468,GO:0010556,GO:0010557,GO:…	6.1.1.11	ko:K01875,ko:K14821	ko00970,map00970	M00359,M00360	R03662,R08218	RC00055,RC00523	ko00000,ko00001,ko00002,ko01000,ko01007,ko03009,ko03016	-	-	-	zf-C2H2_jaz
g8899.t1	161934.XP_010678356.1	1.44e-30	132.0	KOG4660@1|root,KOG4660@2759|Eukaryota,37MKT@33090|Viridiplantae,3G8B5@35493|Streptophyta	35493|Streptophyta	A	Mei2-like	-	GO:0003674,GO:0003676,GO:0003723,GO:0003729,GO:0005488,GO:0008150,GO:0010564,GO:0010638,GO:0033043,GO:0040008,GO:0040020,GO:0045787,GO:0045836,GO:0045927,GO:0048518,GO:0048522,GO:0050789,GO:0050794,GO:0051128,GO:0051130,GO:0051445,GO:0051446,GO:0051726,GO:0051783,GO:0051785,GO:0065007,GO:0090068,GO:0097159,GO:1901363,GO:2000241,GO:2000243	-	-	-	-	-	-	-	-	-	-	RRM_1,RRM_2
g9002.t1	3983.cassava4.1_023318m	1.3e-77	260.0	COG0513@1|root,KOG0335@2759|Eukaryota,37TMC@33090|Viridiplantae,3GHG4@35493|Streptophyta,4JVGG@91835|fabids	35493|Streptophyta	A	helicase superfamily c-terminal domain	-	GO:0003674,GO:0003724,GO:0003824,GO:0004004,GO:0004386,GO:0005575,GO:0005622,GO:0005623,GO:0005634,GO:0005730,GO:0005737,GO:0006139,GO:0006725,GO:0006807,GO:0008026,GO:0008150,GO:0008152,GO:0008186,GO:0009987,GO:0010501,GO:0016070,GO:0016462,GO:0016787,GO:0016817,GO:0016818,GO:0016887,GO:0017111,GO:0031974,GO:0031981,GO:0034641,GO:0042623,GO:0043170,GO:0043226,GO:0043227,GO:0043228,GO:0043229,GO:…	3.6.4.13	ko:K11594	ko04622,ko05161,ko05203,map04622,map05161,map05203	-	-	-	ko00000,ko00001,ko01000,ko03019,ko03036,ko03041	-	-	-	DEAD,Helicase_C
g9290.t1	5888.CAK64598	1.57e-24	103.0	28P7S@1|root,2RY61@2759|Eukaryota,3ZEEY@5878|Ciliophora	2759|Eukaryota	A	RNA recognition motif	-	-	-	-	-	-	-	-	-	-	-	-	RRM_1
g9372.t1	6412.HelroP77746	2.69e-33	134.0	KOG4205@1|root,KOG4205@2759|Eukaryota,38H1X@33154|Opisthokonta,3BEUE@33208|Metazoa,3CRWQ@33213|Bilateria	33208|Metazoa	A	RNA-binding protein Musashi homolog	MSI1	GO:0000003,GO:0000900,GO:0001666,GO:0001709,GO:0003006,GO:0003674,GO:0003676,GO:0003723,GO:0003727,GO:0003729,GO:0005488,GO:0005515,GO:0005575,GO:0005622,GO:0005623,GO:0005634,GO:0005737,GO:0005829,GO:0005844,GO:0006417,GO:0006950,GO:0007275,GO:0007276,GO:0007281,GO:0007399,GO:0007423,GO:0008150,GO:0008187,GO:0008266,GO:0009628,GO:0009719,GO:0009725,GO:0009888,GO:0009889,GO:0009890,GO:0009892,GO:…	-	ko:K14411	ko03015,map03015	-	-	-	ko00000,ko00001,ko03019	-	-	-	RRM_1
g9400.t1	5932.XP_004029944.1	5.23e-113	364.0	COG0513@1|root,KOG0333@2759|Eukaryota,3ZB48@5878|Ciliophora	5878|Ciliophora	A	Belongs to the DEAD box helicase family	-	-	3.6.4.13	ko:K12858	ko03040,map03040	M00354	-	-	ko00000,ko00001,ko00002,ko01000,ko03041	-	-	-	DEAD,Helicase_C
g9538.t1	5932.XP_004034545.1	2.94e-134	394.0	COG1094@1|root,KOG2874@2759|Eukaryota,3ZAKH@5878|Ciliophora	5878|Ciliophora	A	Required for 40S ribosome biogenesis. Involved in nucleolar processing of pre-18S ribosomal RNA and ribosome assembly	-	-	-	ko:K06961	-	-	-	-	ko00000,ko03009	-	-	-	-
g9800.t1	3712.Bo3g175660.1	6.52e-32	115.0	KOG3482@1|root,KOG3482@2759|Eukaryota,37V93@33090|Viridiplantae,3GJP3@35493|Streptophyta,3HUNA@3699|Brassicales	35493|Streptophyta	A	Small nuclear ribonucleoprotein F	-	-	-	ko:K11098	ko03040,map03040	M00351,M00352,M00354,M00355,M00398	-	-	ko00000,ko00001,ko00002,ko03032,ko03041	-	-	-	LSM
g9939.t1	3885.XP_007156542.1	3.09e-20	90.9	KOG0118@1|root,KOG0118@2759|Eukaryota,37HYV@33090|Viridiplantae,3GGVI@35493|Streptophyta,4JIB5@91835|fabids	35493|Streptophyta	A	polyadenylate-binding protein	-	-	-	-	-	-	-	-	-	-	-	-	RRM_1
g10095.t1	5888.CAK86367	4.19e-13	71.6	COG5193@1|root,KOG4213@2759|Eukaryota,3ZDK1@5878|Ciliophora	2759|Eukaryota	A	Domain in the RNA-binding Lupus La protein; unknown function	-	-	-	ko:K11090,ko:K15191	ko05322,map05322	-	-	-	ko00000,ko00001,ko03021	-	-	-	DUF3223,La,RRM_1,RRM_3
g10097.t1	5888.CAK89119	7.35e-13	72.4	COG5193@1|root,KOG4213@2759|Eukaryota,3ZDK1@5878|Ciliophora	5878|Ciliophora	A	Domain in the RNA-binding Lupus La protein; unknown function	-	-	-	-	-	-	-	-	-	-	-	-	DUF3223,La
g10162.t1	430998.XP_007680311.1	1.96e-96	317.0	COG0513@1|root,KOG0338@2759|Eukaryota,38JKP@33154|Opisthokonta,3NXAQ@4751|Fungi,3QQ1I@4890|Ascomycota,201BN@147541|Dothideomycetes,3MHZQ@451867|Dothideomycetidae	4751|Fungi	A	Belongs to the DEAD box helicase family	DRS1	GO:0000027,GO:0000166,GO:0003674,GO:0003676,GO:0003723,GO:0003724,GO:0003824,GO:0004004,GO:0004386,GO:0005488,GO:0005524,GO:0005575,GO:0005622,GO:0005623,GO:0005634,GO:0005730,GO:0005737,GO:0006139,GO:0006364,GO:0006396,GO:0006725,GO:0006807,GO:0006996,GO:0008026,GO:0008144,GO:0008150,GO:0008152,GO:0008186,GO:0009987,GO:0010467,GO:0010501,GO:0016043,GO:0016070,GO:0016072,GO:0016462,GO:0016787,GO:…	3.6.4.13	ko:K13181	-	-	-	-	ko00000,ko01000,ko03009,ko03041	-	-	-	DEAD,Helicase_C
g10345.t1	45351.EDO41433	1.98e-27	119.0	COG5175@1|root,KOG2068@2759|Eukaryota,38FDB@33154|Opisthokonta,3BIJK@33208|Metazoa	33208|Metazoa	A	nuclear-transcribed mRNA catabolic process, deadenylation-dependent decay	CNOT4	GO:0000075,GO:0000077,GO:0000278,GO:0000288,GO:0000289,GO:0000956,GO:0002682,GO:0003674,GO:0003824,GO:0004842,GO:0005488,GO:0005515,GO:0005575,GO:0005622,GO:0005623,GO:0005737,GO:0005829,GO:0006139,GO:0006401,GO:0006402,GO:0006464,GO:0006508,GO:0006511,GO:0006725,GO:0006807,GO:0006950,GO:0006974,GO:0006977,GO:0007049,GO:0007093,GO:0007154,GO:0007165,GO:0007346,GO:0008150,GO:0008152,GO:0008270,GO:…	2.3.2.27	ko:K10643	ko03018,map03018	-	-	-	ko00000,ko00001,ko01000,ko03019,ko04121	-	-	-	RRM_1,zf-RING_4
g10430.t1	4096.XP_009797333.1	0.0	1037.0	KOG1898@1|root,KOG1898@2759|Eukaryota,37HQ4@33090|Viridiplantae,3G8S8@35493|Streptophyta,44DUF@71274|asterids	35493|Streptophyta	A	Mono-functional DNA-alkylating methyl methanesulfonate N-term	-	GO:0000003,GO:0000375,GO:0000377,GO:0000398,GO:0003006,GO:0003674,GO:0003676,GO:0003723,GO:0005488,GO:0005575,GO:0005622,GO:0005623,GO:0005634,GO:0005681,GO:0005684,GO:0005689,GO:0005730,GO:0006139,GO:0006396,GO:0006397,GO:0006725,GO:0006807,GO:0007275,GO:0008150,GO:0008152,GO:0008380,GO:0009555,GO:0009791,GO:0009846,GO:0009856,GO:0009892,GO:0009894,GO:0009895,GO:0009908,GO:0009987,GO:0010467,GO:…	-	ko:K12830	ko03040,map03040	M00352	-	-	ko00000,ko00001,ko00002,ko03021,ko03036,ko03041	-	-	-	CPSF_A,MMS1_N
g10469.t1	7091.BGIBMGA006245-TA	3.79e-24	94.7	KOG1784@1|root,KOG1784@2759|Eukaryota,3A88G@33154|Opisthokonta,3BSHP@33208|Metazoa,3DA11@33213|Bilateria,4203Z@6656|Arthropoda,3SNDM@50557|Insecta,446X0@7088|Lepidoptera	33208|Metazoa	A	snRNP Sm proteins	LSM8	GO:0000375,GO:0000377,GO:0000398,GO:0003674,GO:0003676,GO:0003723,GO:0005488,GO:0005575,GO:0005622,GO:0005623,GO:0005634,GO:0005654,GO:0005681,GO:0005688,GO:0006139,GO:0006396,GO:0006397,GO:0006725,GO:0006807,GO:0008150,GO:0008152,GO:0008380,GO:0009987,GO:0010467,GO:0016070,GO:0016071,GO:0017069,GO:0017070,GO:0030532,GO:0031974,GO:0031981,GO:0032991,GO:0034641,GO:0043170,GO:0043226,GO:0043227,GO:…	-	ko:K12627	ko03018,ko03040,map03018,map03040	M00354,M00396	-	-	ko00000,ko00001,ko00002,ko03019,ko03041	-	-	-	LSM
g10718.t1	2850.Phatr42364	8.84e-22	87.8	KOG3460@1|root,KOG3460@2759|Eukaryota,2XGP4@2836|Bacillariophyta	2836|Bacillariophyta	A	snRNP Sm proteins	-	-	-	ko:K12622	ko03018,ko03040,map03018,map03040	M00354,M00396,M00397	-	-	ko00000,ko00001,ko00002,ko03019,ko03041	-	-	-	LSM
g7132.t1	7370.XP_005183488.1	8.65e-92	269.0	KOG3414@1|root,KOG3414@2759|Eukaryota,39ZUC@33154|Opisthokonta,3BAI4@33208|Metazoa,3CXF0@33213|Bilateria,41U5U@6656|Arthropoda,3SIV6@50557|Insecta,44ZV0@7147|Diptera	33208|Metazoa	AD	It is involved in the biological process described with mitotic nuclear division	TXNL4A	GO:0000245,GO:0000375,GO:0000377,GO:0000398,GO:0005575,GO:0005622,GO:0005623,GO:0005634,GO:0005682,GO:0006139,GO:0006396,GO:0006397,GO:0006725,GO:0006807,GO:0008150,GO:0008152,GO:0008380,GO:0009987,GO:0010467,GO:0016043,GO:0016070,GO:0016071,GO:0022607,GO:0022613,GO:0022618,GO:0030532,GO:0032991,GO:0034622,GO:0034641,GO:0043170,GO:0043226,GO:0043227,GO:0043229,GO:0043231,GO:0043933,GO:0044085,GO:…	-	ko:K12859	ko03040,map03040	M00354	-	-	ko00000,ko00001,ko00002,ko03041	-	-	-	DIM1
g119.t1	5722.XP_001583091.1	3.8e-37	140.0	COG5147@1|root,KOG0048@2759|Eukaryota	5722.XP_001583091.1|-	ADK	RNA polymerase II transcription regulator recruiting activity	-	-	-	-	-	-	-	-	-	-	-	-	-
g190.t1	5722.XP_001583091.1	3.8e-37	140.0	COG5147@1|root,KOG0048@2759|Eukaryota	5722.XP_001583091.1|-	ADK	RNA polymerase II transcription regulator recruiting activity	-	-	-	-	-	-	-	-	-	-	-	-	-
g8166.t1	5888.CAK85668	5.17e-12	72.4	COG5147@1|root,KOG0048@2759|Eukaryota	2759|Eukaryota	ADK	RNA polymerase II transcription regulator recruiting activity	-	-	-	ko:K09420,ko:K09422,ko:K21769	ko04151,ko04218,ko05166,map04151,map04218,map05166	-	-	-	ko00000,ko00001,ko03000	-	-	-	Myb_DNA-binding
g9446.t1	5888.CAK85723	5.42e-18	93.6	COG5147@1|root,KOG0048@2759|Eukaryota	2759|Eukaryota	ADK	RNA polymerase II transcription regulator recruiting activity	-	-	-	ko:K09420,ko:K21769	ko04151,ko04218,ko05166,map04151,map04218,map05166	-	-	-	ko00000,ko00001,ko03000	-	-	-	Myb_DNA-bind_6,Myb_DNA-binding
g107.t1	161934.XP_010669444.1	1.97e-99	310.0	KOG0264@1|root,KOG0264@2759|Eukaryota,37PS0@33090|Viridiplantae,3G7XF@35493|Streptophyta	35493|Streptophyta	B	WD-40 repeat-containing protein	MSI1	GO:0000003,GO:0000151,GO:0003006,GO:0005575,GO:0005622,GO:0005623,GO:0005634,GO:0005654,GO:0005677,GO:0005737,GO:0006139,GO:0006323,GO:0006325,GO:0006333,GO:0006338,GO:0006349,GO:0006725,GO:0006807,GO:0006996,GO:0007275,GO:0008150,GO:0008152,GO:0008283,GO:0009507,GO:0009536,GO:0009555,GO:0009790,GO:0009791,GO:0009793,GO:0009888,GO:0009909,GO:0009987,GO:0010026,GO:0010154,GO:0010214,GO:0010468,GO:…	-	ko:K10752	ko04218,map04218	-	-	-	ko00000,ko00001,ko03036	-	-	-	CAF1C_H4-bd,WD40
g202.t1	161934.XP_010669444.1	1.97e-99	310.0	KOG0264@1|root,KOG0264@2759|Eukaryota,37PS0@33090|Viridiplantae,3G7XF@35493|Streptophyta	35493|Streptophyta	B	WD-40 repeat-containing protein	MSI1	GO:0000003,GO:0000151,GO:0003006,GO:0005575,GO:0005622,GO:0005623,GO:0005634,GO:0005654,GO:0005677,GO:0005737,GO:0006139,GO:0006323,GO:0006325,GO:0006333,GO:0006338,GO:0006349,GO:0006725,GO:0006807,GO:0006996,GO:0007275,GO:0008150,GO:0008152,GO:0008283,GO:0009507,GO:0009536,GO:0009555,GO:0009790,GO:0009791,GO:0009793,GO:0009888,GO:0009909,GO:0009987,GO:0010026,GO:0010154,GO:0010214,GO:0010468,GO:…	-	ko:K10752	ko04218,map04218	-	-	-	ko00000,ko00001,ko03036	-	-	-	CAF1C_H4-bd,WD40
g555.t1	248742.XP_005644573.1	1.22e-57	182.0	COG5262@1|root,KOG1757@2759|Eukaryota,37TX4@33090|Viridiplantae,34HVF@3041|Chlorophyta	3041|Chlorophyta	B	Belongs to the histone H2A family	H2A	-	-	ko:K11251	ko04217,ko05034,ko05322,map04217,map05034,map05322	-	-	-	ko00000,ko00001,ko03036,ko04147	-	-	-	Histone,Histone_H2A_C
g586.t1	248742.XP_005644573.1	1.22e-57	182.0	COG5262@1|root,KOG1757@2759|Eukaryota,37TX4@33090|Viridiplantae,34HVF@3041|Chlorophyta	3041|Chlorophyta	B	Belongs to the histone H2A family	H2A	-	-	ko:K11251	ko04217,ko05034,ko05322,map04217,map05034,map05322	-	-	-	ko00000,ko00001,ko03036,ko04147	-	-	-	Histone,Histone_H2A_C
g1961.t1	296587.XP_002501402.1	7.63e-61	189.0	COG5262@1|root,KOG1756@2759|Eukaryota,37UGY@33090|Viridiplantae,34KMU@3041|Chlorophyta	3041|Chlorophyta	B	Histone H2A	-	-	-	ko:K11251	ko04217,ko05034,ko05322,map04217,map05034,map05322	-	-	-	ko00000,ko00001,ko03036,ko04147	-	-	-	Histone,Histone_H2A_C
g2063.t1	2880.D7FJG2	8.85e-98	306.0	COG5027@1|root,KOG2747@2759|Eukaryota	2759|Eukaryota	B	histone acetyltransferase activity	KAT8	GO:0000075,GO:0000077,GO:0000123,GO:0000228,GO:0000775,GO:0000776,GO:0000803,GO:0000805,GO:0002376,GO:0002520,GO:0003674,GO:0003676,GO:0003682,GO:0003723,GO:0003729,GO:0003824,GO:0004402,GO:0004468,GO:0005488,GO:0005515,GO:0005575,GO:0005622,GO:0005623,GO:0005634,GO:0005654,GO:0005667,GO:0005694,GO:0005700,GO:0005705,GO:0006139,GO:0006259,GO:0006281,GO:0006325,GO:0006355,GO:0006464,GO:0006473,GO:…	2.3.1.48	ko:K11308	-	-	-	-	ko00000,ko01000,ko03036	-	-	-	MOZ_SAS,Tudor-knot
g2949.t1	35128.Thaps268117	8.04e-60	187.0	COG5262@1|root,KOG1757@2759|Eukaryota,2XCEC@2836|Bacillariophyta	2836|Bacillariophyta	B	Histone 2A	-	-	-	ko:K11251	ko04217,ko05034,ko05322,map04217,map05034,map05322	-	-	-	ko00000,ko00001,ko03036,ko04147	-	-	-	Histone,Histone_H2A_C
g5535.t1	5888.CAK86386	3.92e-135	401.0	COG5027@1|root,KOG2747@2759|Eukaryota,3ZBE3@5878|Ciliophora	5878|Ciliophora	B	Belongs to the MYST (SAS MOZ) family	-	-	2.3.1.48	ko:K11304	ko05166,map05166	-	-	-	ko00000,ko00001,ko01000,ko03036	-	-	-	MOZ_SAS,Tudor-knot
g5961.t1	3075.A0A087SS41	1.18e-56	184.0	COG0249@1|root,COG5262@1|root,KOG0218@2759|Eukaryota,KOG1757@2759|Eukaryota,37TX4@33090|Viridiplantae,34HVF@3041|Chlorophyta	3041|Chlorophyta	B	Belongs to the histone H2A family	H2A	-	-	ko:K11251	ko04217,ko05034,ko05322,map04217,map05034,map05322	-	-	-	ko00000,ko00001,ko03036,ko04147	-	-	-	Histone,Histone_H2A_C
g6895.t1	38727.Pavir.Ia04309.1.p	5.68e-12	75.1	COG2940@1|root,KOG2084@2759|Eukaryota,37KWU@33090|Viridiplantae,3G9G0@35493|Streptophyta,3KXI2@4447|Liliopsida,3IBMV@38820|Poales	35493|Streptophyta	B	SET domain	-	-	-	-	-	-	-	-	-	-	-	-	SET
g7315.t1	48698.ENSPFOP00000006049	1.96e-40	148.0	COG2940@1|root,KOG1082@2759|Eukaryota,390I7@33154|Opisthokonta,3BG3F@33208|Metazoa,3CXSN@33213|Bilateria,4837X@7711|Chordata,490SN@7742|Vertebrata,49YWA@7898|Actinopterygii	33208|Metazoa	B	SET domain without mariner transposase fusion	SETMAR	GO:0000014,GO:0000075,GO:0000278,GO:0000726,GO:0000729,GO:0000737,GO:0003674,GO:0003676,GO:0003677,GO:0003690,GO:0003697,GO:0003824,GO:0004518,GO:0004519,GO:0004520,GO:0004536,GO:0005488,GO:0005515,GO:0005575,GO:0005622,GO:0005623,GO:0005634,GO:0005694,GO:0005730,GO:0006139,GO:0006259,GO:0006260,GO:0006261,GO:0006281,GO:0006282,GO:0006302,GO:0006303,GO:0006308,GO:0006325,GO:0006464,GO:0006479,GO:…	2.1.1.43	ko:K11433	ko00310,map00310	-	R03875,R03938,R04866,R04867	RC00003,RC00060,RC00181,RC00496	ko00000,ko00001,ko01000,ko03036	-	-	-	Pre-SET,SET,Transposase_1
g7365.t1	242159.ABO96363	9.1e-76	228.0	COG2036@1|root,KOG1745@2759|Eukaryota,37TRG@33090|Viridiplantae,34HJ1@3041|Chlorophyta	3041|Chlorophyta	B	histone H3	-	-	-	ko:K11253	ko05034,ko05202,ko05322,map05034,map05202,map05322	-	-	-	ko00000,ko00001,ko03036,ko04147	-	-	-	Histone
g8853.t1	70448.A0A096P8U8	5.67e-59	185.0	COG5262@1|root,KOG1756@2759|Eukaryota,37UGY@33090|Viridiplantae,34KMU@3041|Chlorophyta	3041|Chlorophyta	B	Histone H2A	-	-	-	ko:K11251	ko04217,ko05034,ko05322,map04217,map05034,map05322	-	-	-	ko00000,ko00001,ko03036,ko04147	-	-	-	Histone,Histone_H2A_C
g9018.t1	225117.XP_009354538.1	2.79e-47	154.0	COG2036@1|root,KOG3467@2759|Eukaryota,37UE8@33090|Viridiplantae,3GIMJ@35493|Streptophyta,4JPPN@91835|fabids	35493|Streptophyta	B	Core component of nucleosome. Nucleosomes wrap and compact DNA into chromatin, limiting DNA accessibility to the cellular machineries which require DNA as a template. Histones thereby play a central role in transcription regulation, DNA repair, DNA replication and chromosomal stability. DNA accessibility is regulated via a complex set of post-translational modifications of histones, also called h…	-	-	-	ko:K11254	ko05034,ko05203,ko05322,map05034,map05203,map05322	-	-	-	ko00000,ko00001,ko03036	-	-	-	CENP-T_C
g9391.t1	34740.HMEL009415-PA	1.15e-08	60.5	KOG1911@1|root,KOG1911@2759|Eukaryota,38FNR@33154|Opisthokonta,3BISX@33208|Metazoa,3D0TS@33213|Bilateria,41YWW@6656|Arthropoda,3SM2P@50557|Insecta,4446I@7088|Lepidoptera	33208|Metazoa	B	Chromo Shadow Domain	CBX1	GO:0000003,GO:0000228,GO:0000775,GO:0000785,GO:0000790,GO:0000792,GO:0000793,GO:0001939,GO:0001940,GO:0002119,GO:0002164,GO:0003006,GO:0003008,GO:0003674,GO:0003682,GO:0005488,GO:0005515,GO:0005575,GO:0005622,GO:0005623,GO:0005634,GO:0005654,GO:0005694,GO:0005720,GO:0005721,GO:0005819,GO:0005856,GO:0006355,GO:0007275,GO:0007276,GO:0007281,GO:0007548,GO:0007610,GO:0007611,GO:0007612,GO:0007635,GO:…	-	ko:K11585,ko:K11586,ko:K11587	-	-	-	-	ko00000,ko03036,ko03041	-	-	-	Chromo,Chromo_shadow
g9692.t1	248742.XP_005644573.1	1.32e-58	184.0	COG5262@1|root,KOG1757@2759|Eukaryota,37TX4@33090|Viridiplantae,34HVF@3041|Chlorophyta	3041|Chlorophyta	B	Belongs to the histone H2A family	H2A	-	-	ko:K11251	ko04217,ko05034,ko05322,map04217,map05034,map05322	-	-	-	ko00000,ko00001,ko03036,ko04147	-	-	-	Histone,Histone_H2A_C
g9839.t1	981085.XP_010093859.1	7.64e-48	155.0	COG2036@1|root,KOG3467@2759|Eukaryota,37UE8@33090|Viridiplantae,3GIMJ@35493|Streptophyta,4JPPN@91835|fabids	33090|Viridiplantae	B	Core component of nucleosome. Nucleosomes wrap and compact DNA into chromatin, limiting DNA accessibility to the cellular machineries which require DNA as a template. Histones thereby play a central role in transcription regulation, DNA repair, DNA replication and chromosomal stability. DNA accessibility is regulated via a complex set of post-translational modifications of histones, also called h…	-	GO:0000228,GO:0000785,GO:0000786,GO:0000788,GO:0000790,GO:0003674,GO:0003676,GO:0003677,GO:0005488,GO:0005515,GO:0005575,GO:0005622,GO:0005623,GO:0005634,GO:0005694,GO:0006323,GO:0006325,GO:0006333,GO:0006334,GO:0006996,GO:0008150,GO:0009987,GO:0016043,GO:0022607,GO:0031497,GO:0031974,GO:0031981,GO:0032991,GO:0032993,GO:0034622,GO:0034728,GO:0042393,GO:0043226,GO:0043227,GO:0043228,GO:0043229,GO:…	-	ko:K11254	ko05034,ko05203,ko05322,map05034,map05203,map05322	-	-	-	ko00000,ko00001,ko03036	-	-	-	CENP-T_C
g9840.t1	242159.ABO96363	1.24e-75	228.0	COG2036@1|root,KOG1745@2759|Eukaryota,37TRG@33090|Viridiplantae,34HJ1@3041|Chlorophyta	3041|Chlorophyta	B	histone H3	-	-	-	ko:K11253	ko05034,ko05202,ko05322,map05034,map05202,map05322	-	-	-	ko00000,ko00001,ko03036,ko04147	-	-	-	Histone
g9862.t1	5872.XP_004831868.1	1.7e-19	87.0	COG2036@1|root,KOG1745@2759|Eukaryota,3YA9K@5794|Apicomplexa,3KAJN@422676|Aconoidasida,3Z5HQ@5863|Piroplasmida	422676|Aconoidasida	B	Histone H3	-	GO:0000785,GO:0000786,GO:0003674,GO:0003676,GO:0003677,GO:0003682,GO:0005488,GO:0005575,GO:0005622,GO:0005623,GO:0005634,GO:0005694,GO:0006323,GO:0006325,GO:0006333,GO:0006334,GO:0006996,GO:0008150,GO:0009987,GO:0016043,GO:0022607,GO:0031490,GO:0031491,GO:0031492,GO:0031497,GO:0032991,GO:0032993,GO:0034622,GO:0034728,GO:0043226,GO:0043227,GO:0043228,GO:0043229,GO:0043231,GO:0043232,GO:0043933,GO:…	-	ko:K11253	ko05034,ko05202,ko05322,map05034,map05202,map05322	-	-	-	ko00000,ko00001,ko03036,ko04147	-	-	-	Histone
g4517.t1	5888.CAK71774	5.83e-10	67.0	KOG1507@1|root,KOG1507@2759|Eukaryota,3ZDQ9@5878|Ciliophora	2759|Eukaryota	BD	Belongs to the nucleosome assembly protein (NAP) family	-	GO:0000003,GO:0003008,GO:0003674,GO:0005488,GO:0005515,GO:0005575,GO:0005622,GO:0005623,GO:0005737,GO:0005739,GO:0005829,GO:0006323,GO:0006325,GO:0006333,GO:0006334,GO:0006996,GO:0007276,GO:0007283,GO:0007610,GO:0007611,GO:0007613,GO:0007617,GO:0007618,GO:0007619,GO:0008049,GO:0008150,GO:0009987,GO:0016006,GO:0016043,GO:0019098,GO:0019953,GO:0022414,GO:0022607,GO:0031497,GO:0032501,GO:0032504,GO:…	6.1.1.20	ko:K01890,ko:K11279,ko:K11282,ko:K11290	ko00970,map00970	M00359,M00360	R03660	RC00055,RC00523	ko00000,ko00001,ko00002,ko01000,ko01007,ko03016,ko03036	-	-	-	NAP
g7107.t1	6500.XP_005096414.1	2.55e-156	513.0	COG1196@1|root,KOG0996@2759|Eukaryota,38EEX@33154|Opisthokonta,3BDKM@33208|Metazoa,3CRNM@33213|Bilateria	33208|Metazoa	BD	chromosome condensation	SMC4	GO:0000003,GO:0000012,GO:0000070,GO:0000166,GO:0000228,GO:0000278,GO:0000280,GO:0000775,GO:0000785,GO:0000793,GO:0000796,GO:0000803,GO:0000805,GO:0000819,GO:0003674,GO:0003676,GO:0003677,GO:0003682,GO:0003697,GO:0003824,GO:0005488,GO:0005515,GO:0005524,GO:0005575,GO:0005622,GO:0005623,GO:0005634,GO:0005654,GO:0005694,GO:0005737,GO:0005829,GO:0006139,GO:0006259,GO:0006281,GO:0006323,GO:0006725,GO:…	-	ko:K06675	ko04111,map04111	-	-	-	ko00000,ko00001,ko03036	-	-	-	SMC_N,SMC_hinge
g2430.t1	5932.XP_004030587.1	7.22e-65	207.0	COG1100@1|root,KOG0070@2759|Eukaryota	2759|Eukaryota	BDLTU	GTP binding	ARL5	-	-	ko:K06972,ko:K07950	-	-	-	-	ko00000,ko01000,ko01002,ko04031	-	-	-	Arf
g7061.t1	5762.XP_002682091.1	3.13e-111	366.0	COG5032@1|root,KOG0904@2759|Eukaryota	2759|Eukaryota	BDLTU	1-phosphatidylinositol-4-phosphate 3-kinase activity	PIK3CA	GO:0000003,GO:0000187,GO:0000902,GO:0000904,GO:0001101,GO:0001525,GO:0001558,GO:0001568,GO:0001667,GO:0001678,GO:0001700,GO:0001775,GO:0001776,GO:0001779,GO:0001782,GO:0001816,GO:0001845,GO:0001889,GO:0001932,GO:0001934,GO:0001935,GO:0001944,GO:0001952,GO:0002064,GO:0002065,GO:0002066,GO:0002119,GO:0002164,GO:0002165,GO:0002168,GO:0002250,GO:0002252,GO:0002253,GO:0002260,GO:0002263,GO:0002274,GO:…	2.7.1.153	ko:K00922,ko:K21289	ko00562,ko01521,ko01522,ko01524,ko04012,ko04014,ko04015,ko04022,ko04024,ko04062,ko04066,ko04068,ko04070,ko04071,ko04072,ko04140,ko04150,ko04151,ko04152,ko04210,ko04211,ko04212,ko04213,ko04218,ko04261,ko04360,ko04370,ko04371,ko04380,ko04510,ko04550,ko04611,ko04620,ko04630,ko04650,ko04660,ko04662,ko04664,ko04666,ko04668,ko04670,ko04722,ko04725,ko04750,ko04810,ko04910,ko04914,ko04915,ko04917,ko04919…	M00676	R04545	RC00002,RC00078	ko00000,ko00001,ko00002,ko01000,ko04131	-	-	-	PI3K_C2,PI3K_p85B,PI3K_rbd,PI3Ka,PI3_PI4_kinase
g4438.t1	144197.XP_008285269.1	4.27e-29	122.0	KOG1649@1|root,KOG1649@2759|Eukaryota,38GDK@33154|Opisthokonta,3BH6C@33208|Metazoa,3CVXQ@33213|Bilateria,48254@7711|Chordata,4901Y@7742|Vertebrata,49VX3@7898|Actinopterygii	33208|Metazoa	BK	SWI SNF related, matrix associated, actin dependent regulator of chromatin, subfamily b, member	SMARCB1	GO:0000228,GO:0000785,GO:0000790,GO:0000803,GO:0000902,GO:0000904,GO:0000976,GO:0001013,GO:0001046,GO:0001047,GO:0001067,GO:0001163,GO:0001164,GO:0001188,GO:0001650,GO:0001701,GO:0001741,GO:0001824,GO:0001835,GO:0002009,GO:0002039,GO:0002165,GO:0003002,GO:0003674,GO:0003676,GO:0003677,GO:0003690,GO:0003712,GO:0003713,GO:0005488,GO:0005515,GO:0005575,GO:0005622,GO:0005623,GO:0005634,GO:0005654,GO:…	-	ko:K11648	ko04714,ko05225,map04714,map05225	-	-	-	ko00000,ko00001,ko01009,ko03021,ko03036	-	-	-	SNF5
g5315.t1	5722.XP_001306605.1	1.76e-12	75.9	COG5076@1|root,KOG1474@2759|Eukaryota	2759|Eukaryota	BK	acetylation-dependent protein binding	-	-	-	ko:K11724	-	-	-	-	ko00000,ko01001,ko03036	-	-	-	BET,Bromodomain
g8918.t1	29908.U7Q7M1	4.81e-56	186.0	COG5137@1|root,KOG3265@2759|Eukaryota,3991X@33154|Opisthokonta,3NXBX@4751|Fungi,3QQ5R@4890|Ascomycota,214IY@147550|Sordariomycetes,3UQSW@5151|Ophiostomatales	4751|Fungi	BK	Histone chaperone that facilitates histone deposition and histone exchange and removal during nucleosome assembly and disassembly	ASF1	GO:0000228,GO:0000785,GO:0000790,GO:0001932,GO:0003674,GO:0005488,GO:0005515,GO:0005575,GO:0005622,GO:0005623,GO:0005634,GO:0005694,GO:0005737,GO:0005829,GO:0006323,GO:0006325,GO:0006333,GO:0006334,GO:0006335,GO:0006336,GO:0006337,GO:0006338,GO:0006342,GO:0006348,GO:0006355,GO:0006357,GO:0006464,GO:0006473,GO:0006475,GO:0006807,GO:0006950,GO:0006996,GO:0008150,GO:0008152,GO:0009889,GO:0009890,GO:…	-	ko:K10753	-	-	-	-	ko00000,ko03036	-	-	-	ASF1_hist_chap
g9476.t1	161934.XP_010680242.1	1.32e-31	136.0	KOG1009@1|root,KOG1009@2759|Eukaryota,37RSF@33090|Viridiplantae,3GAHH@35493|Streptophyta	35493|Streptophyta	BL	Chromatin assembly factor 1 subunit	-	GO:0003674,GO:0005488,GO:0005515,GO:0005575,GO:0005622,GO:0005623,GO:0005634,GO:0006323,GO:0006325,GO:0006333,GO:0006334,GO:0006996,GO:0008150,GO:0009987,GO:0016043,GO:0022607,GO:0031497,GO:0032991,GO:0033186,GO:0034622,GO:0034728,GO:0042393,GO:0043226,GO:0043227,GO:0043229,GO:0043231,GO:0043933,GO:0044085,GO:0044424,GO:0044464,GO:0051276,GO:0065003,GO:0065004,GO:0071103,GO:0071824,GO:0071840	-	ko:K10751	-	-	-	-	ko00000,ko03036	-	-	-	WD40
g5935.t1	157072.XP_008869930.1	2.19e-163	473.0	COG0123@1|root,KOG1342@2759|Eukaryota	2759|Eukaryota	BQ	NAD-dependent histone deacetylase activity (H3-K14 specific)	HDAC3	GO:0000003,GO:0000118,GO:0000122,GO:0000226,GO:0000228,GO:0000785,GO:0000790,GO:0000819,GO:0001525,GO:0001558,GO:0001568,GO:0001817,GO:0001818,GO:0001889,GO:0001932,GO:0001933,GO:0001934,GO:0001944,GO:0003002,GO:0003006,GO:0003674,GO:0003676,GO:0003677,GO:0003682,GO:0003712,GO:0003714,GO:0003824,GO:0004407,GO:0005488,GO:0005515,GO:0005575,GO:0005622,GO:0005623,GO:0005634,GO:0005654,GO:0005694,GO:…	3.5.1.98	ko:K06067,ko:K11404,ko:K11483	ko04110,ko04213,ko04330,ko04919,ko05016,ko05034,ko05165,ko05169,ko05200,ko05202,ko05203,ko05220,map04110,map04213,map04330,map04919,map05016,map05034,map05165,map05169,map05200,map05202,map05203,map05220	-	-	-	ko00000,ko00001,ko01000,ko03036	-	-	-	Hist_deacetyl
g3.t1	51511.ENSCSAVP00000015891	2.6e-46	166.0	COG1394@1|root,KOG1647@2759|Eukaryota,38FM4@33154|Opisthokonta,3B9JP@33208|Metazoa,3CWQR@33213|Bilateria,48249@7711|Chordata	33208|Metazoa	C	protein localization to cilium	ATP6V1D	GO:0000041,GO:0000221,GO:0001775,GO:0002252,GO:0002263,GO:0002274,GO:0002275,GO:0002283,GO:0002366,GO:0002376,GO:0002443,GO:0002444,GO:0002446,GO:0005575,GO:0005622,GO:0005623,GO:0005737,GO:0005773,GO:0005774,GO:0005829,GO:0005886,GO:0006810,GO:0006811,GO:0006812,GO:0006826,GO:0006873,GO:0006885,GO:0006887,GO:0006955,GO:0006996,GO:0007154,GO:0007165,GO:0007166,GO:0007167,GO:0007169,GO:0008104,GO:…	-	ko:K02149	ko00190,ko01100,ko04145,ko04150,ko04721,ko04966,ko05110,ko05120,ko05323,map00190,map01100,map04145,map04150,map04721,map04966,map05110,map05120,map05323	M00160	-	-	ko00000,ko00001,ko00002	3.A.2.2	-	-	ATP-synt_D
g103.t1	51511.ENSCSAVP00000015891	2.6e-46	166.0	COG1394@1|root,KOG1647@2759|Eukaryota,38FM4@33154|Opisthokonta,3B9JP@33208|Metazoa,3CWQR@33213|Bilateria,48249@7711|Chordata	33208|Metazoa	C	protein localization to cilium	ATP6V1D	GO:0000041,GO:0000221,GO:0001775,GO:0002252,GO:0002263,GO:0002274,GO:0002275,GO:0002283,GO:0002366,GO:0002376,GO:0002443,GO:0002444,GO:0002446,GO:0005575,GO:0005622,GO:0005623,GO:0005737,GO:0005773,GO:0005774,GO:0005829,GO:0005886,GO:0006810,GO:0006811,GO:0006812,GO:0006826,GO:0006873,GO:0006885,GO:0006887,GO:0006955,GO:0006996,GO:0007154,GO:0007165,GO:0007166,GO:0007167,GO:0007169,GO:0008104,GO:…	-	ko:K02149	ko00190,ko01100,ko04145,ko04150,ko04721,ko04966,ko05110,ko05120,ko05323,map00190,map01100,map04145,map04150,map04721,map04966,map05110,map05120,map05323	M00160	-	-	ko00000,ko00001,ko00002	3.A.2.2	-	-	ATP-synt_D
g1277.t1	545696.HOLDEFILI_01428	3.11e-103	311.0	COG2768@1|root,COG2768@2|Bacteria,1TQAW@1239|Firmicutes,3VNT1@526524|Erysipelotrichia	526524|Erysipelotrichia	C	Domain of unknown function (DUF362)	-	-	-	-	-	-	-	-	-	-	-	-	DUF362
g1290.t1	545696.HOLDEFILI_01428	3.11e-103	311.0	COG2768@1|root,COG2768@2|Bacteria,1TQAW@1239|Firmicutes,3VNT1@526524|Erysipelotrichia	526524|Erysipelotrichia	C	Domain of unknown function (DUF362)	-	-	-	-	-	-	-	-	-	-	-	-	DUF362
g1556.t1	13037.EHJ77590	1.15e-14	75.9	KOG0752@1|root,KOG0752@2759|Eukaryota,39FP7@33154|Opisthokonta,3B9AC@33208|Metazoa,3CZZV@33213|Bilateria,41X42@6656|Arthropoda,3SKWC@50557|Insecta,449AE@7088|Lepidoptera	33208|Metazoa	C	Mitochondrial carrier protein	SLC25A16	GO:0003674,GO:0005215,GO:0005575,GO:0005622,GO:0005623,GO:0005737,GO:0005739,GO:0005740,GO:0005743,GO:0006732,GO:0006810,GO:0006839,GO:0008150,GO:0008152,GO:0009058,GO:0009108,GO:0009987,GO:0015291,GO:0015297,GO:0016020,GO:0016021,GO:0019866,GO:0022804,GO:0022857,GO:0031090,GO:0031224,GO:0031966,GO:0031967,GO:0031975,GO:0043226,GO:0043227,GO:0043229,GO:0043231,GO:0044237,GO:0044249,GO:0044422,GO:…	-	ko:K15084	-	-	-	-	ko00000,ko02000	2.A.29.12.1	-	-	Mito_carr
g1573.t1	558169.AGAV01000022_gene252	2.62e-51	176.0	COG0667@1|root,COG0667@2|Bacteria,1TPIY@1239|Firmicutes,4HA4Q@91061|Bacilli	91061|Bacilli	C	aldo keto reductase	-	-	-	-	-	-	-	-	-	-	-	-	Aldo_ket_red
g2625.t1	545696.HOLDEFILI_01428	1.53e-82	257.0	COG2768@1|root,COG2768@2|Bacteria,1TQAW@1239|Firmicutes,3VNT1@526524|Erysipelotrichia	526524|Erysipelotrichia	C	Domain of unknown function (DUF362)	-	-	-	-	-	-	-	-	-	-	-	-	DUF362
g2771.t1	5888.CAK64433	2.82e-85	266.0	COG0039@1|root,KOG1496@2759|Eukaryota,3ZB1N@5878|Ciliophora	5878|Ciliophora	C	lactate/malate dehydrogenase, NAD binding domain	-	-	1.1.1.37	ko:K00025	ko00020,ko00270,ko00620,ko00630,ko00710,ko01100,ko01110,ko01120,ko01130,ko01200,ko04964,map00020,map00270,map00620,map00630,map00710,map01100,map01110,map01120,map01130,map01200,map04964	M00009,M00011,M00012,M00168,M00171	R00342,R07136	RC00031	ko00000,ko00001,ko00002,ko01000	-	-	-	Ldh_1_C,Ldh_1_N
g3245.t1	5911.EAS07403	1.09e-179	537.0	COG0281@1|root,KOG1257@2759|Eukaryota,3ZAN8@5878|Ciliophora	5878|Ciliophora	C	Malic enzyme, NAD binding domain	-	-	-	-	-	-	-	-	-	-	-	-	Malic_M,malic
g3504.t1	5888.CAK79694	5.31e-258	719.0	COG1156@1|root,KOG1351@2759|Eukaryota,3ZB1D@5878|Ciliophora	5878|Ciliophora	C	ATP synthase alpha/beta family, nucleotide-binding domain	-	-	-	ko:K02147	ko00190,ko01100,ko04145,ko04150,ko04721,ko04966,ko05110,ko05120,ko05323,map00190,map01100,map04145,map04150,map04721,map04966,map05110,map05120,map05323	M00160	-	-	ko00000,ko00001,ko00002,ko04147	3.A.2.2	-	-	ATP-synt_ab,ATP-synt_ab_N
g3523.t1	556261.HMPREF0240_01215	8.34e-123	362.0	COG0667@1|root,COG0667@2|Bacteria,1TQJC@1239|Firmicutes,25B10@186801|Clostridia,36DKV@31979|Clostridiaceae	186801|Clostridia	C	aldo keto reductase	-	-	-	-	-	-	-	-	-	-	-	-	Aldo_ket_red
g4106.t1	5932.XP_004027702.1	3.34e-37	151.0	COG0584@1|root,COG1041@1|root,KOG2258@2759|Eukaryota,KOG2671@2759|Eukaryota,3ZBYW@5878|Ciliophora	5878|Ciliophora	C	Glycerophosphoryl diester phosphodiesterase family	-	-	3.1.4.46	ko:K01126	ko00564,map00564	-	R01030,R01470	RC00017,RC00425	ko00000,ko00001,ko01000	-	-	-	GDPD
g4503.t1	5911.EAS03808	7.64e-60	189.0	COG0822@1|root,KOG3361@2759|Eukaryota,3ZBVY@5878|Ciliophora	5878|Ciliophora	C	Scaffold protein for the de novo synthesis of iron- sulfur (Fe-S) clusters within mitochondria, which is required for maturation of both mitochondrial and cytoplasmic 2Fe-2S and 4Fe-4S proteins	-	-	-	ko:K22068	-	-	-	-	ko00000,ko03029	-	-	-	NifU_N
g4769.t1	748727.CLJU_c17600	3.52e-36	129.0	COG0716@1|root,COG0716@2|Bacteria,1V72U@1239|Firmicutes,24JNK@186801|Clostridia,36IZ8@31979|Clostridiaceae	186801|Clostridia	C	Flavodoxin domain	-	-	-	-	-	-	-	-	-	-	-	-	Flavodoxin_3,Flavodoxin_5
g5014.t1	638302.HMPREF0908_0912	2.22e-42	148.0	COG0716@1|root,COG0716@2|Bacteria,1V5ZD@1239|Firmicutes,4H8WE@909932|Negativicutes	909932|Negativicutes	C	Flavodoxin	-	-	-	-	-	-	-	-	-	-	-	-	Flavodoxin_4
g5813.t1	5932.XP_004027702.1	2.67e-36	148.0	COG0584@1|root,COG1041@1|root,KOG2258@2759|Eukaryota,KOG2671@2759|Eukaryota,3ZBYW@5878|Ciliophora	5878|Ciliophora	C	Glycerophosphoryl diester phosphodiesterase family	-	-	3.1.4.46	ko:K01126	ko00564,map00564	-	R01030,R01470	RC00017,RC00425	ko00000,ko00001,ko01000	-	-	-	GDPD
g6401.t1	5932.XP_004025000.1	9.78e-296	824.0	COG1155@1|root,KOG1352@2759|Eukaryota,3ZAXE@5878|Ciliophora	5878|Ciliophora	C	ATPsynthase alpha/beta subunit N-term extension	-	-	3.6.3.14	ko:K02145	ko00190,ko01100,ko04145,ko04150,ko04721,ko04966,ko05110,ko05120,ko05323,map00190,map01100,map04145,map04150,map04721,map04966,map05110,map05120,map05323	M00160	-	-	ko00000,ko00001,ko00002,ko01000	3.A.2.2	-	-	ATP-synt_ab,ATP-synt_ab_N,ATP-synt_ab_Xtn
g6452.t1	5888.CAK88342	3.81e-121	357.0	KOG0749@1|root,KOG0749@2759|Eukaryota,3ZDCB@5878|Ciliophora	5878|Ciliophora	C	Mitochondrial carrier protein	-	-	-	ko:K05863	ko04020,ko04022,ko04217,ko04218,ko05012,ko05016,ko05166,map04020,map04022,map04217,map04218,map05012,map05016,map05166	-	-	-	ko00000,ko00001,ko02000,ko03029	2.A.29.1	-	-	Mito_carr
g6628.t1	130081.XP_005707004.1	9.96e-124	378.0	COG2319@1|root,KOG0305@2759|Eukaryota	2759|Eukaryota	C	Cell division cycle	CDC20	GO:0000003,GO:0000070,GO:0000151,GO:0000152,GO:0000226,GO:0000278,GO:0000280,GO:0000775,GO:0000776,GO:0000819,GO:0003674,GO:0003824,GO:0004842,GO:0005488,GO:0005515,GO:0005575,GO:0005622,GO:0005623,GO:0005634,GO:0005654,GO:0005680,GO:0005694,GO:0005737,GO:0005813,GO:0005815,GO:0005819,GO:0005829,GO:0005856,GO:0006464,GO:0006508,GO:0006511,GO:0006807,GO:0006996,GO:0007010,GO:0007017,GO:0007049,GO:…	-	ko:K02084,ko:K03363,ko:K06709	ko01524,ko04110,ko04111,ko04113,ko04114,ko04115,ko04120,ko04210,ko04214,ko04215,ko05010,ko05012,ko05014,ko05016,ko05134,ko05152,ko05161,ko05166,ko05200,ko05203,ko05222,map01524,map04110,map04111,map04113,map04114,map04115,map04120,map04210,map04214,map04215,map05010,map05012,map05014,map05016,map05134,map05152,map05161,map05166,map05200,map05203,map05222	M00389,M00685	-	-	ko00000,ko00001,ko00002,ko01000,ko03036,ko04121	-	-	-	ANAPC4_WD40,WD40
g6826.t1	5911.EAS04345	3.48e-106	322.0	COG0667@1|root,KOG1575@2759|Eukaryota,3ZB1V@5878|Ciliophora	5878|Ciliophora	C	Oxidoreductase, aldo keto reductase family protein	-	-	-	-	-	-	-	-	-	-	-	-	Aldo_ket_red
g6832.t1	1280706.AUJE01000044_gene1798	1.7e-37	135.0	COG0716@1|root,COG0716@2|Bacteria,1V5ZD@1239|Firmicutes,4H8WE@909932|Negativicutes	909932|Negativicutes	C	Flavodoxin	-	-	-	-	-	-	-	-	-	-	-	-	Flavodoxin_4
g7297.t1	693979.Bache_2911	5.06e-141	410.0	COG0667@1|root,COG0667@2|Bacteria,4NKHD@976|Bacteroidetes,2FQ6I@200643|Bacteroidia,4AQAA@815|Bacteroidaceae	976|Bacteroidetes	C	aldo keto reductase	-	-	-	-	-	-	-	-	-	-	-	-	Aldo_ket_red
g7633.t1	5722.XP_001306620.1	1.13e-67	218.0	COG0778@1|root,2SX2K@2759|Eukaryota	2759|Eukaryota	C	Putative TM nitroreductase	-	-	-	-	-	-	-	-	-	-	-	-	TM1586_NiRdase
g8291.t1	1226325.HMPREF1548_04204	1.93e-122	359.0	COG2768@1|root,COG2768@2|Bacteria,1TQAW@1239|Firmicutes,247IS@186801|Clostridia,36EQY@31979|Clostridiaceae	186801|Clostridia	C	PFAM 4Fe-4S ferredoxin iron-sulfur binding domain protein	-	-	-	ko:K07138	-	-	-	-	ko00000	-	-	-	DUF362,Fer4
g8639.t1	400682.PAC_15714605	1.77e-92	279.0	COG1428@1|root,KOG3877@2759|Eukaryota,3A9U7@33154|Opisthokonta,3BU1R@33208|Metazoa	33208|Metazoa	C	Deoxynucleoside kinase	-	-	2.7.1.76	ko:K10353	ko00230,ko01100,map00230,map01100	-	R02089	RC00002,RC00017	ko00000,ko00001,ko01000	-	-	-	dNK
g8703.t1	5911.EAR91129	2.33e-109	332.0	COG1527@1|root,KOG2957@2759|Eukaryota,3ZBJA@5878|Ciliophora	5878|Ciliophora	C	ATP synthase (C/AC39) subunit	-	-	-	ko:K02146	ko00190,ko01100,ko04142,ko04145,ko04721,ko04966,ko05110,ko05120,ko05152,ko05203,ko05323,map00190,map01100,map04142,map04145,map04721,map04966,map05110,map05120,map05152,map05203,map05323	M00160	-	-	ko00000,ko00001,ko00002	3.A.2.2	-	-	vATP-synt_AC39
g9132.t1	1410622.JNKY01000015_gene416	3.36e-115	342.0	COG0280@1|root,COG0280@2|Bacteria,1TRQU@1239|Firmicutes,24857@186801|Clostridia,27K73@186928|unclassified Lachnospiraceae	186801|Clostridia	C	Phosphate acetyl/butaryl transferase	ptb	GO:0003674,GO:0003824,GO:0016740,GO:0016746,GO:0016747,GO:0050182	2.3.1.19	ko:K00634	ko00650,ko01100,map00650,map01100	-	R01174	RC00004,RC02816	ko00000,ko00001,ko01000	-	-	-	PTA_PTB
g9163.t1	51511.ENSCSAVP00000011117	1.82e-17	89.7	COG1052@1|root,KOG0069@2759|Eukaryota,38CKW@33154|Opisthokonta,3BDXZ@33208|Metazoa,3CRGV@33213|Bilateria,4861X@7711|Chordata	33208|Metazoa	C	glycerate dehydrogenase activity	GRHPR	GO:0000166,GO:0003008,GO:0003674,GO:0003824,GO:0005488,GO:0005515,GO:0005575,GO:0005622,GO:0005623,GO:0005737,GO:0005777,GO:0005782,GO:0005829,GO:0006081,GO:0006082,GO:0006807,GO:0007588,GO:0008150,GO:0008152,GO:0008465,GO:0009987,GO:0016043,GO:0016491,GO:0016614,GO:0016616,GO:0016618,GO:0019752,GO:0022607,GO:0030267,GO:0031406,GO:0031907,GO:0031974,GO:0032501,GO:0032787,GO:0034641,GO:0036094,GO:…	1.1.1.79,1.1.1.81,1.5.1.15,3.5.4.9	ko:K00049,ko:K13403	ko00260,ko00620,ko00630,ko00670,ko01100,ko01110,ko01120,map00260,map00620,map00630,map00670,map01100,map01110,map01120	M00141	R00465,R01218,R01388,R01392,R01655,R02527	RC00031,RC00042,RC00202,RC00578,RC00670	ko00000,ko00001,ko00002,ko01000	-	-	-	2-Hacid_dh,2-Hacid_dh_C
g9707.t1	45351.EDO49259	2.32e-290	840.0	COG1444@1|root,KOG2036@2759|Eukaryota,38FQJ@33154|Opisthokonta,3B9XC@33208|Metazoa	33208|Metazoa	C	RNA acetylation	NAT10	GO:0000049,GO:0000154,GO:0002097,GO:0002101,GO:0003674,GO:0003676,GO:0003723,GO:0003824,GO:0005488,GO:0005515,GO:0005575,GO:0005622,GO:0005623,GO:0005634,GO:0005654,GO:0005697,GO:0005730,GO:0006139,GO:0006325,GO:0006364,GO:0006396,GO:0006399,GO:0006400,GO:0006464,GO:0006473,GO:0006475,GO:0006725,GO:0006807,GO:0006996,GO:0008033,GO:0008080,GO:0008150,GO:0008152,GO:0009451,GO:0009889,GO:0009890,GO:…	-	ko:K14521	ko03008,map03008	-	-	-	ko00000,ko00001,ko01000,ko03009	-	-	-	DUF1726,GNAT_acetyltr_2,Helicase_RecD,tRNA_bind_2
g9962.t1	5911.EDK31511	3.34e-44	157.0	COG0667@1|root,KOG1575@2759|Eukaryota,3ZB1V@5878|Ciliophora	2759|Eukaryota	C	Oxidoreductase, aldo keto reductase family protein	KCNAB2	GO:0000166,GO:0001775,GO:0002244,GO:0002252,GO:0002263,GO:0002274,GO:0002275,GO:0002283,GO:0002366,GO:0002376,GO:0002443,GO:0002444,GO:0002446,GO:0002520,GO:0003008,GO:0003674,GO:0003824,GO:0004033,GO:0005215,GO:0005216,GO:0005244,GO:0005249,GO:0005261,GO:0005267,GO:0005488,GO:0005515,GO:0005575,GO:0005622,GO:0005623,GO:0005737,GO:0005829,GO:0005886,GO:0005887,GO:0005911,GO:0006139,GO:0006725,GO:…	-	ko:K04882,ko:K04883,ko:K04884,ko:K18464	ko04144,map04144	-	-	-	ko00000,ko00001,ko04040,ko04131	8.A.5.1,8.A.5.1.1,8.A.5.1.2,8.A.5.1.3	-	-	Aldo_ket_red
g9969.t1	634994.GCWU000323_00156	6.16e-161	462.0	COG1902@1|root,COG1902@2|Bacteria,378MJ@32066|Fusobacteria	32066|Fusobacteria	C	Psort location Cytoplasmic, score	-	-	-	-	-	-	-	-	-	-	-	-	Oxidored_FMN
g10158.t1	558169.AGAV01000022_gene252	8.79e-83	259.0	COG0667@1|root,COG0667@2|Bacteria,1TPIY@1239|Firmicutes,4HA4Q@91061|Bacilli	91061|Bacilli	C	aldo keto reductase	-	-	-	-	-	-	-	-	-	-	-	-	Aldo_ket_red
g10188.t1	634994.GCWU000323_00156	5.24e-165	473.0	COG1902@1|root,COG1902@2|Bacteria,378MJ@32066|Fusobacteria	32066|Fusobacteria	C	Psort location Cytoplasmic, score	-	-	-	-	-	-	-	-	-	-	-	-	Oxidored_FMN
g10572.t1	935948.KE386494_gene721	1.79e-09	64.7	COG0667@1|root,COG0667@2|Bacteria,1TRS0@1239|Firmicutes,247RJ@186801|Clostridia,42I86@68295|Thermoanaerobacterales	186801|Clostridia	C	Aldo/keto reductase family	-	-	-	ko:K19265	-	-	-	-	ko00000,ko01000	-	-	-	Aldo_ket_red
g11093.t1	1385935.N836_02735	4.21e-62	203.0	COG0055@1|root,COG0055@2|Bacteria,1G3DH@1117|Cyanobacteria,1HCIJ@1150|Oscillatoriales	1117|Cyanobacteria	C	Produces ATP from ADP in the presence of a proton gradient across the membrane. The catalytic sites are hosted primarily by the beta subunits	-	-	3.6.3.14	ko:K02112	ko00190,ko00195,ko01100,map00190,map00195,map01100	M00157	-	-	ko00000,ko00001,ko00002,ko00194,ko01000	3.A.2.1	-	-	ATP-synt_ab,ATP-synt_ab_N
g8387.t1	5911.EAR92016	7.27e-52	174.0	COG0526@1|root,KOG1672@2759|Eukaryota,3ZE23@5878|Ciliophora	5878|Ciliophora	CO	Thioredoxin	-	-	-	-	-	-	-	-	-	-	-	-	-
g45.t1	5911.EAR91793	9.68e-93	316.0	KOG0591@1|root,KOG0591@2759|Eukaryota,3ZDJ7@5878|Ciliophora	5878|Ciliophora	D	Serine/Threonine protein kinases, catalytic domain	-	-	2.7.11.1	ko:K08857	-	-	-	-	ko00000,ko01000,ko01001,ko03036,ko03400	-	-	-	Pkinase
g60.t1	5911.EAR91793	9.68e-93	316.0	KOG0591@1|root,KOG0591@2759|Eukaryota,3ZDJ7@5878|Ciliophora	5878|Ciliophora	D	Serine/Threonine protein kinases, catalytic domain	-	-	2.7.11.1	ko:K08857	-	-	-	-	ko00000,ko01000,ko01001,ko03036,ko03400	-	-	-	Pkinase
g619.t1	5888.CAK70747	4.26e-39	132.0	KOG3484@1|root,KOG3484@2759|Eukaryota,3ZCBD@5878|Ciliophora	5878|Ciliophora	D	Binds to the catalytic subunit of the cyclin dependent kinases and is essential for their biological function	-	-	-	ko:K02219	ko04111,ko05200,ko05222,map04111,map05200,map05222	-	-	-	ko00000,ko00001	-	-	-	CKS
g628.t1	5888.CAK70747	4.26e-39	132.0	KOG3484@1|root,KOG3484@2759|Eukaryota,3ZCBD@5878|Ciliophora	5878|Ciliophora	D	Binds to the catalytic subunit of the cyclin dependent kinases and is essential for their biological function	-	-	-	ko:K02219	ko04111,ko05200,ko05222,map04111,map05200,map05222	-	-	-	ko00000,ko00001	-	-	-	CKS
g908.t1	3847.GLYMA19G42390.2	5.9e-20	89.7	KOG1674@1|root,KOG1674@2759|Eukaryota,37T29@33090|Viridiplantae,3G85D@35493|Streptophyta,4JVQW@91835|fabids	35493|Streptophyta	D	Cyclin	-	-	-	-	-	-	-	-	-	-	-	-	Cyclin
g911.t1	3847.GLYMA19G42390.2	5.9e-20	89.7	KOG1674@1|root,KOG1674@2759|Eukaryota,37T29@33090|Viridiplantae,3G85D@35493|Streptophyta,4JVQW@91835|fabids	35493|Streptophyta	D	Cyclin	-	-	-	-	-	-	-	-	-	-	-	-	Cyclin
g996.t1	5932.XP_004037104.1	4.67e-17	82.4	KOG1674@1|root,KOG1674@2759|Eukaryota,3ZCB3@5878|Ciliophora	2759|Eukaryota	D	Cyclin	-	-	-	-	-	-	-	-	-	-	-	-	Cyclin
g1035.t1	5888.CAK94360	2.05e-135	417.0	KOG0575@1|root,KOG0575@2759|Eukaryota,3ZBD4@5878|Ciliophora	2759|Eukaryota	D	Encoded by	PLK1	GO:0000003,GO:0000070,GO:0000075,GO:0000077,GO:0000079,GO:0000082,GO:0000086,GO:0000122,GO:0000166,GO:0000212,GO:0000226,GO:0000228,GO:0000278,GO:0000280,GO:0000281,GO:0000287,GO:0000302,GO:0000712,GO:0000741,GO:0000775,GO:0000776,GO:0000777,GO:0000778,GO:0000779,GO:0000780,GO:0000785,GO:0000793,GO:0000794,GO:0000795,GO:0000819,GO:0000910,GO:0000912,GO:0000915,GO:0000922,GO:0000940,GO:0000942,GO:…	2.7.11.21	ko:K06631,ko:K06660,ko:K08861,ko:K08862,ko:K19596	ko04068,ko04110,ko04111,ko04113,ko04114,ko04914,ko05152,map04068,map04110,map04111,map04113,map04114,map04914,map05152	-	-	-	ko00000,ko00001,ko01000,ko01001,ko03036,ko03400	-	-	-	POLO_box,Pkinase
g1621.t1	4432.XP_010277841.1	5.88e-26	105.0	KOG1674@1|root,KOG1674@2759|Eukaryota,37T29@33090|Viridiplantae,3G85D@35493|Streptophyta	35493|Streptophyta	D	cyclin-P3-1-like	-	-	-	-	-	-	-	-	-	-	-	-	Cyclin
g2156.t1	5932.XP_004024392.1	5.65e-47	152.0	KOG3484@1|root,KOG3484@2759|Eukaryota,3ZCBD@5878|Ciliophora	5878|Ciliophora	D	Binds to the catalytic subunit of the cyclin dependent kinases and is essential for their biological function	-	-	-	ko:K02219	ko04111,ko05200,ko05222,map04111,map05200,map05222	-	-	-	ko00000,ko00001	-	-	-	CKS
g2589.t1	5888.CAK87509	2.41e-54	197.0	KOG0580@1|root,KOG0580@2759|Eukaryota,3ZAKN@5878|Ciliophora	5878|Ciliophora	D	Belongs to the protein kinase superfamily	-	-	-	-	-	-	-	-	-	-	-	-	Pkinase,zf-MYND
g2736.t1	5888.CAK88881	6.56e-55	187.0	COG5024@1|root,KOG0654@2759|Eukaryota	2759|Eukaryota	D	cell division	CCNA2	GO:0000003,GO:0000070,GO:0000082,GO:0000083,GO:0000086,GO:0000278,GO:0000280,GO:0000307,GO:0000819,GO:0001932,GO:0001939,GO:0001940,GO:0003006,GO:0003674,GO:0005488,GO:0005515,GO:0005575,GO:0005622,GO:0005623,GO:0005634,GO:0005654,GO:0005737,GO:0005819,GO:0005829,GO:0005856,GO:0006139,GO:0006259,GO:0006260,GO:0006261,GO:0006325,GO:0006355,GO:0006464,GO:0006468,GO:0006508,GO:0006725,GO:0006793,GO:…	-	ko:K05868,ko:K06627,ko:K14521,ko:K14611,ko:K21777	ko03008,ko04068,ko04110,ko04114,ko04115,ko04152,ko04218,ko04914,ko05161,ko05165,ko05169,ko05203,map03008,map04068,map04110,map04114,map04115,map04152,map04218,map04914,map05161,map05165,map05169,map05203	M00693	-	-	ko00000,ko00001,ko00002,ko01000,ko02000,ko03009,ko03032,ko03036	1.I.1.1.3,2.A.40.6	-	-	Cyclin_C,Cyclin_N,Cyclin_N2
g2755.t1	5911.EAR96952	4.46e-41	162.0	COG5024@1|root,KOG0653@2759|Eukaryota	2759|Eukaryota	D	cell division	CYCB1	GO:0001558,GO:0005575,GO:0005622,GO:0005623,GO:0005737,GO:0008150,GO:0009314,GO:0009628,GO:0010212,GO:0010332,GO:0040008,GO:0044424,GO:0044464,GO:0050789,GO:0050794,GO:0050896,GO:0051128,GO:0065007	-	ko:K21777	-	-	-	-	ko00000,ko03032,ko03036	-	-	-	Cyclin_C,Cyclin_N
g3186.t1	5911.EAR87484	1.48e-167	501.0	KOG0591@1|root,KOG0591@2759|Eukaryota,3ZFUX@5878|Ciliophora	5878|Ciliophora	D	Kelch	-	-	-	-	-	-	-	-	-	-	-	-	Kelch_4,Pkinase
g3200.t1	5911.EAS04915	4.67e-121	368.0	KOG0580@1|root,KOG0580@2759|Eukaryota,3ZCUK@5878|Ciliophora	5878|Ciliophora	D	Protein kinase domain	-	-	2.7.11.1	ko:K08850,ko:K11481	ko04114,ko04914,map04114,map04914	-	-	-	ko00000,ko00001,ko01000,ko01001,ko01009,ko03036	-	-	-	Clat_adaptor_s,Pkinase
g3248.t1	5932.XP_004027597.1	9.68e-21	91.7	KOG1674@1|root,KOG1674@2759|Eukaryota,3ZCB3@5878|Ciliophora	2759|Eukaryota	D	Cyclin	-	-	-	-	-	-	-	-	-	-	-	-	Cyclin
g3423.t1	28532.XP_010540976.1	9.01e-46	184.0	COG0457@1|root,KOG1126@2759|Eukaryota,37KQ2@33090|Viridiplantae,3GD2S@35493|Streptophyta,3HRJ1@3699|Brassicales	35493|Streptophyta	D	Tetratricopeptide repeat	-	GO:0000003,GO:0000151,GO:0000152,GO:0003006,GO:0005575,GO:0005622,GO:0005623,GO:0005634,GO:0005680,GO:0005737,GO:0005819,GO:0005856,GO:0007275,GO:0007346,GO:0008150,GO:0009504,GO:0009653,GO:0009719,GO:0009725,GO:0009733,GO:0009790,GO:0009791,GO:0009793,GO:0009888,GO:0009933,GO:0009987,GO:0010014,GO:0010015,GO:0010033,GO:0010071,GO:0010154,GO:0015630,GO:0022414,GO:0022622,GO:0030154,GO:0031461,GO:…	-	ko:K03350	ko04110,ko04111,ko04113,ko04114,ko04120,ko04914,ko05166,map04110,map04111,map04113,map04114,map04120,map04914,map05166	M00389	-	-	ko00000,ko00001,ko00002,ko01009,ko03036,ko04121	-	-	-	ANAPC3,TPR_1,TPR_16,TPR_19,TPR_2,TPR_8
g3742.t1	161934.XP_010691583.1	3.41e-32	133.0	COG5024@1|root,KOG0653@2759|Eukaryota,37MVD@33090|Viridiplantae,3GF9Y@35493|Streptophyta	35493|Streptophyta	D	Belongs to the cyclin family	-	-	-	ko:K21777	-	-	-	-	ko00000,ko03032,ko03036	-	-	-	Cyclin_C,Cyclin_N
g3940.t1	5911.EAR83691	3.05e-52	194.0	COG5024@1|root,KOG0653@2759|Eukaryota,3ZD6J@5878|Ciliophora	5878|Ciliophora	D	Cyclin_C	-	-	-	ko:K21777	-	-	-	-	ko00000,ko03032,ko03036	-	-	-	Cyclin_C,Cyclin_N
g4364.t1	5932.XP_004037383.1	4.54e-23	97.8	KOG1674@1|root,KOG1674@2759|Eukaryota,3ZCB3@5878|Ciliophora	2759|Eukaryota	D	Cyclin	-	-	-	-	-	-	-	-	-	-	-	-	Cyclin
g4510.t1	3988.XP_002520742.1	6.04e-17	82.8	KOG1674@1|root,KOG1674@2759|Eukaryota,37T29@33090|Viridiplantae,3G85D@35493|Streptophyta,4JGJ3@91835|fabids	35493|Streptophyta	D	cyclin-P3-1-like	-	-	-	-	-	-	-	-	-	-	-	-	Cyclin
g4648.t1	5888.CAK62558	9.36e-61	215.0	KOG0580@1|root,KOG0580@2759|Eukaryota,3ZAJ6@5878|Ciliophora	5878|Ciliophora	D	Protein kinase domain	-	-	-	-	-	-	-	-	-	-	-	-	Pkinase
g4684.t1	5932.XP_004027547.1	3.63e-63	221.0	KOG0580@1|root,KOG0580@2759|Eukaryota,3ZAJ6@5878|Ciliophora	2759|Eukaryota	D	Protein kinase domain	-	-	-	-	-	-	-	-	-	-	-	-	Pkinase
g4707.t1	130081.XP_005706828.1	1.05e-41	159.0	COG5024@1|root,KOG0653@2759|Eukaryota	2759|Eukaryota	D	cell division	CYCB	GO:0001558,GO:0005575,GO:0005622,GO:0005623,GO:0005737,GO:0008150,GO:0009314,GO:0009628,GO:0010212,GO:0010332,GO:0040008,GO:0044424,GO:0044464,GO:0050789,GO:0050794,GO:0050896,GO:0051128,GO:0065007	-	ko:K21770,ko:K21777	ko04068,ko04110,ko04114,ko04115,ko04218,ko04914,ko05166,map04068,map04110,map04114,map04115,map04218,map04914,map05166	-	-	-	ko00000,ko00001,ko03032,ko03036	1.I.1.1.3	-	-	Cyclin_C,Cyclin_N
g4843.t1	5888.CAK82905	7.52e-26	105.0	KOG1674@1|root,KOG1674@2759|Eukaryota,3ZCB3@5878|Ciliophora	2759|Eukaryota	D	Cyclin	-	-	-	-	-	-	-	-	-	-	-	-	Cyclin
g5028.t1	7029.ACYPI56045-PA	7.98e-12	69.3	KOG1042@1|root,KOG1042@2759|Eukaryota,38BVC@33154|Opisthokonta,3BG0U@33208|Metazoa,3CTIP@33213|Bilateria,41X93@6656|Arthropoda,3SFQW@50557|Insecta	33208|Metazoa	D	Belongs to the argonaute family	aub	GO:0000003,GO:0000018,GO:0000070,GO:0000278,GO:0000280,GO:0000287,GO:0000335,GO:0000337,GO:0000375,GO:0000377,GO:0000398,GO:0000578,GO:0000781,GO:0000785,GO:0000791,GO:0000792,GO:0000819,GO:0001556,GO:0001709,GO:0002064,GO:0002065,GO:0002066,GO:0003002,GO:0003006,GO:0003674,GO:0003676,GO:0003723,GO:0003824,GO:0004518,GO:0004519,GO:0004521,GO:0004540,GO:0005488,GO:0005515,GO:0005575,GO:0005622,GO:…	-	ko:K02156	ko04320,map04320	-	-	-	ko00000,ko00001,ko03036	-	-	-	ArgoL1,PAZ,Piwi
g5029.t1	7029.ACYPI56045-PA	3.17e-11	69.3	KOG1042@1|root,KOG1042@2759|Eukaryota,38BVC@33154|Opisthokonta,3BG0U@33208|Metazoa,3CTIP@33213|Bilateria,41X93@6656|Arthropoda,3SFQW@50557|Insecta	33208|Metazoa	D	Belongs to the argonaute family	aub	GO:0000003,GO:0000018,GO:0000070,GO:0000278,GO:0000280,GO:0000287,GO:0000335,GO:0000337,GO:0000375,GO:0000377,GO:0000398,GO:0000578,GO:0000781,GO:0000785,GO:0000791,GO:0000792,GO:0000819,GO:0001556,GO:0001709,GO:0002064,GO:0002065,GO:0002066,GO:0003002,GO:0003006,GO:0003674,GO:0003676,GO:0003723,GO:0003824,GO:0004518,GO:0004519,GO:0004521,GO:0004540,GO:0005488,GO:0005515,GO:0005575,GO:0005622,GO:…	-	ko:K02156	ko04320,map04320	-	-	-	ko00000,ko00001,ko03036	-	-	-	ArgoL1,PAZ,Piwi
g5272.t1	5888.CAK86145	1.04e-114	333.0	KOG0440@1|root,KOG0440@2759|Eukaryota,3ZAJQ@5878|Ciliophora	5878|Ciliophora	D	Mps one binder kinase activator-like	-	-	-	ko:K06685	ko04111,ko04390,ko04391,ko04392,map04111,map04390,map04391,map04392	M00683	-	-	ko00000,ko00001,ko00002	-	-	-	Mob1_phocein
g5663.t1	5888.CAK89343	6.77e-28	124.0	COG5024@1|root,KOG0653@2759|Eukaryota,3ZFYR@5878|Ciliophora	5878|Ciliophora	D	Cyclin, N-terminal domain	-	-	-	ko:K05868,ko:K21777	ko04068,ko04110,ko04114,ko04115,ko04218,ko04914,map04068,map04110,map04114,map04115,map04218,map04914	M00693	-	-	ko00000,ko00001,ko00002,ko03032,ko03036	1.I.1.1.3	-	-	Cyclin_N
g5843.t1	5932.XP_004027654.1	1.48e-31	125.0	COG5024@1|root,KOG0654@2759|Eukaryota,3ZBMX@5878|Ciliophora	2759|Eukaryota	D	Belongs to the cyclin family	-	-	-	-	-	-	-	-	-	-	-	-	Cyclin_C,Cyclin_N
g6356.t1	5911.EAR89529	1.9e-31	134.0	KOG4660@1|root,KOG4660@2759|Eukaryota,3ZC3E@5878|Ciliophora	2759|Eukaryota	D	RNA recognition motif 2 family protein	-	GO:0000003,GO:0000228,GO:0000280,GO:0003674,GO:0003676,GO:0003723,GO:0005488,GO:0005575,GO:0005622,GO:0005623,GO:0005634,GO:0005694,GO:0005737,GO:0006275,GO:0006996,GO:0007049,GO:0007127,GO:0007154,GO:0007165,GO:0007346,GO:0008150,GO:0009889,GO:0009891,GO:0009893,GO:0009987,GO:0010556,GO:0010557,GO:0010564,GO:0010571,GO:0010604,GO:0010638,GO:0016043,GO:0019219,GO:0019222,GO:0022402,GO:0022414,GO:…	-	-	-	-	-	-	-	-	-	-	RRM_1,RRM_2
g6360.t1	5888.CAK55764	5.83e-50	183.0	COG5024@1|root,KOG0653@2759|Eukaryota,3ZFVH@5878|Ciliophora	5878|Ciliophora	D	Cyclin_C	-	-	-	ko:K21777	-	-	-	-	ko00000,ko03032,ko03036	-	-	-	Cyclin_C,Cyclin_N
g6410.t1	5932.XP_004039530.1	4.43e-25	95.9	KOG3484@1|root,KOG3484@2759|Eukaryota,3ZCBD@5878|Ciliophora	5878|Ciliophora	D	Binds to the catalytic subunit of the cyclin dependent kinases and is essential for their biological function	-	-	-	ko:K02219	ko04111,ko05200,ko05222,map04111,map05200,map05222	-	-	-	ko00000,ko00001	-	-	-	CKS
g6464.t1	653948.CCA18839	5.92e-22	105.0	KOG0295@1|root,KOG0295@2759|Eukaryota	2759|Eukaryota	D	cell division	-	GO:0000775,GO:0000776,GO:0003674,GO:0005488,GO:0005515,GO:0005575,GO:0005622,GO:0005623,GO:0005694,GO:0005737,GO:0005813,GO:0005815,GO:0005856,GO:0005874,GO:0005875,GO:0005938,GO:0007154,GO:0007165,GO:0008017,GO:0008092,GO:0008104,GO:0008150,GO:0009987,GO:0015630,GO:0015631,GO:0017016,GO:0017048,GO:0019899,GO:0019932,GO:0019933,GO:0019935,GO:0023052,GO:0031267,GO:0031592,GO:0032991,GO:0033036,GO:…	-	ko:K16794	ko00565,ko01100,map00565,map01100	-	R04452	RC00037,RC00094	ko00000,ko00001,ko03036,ko04147	-	-	-	LisH,WD40
g6561.t1	3067.XP_002953524.1	8.6e-40	155.0	COG5024@1|root,KOG0653@2759|Eukaryota,37K6W@33090|Viridiplantae,34JV7@3041|Chlorophyta	3041|Chlorophyta	D	Belongs to the cyclin family	CYCB	-	-	ko:K21777	-	-	-	-	ko00000,ko03032,ko03036	-	-	-	Cyclin_C,Cyclin_N
g6575.t1	340170.XP_007375641.1	7.25e-23	106.0	KOG0601@1|root,KOG0601@2759|Eukaryota,38E4K@33154|Opisthokonta,3NUW3@4751|Fungi,3QMT3@4890|Ascomycota,3RS3Q@4891|Saccharomycetes,47AHX@766764|Debaryomycetaceae	4751|Fungi	D	Protein tyrosine kinase	SWE1	GO:0000075,GO:0000076,GO:0000077,GO:0000079,GO:0000086,GO:0000166,GO:0000278,GO:0000320,GO:0000902,GO:0001932,GO:0003674,GO:0003824,GO:0004672,GO:0004674,GO:0004713,GO:0005488,GO:0005524,GO:0005575,GO:0005622,GO:0005623,GO:0005634,GO:0005654,GO:0005737,GO:0005815,GO:0005816,GO:0005856,GO:0005933,GO:0005935,GO:0005938,GO:0006464,GO:0006468,GO:0006793,GO:0006796,GO:0006807,GO:0006950,GO:0006974,GO:…	2.7.11.1	ko:K03114	ko04011,ko04111,ko04113,map04011,map04111,map04113	M00693	-	-	ko00000,ko00001,ko00002,ko01000	-	-	-	Pkinase
g6588.t1	5888.CAK89304	1.5e-223	641.0	KOG0575@1|root,KOG0575@2759|Eukaryota,3ZBD4@5878|Ciliophora	2759|Eukaryota	D	Encoded by	PLK1	GO:0000003,GO:0000070,GO:0000075,GO:0000077,GO:0000079,GO:0000082,GO:0000086,GO:0000122,GO:0000166,GO:0000212,GO:0000226,GO:0000228,GO:0000278,GO:0000280,GO:0000281,GO:0000287,GO:0000302,GO:0000712,GO:0000741,GO:0000775,GO:0000776,GO:0000777,GO:0000778,GO:0000779,GO:0000780,GO:0000785,GO:0000793,GO:0000794,GO:0000795,GO:0000819,GO:0000910,GO:0000912,GO:0000915,GO:0000922,GO:0000940,GO:0000942,GO:…	2.7.11.21	ko:K06631,ko:K06660,ko:K08861,ko:K08862,ko:K19596	ko04068,ko04110,ko04111,ko04113,ko04114,ko04914,ko05152,map04068,map04110,map04111,map04113,map04114,map04914,map05152	-	-	-	ko00000,ko00001,ko01000,ko01001,ko03036,ko03400	-	-	-	POLO_box,Pkinase
g6728.t1	5874.XP_952988.1	4.5e-13	74.7	KOG1674@1|root,KOG1674@2759|Eukaryota,3YAU5@5794|Apicomplexa,3KFH7@422676|Aconoidasida,3Z4EI@5863|Piroplasmida	422676|Aconoidasida	D	Cyclin	-	-	-	-	-	-	-	-	-	-	-	-	Cyclin
g6736.t1	68886.XP_009692512.1	2.4e-16	82.8	KOG1674@1|root,KOG1674@2759|Eukaryota,3YAU5@5794|Apicomplexa,3KFH7@422676|Aconoidasida,3Z4EI@5863|Piroplasmida	422676|Aconoidasida	D	Cyclin	-	-	-	-	-	-	-	-	-	-	-	-	Cyclin
g7143.t1	5911.EAR87484	3.21e-169	504.0	KOG0591@1|root,KOG0591@2759|Eukaryota,3ZFUX@5878|Ciliophora	5878|Ciliophora	D	Kelch	-	-	-	-	-	-	-	-	-	-	-	-	Kelch_4,Pkinase
g7258.t1	5888.CAK56185	1.51e-33	124.0	KOG1674@1|root,KOG1674@2759|Eukaryota,3ZCB3@5878|Ciliophora	2759|Eukaryota	D	Cyclin	-	-	-	-	-	-	-	-	-	-	-	-	Cyclin
g7345.t1	57918.XP_004292087.1	3.69e-20	98.6	COG5024@1|root,KOG0654@2759|Eukaryota,37Y3F@33090|Viridiplantae,3GNDH@35493|Streptophyta	35493|Streptophyta	D	Belongs to the cyclin family	-	-	-	ko:K06627	ko04110,ko04152,ko04218,ko04914,ko05161,ko05165,ko05169,ko05203,map04110,map04152,map04218,map04914,map05161,map05165,map05169,map05203	M00693	-	-	ko00000,ko00001,ko00002,ko03032,ko03036	-	-	-	Cyclin_C,Cyclin_N
g7352.t1	5932.XP_004027597.1	4.07e-29	112.0	KOG1674@1|root,KOG1674@2759|Eukaryota,3ZCB3@5878|Ciliophora	2759|Eukaryota	D	Cyclin	-	-	-	-	-	-	-	-	-	-	-	-	Cyclin
g7473.t1	27923.ML015751a-PA	5.52e-39	153.0	COG5024@1|root,KOG0653@2759|Eukaryota,38F4R@33154|Opisthokonta,3BB78@33208|Metazoa	33208|Metazoa	D	histone H3-S10 phosphorylation involved in chromosome condensation	-	GO:0000003,GO:0000070,GO:0000086,GO:0000278,GO:0000280,GO:0000281,GO:0000775,GO:0000819,GO:0000910,GO:0000920,GO:0001700,GO:0001932,GO:0003006,GO:0003674,GO:0005488,GO:0005515,GO:0005575,GO:0005622,GO:0005623,GO:0005634,GO:0005694,GO:0005737,GO:0005819,GO:0005856,GO:0006928,GO:0006996,GO:0007017,GO:0007018,GO:0007049,GO:0007059,GO:0007079,GO:0007275,GO:0007276,GO:0007281,GO:0008150,GO:0008283,GO:…	2.4.2.30	ko:K00774,ko:K05868,ko:K21770	ko04068,ko04110,ko04114,ko04115,ko04218,ko04914,ko05166,map04068,map04110,map04114,map04115,map04218,map04914,map05166	M00693	-	-	ko00000,ko00001,ko00002,ko01000,ko03032,ko03036	1.I.1.1.3	-	-	Cyclin_C,Cyclin_N,PARP
g7488.t1	5888.CAK89304	3.04e-237	677.0	KOG0575@1|root,KOG0575@2759|Eukaryota,3ZBD4@5878|Ciliophora	2759|Eukaryota	D	Encoded by	PLK1	GO:0000003,GO:0000070,GO:0000075,GO:0000077,GO:0000079,GO:0000082,GO:0000086,GO:0000122,GO:0000166,GO:0000212,GO:0000226,GO:0000228,GO:0000278,GO:0000280,GO:0000281,GO:0000287,GO:0000302,GO:0000712,GO:0000741,GO:0000775,GO:0000776,GO:0000777,GO:0000778,GO:0000779,GO:0000780,GO:0000785,GO:0000793,GO:0000794,GO:0000795,GO:0000819,GO:0000910,GO:0000912,GO:0000915,GO:0000922,GO:0000940,GO:0000942,GO:…	2.7.11.21	ko:K06631,ko:K06660,ko:K08861,ko:K08862,ko:K19596	ko04068,ko04110,ko04111,ko04113,ko04114,ko04914,ko05152,map04068,map04110,map04111,map04113,map04114,map04914,map05152	-	-	-	ko00000,ko00001,ko01000,ko01001,ko03036,ko03400	-	-	-	POLO_box,Pkinase
g7744.t1	7176.CPIJ007865-PA	3.78e-17	85.1	KOG2739@1|root,KOG2739@2759|Eukaryota,38PGI@33154|Opisthokonta,3BBPV@33208|Metazoa,3CYFG@33213|Bilateria,41Z17@6656|Arthropoda,3SM99@50557|Insecta,4530J@7147|Diptera,45GGC@7148|Nematocera	33208|Metazoa	D	occurring C-terminal to leucine-rich repeats	ANP32A	GO:0000082,GO:0000278,GO:0001944,GO:0003674,GO:0005102,GO:0005178,GO:0005488,GO:0005515,GO:0005575,GO:0005622,GO:0005623,GO:0005634,GO:0005654,GO:0005737,GO:0005783,GO:0005829,GO:0005856,GO:0005875,GO:0006323,GO:0006325,GO:0006333,GO:0006334,GO:0006338,GO:0006810,GO:0006913,GO:0006919,GO:0006996,GO:0007017,GO:0007049,GO:0007154,GO:0007165,GO:0007275,GO:0007346,GO:0007399,GO:0007417,GO:0007420,GO:…	-	ko:K18646,ko:K18647	-	-	-	-	ko00000,ko03019,ko04147	-	-	-	LRR_4,LRR_9
g7813.t1	4641.GSMUA_Achr5P19270_001	1.93e-29	120.0	COG5024@1|root,KOG0653@2759|Eukaryota,37K6W@33090|Viridiplantae	33090|Viridiplantae	D	Belongs to the cyclin family	-	-	-	ko:K21777	-	-	-	-	ko00000,ko03032,ko03036	-	-	-	Cyclin_C,Cyclin_N
g8582.t1	653948.CCA18839	1.99e-18	95.5	KOG0295@1|root,KOG0295@2759|Eukaryota	2759|Eukaryota	D	cell division	-	GO:0000775,GO:0000776,GO:0003674,GO:0005488,GO:0005515,GO:0005575,GO:0005622,GO:0005623,GO:0005694,GO:0005737,GO:0005813,GO:0005815,GO:0005856,GO:0005874,GO:0005875,GO:0005938,GO:0007154,GO:0007165,GO:0008017,GO:0008092,GO:0008104,GO:0008150,GO:0009987,GO:0015630,GO:0015631,GO:0017016,GO:0017048,GO:0019899,GO:0019932,GO:0019933,GO:0019935,GO:0023052,GO:0031267,GO:0031592,GO:0032991,GO:0033036,GO:…	-	ko:K16794	ko00565,ko01100,map00565,map01100	-	R04452	RC00037,RC00094	ko00000,ko00001,ko03036,ko04147	-	-	-	LisH,WD40
g8592.t1	5888.CAK89343	1.54e-30	131.0	COG5024@1|root,KOG0653@2759|Eukaryota,3ZFYR@5878|Ciliophora	5878|Ciliophora	D	Cyclin, N-terminal domain	-	-	-	ko:K05868,ko:K21777	ko04068,ko04110,ko04114,ko04115,ko04218,ko04914,map04068,map04110,map04114,map04115,map04218,map04914	M00693	-	-	ko00000,ko00001,ko00002,ko03032,ko03036	1.I.1.1.3	-	-	Cyclin_N
g8617.t1	5888.CAK60861	9.6e-130	399.0	KOG0575@1|root,KOG0575@2759|Eukaryota,3ZBD4@5878|Ciliophora	2759|Eukaryota	D	Encoded by	PLK1	GO:0000003,GO:0000070,GO:0000075,GO:0000077,GO:0000079,GO:0000082,GO:0000086,GO:0000122,GO:0000166,GO:0000212,GO:0000226,GO:0000228,GO:0000278,GO:0000280,GO:0000281,GO:0000287,GO:0000302,GO:0000712,GO:0000741,GO:0000775,GO:0000776,GO:0000777,GO:0000778,GO:0000779,GO:0000780,GO:0000785,GO:0000793,GO:0000794,GO:0000795,GO:0000819,GO:0000910,GO:0000912,GO:0000915,GO:0000922,GO:0000940,GO:0000942,GO:…	2.7.11.21	ko:K06631,ko:K06660,ko:K08861,ko:K08862,ko:K19596	ko04068,ko04110,ko04111,ko04113,ko04114,ko04914,ko05152,map04068,map04110,map04111,map04113,map04114,map04914,map05152	-	-	-	ko00000,ko00001,ko01000,ko01001,ko03036,ko03400	-	-	-	POLO_box,Pkinase
g8792.t1	5888.CAK86071	1.32e-30	126.0	KOG4660@1|root,KOG4660@2759|Eukaryota,3ZC3E@5878|Ciliophora	5878|Ciliophora	D	RNA recognition motif 2 family protein	-	-	-	-	-	-	-	-	-	-	-	-	RRM_2
g8796.t1	246437.XP_006141836.1	3.61e-37	149.0	COG5024@1|root,KOG0653@2759|Eukaryota,38F4R@33154|Opisthokonta,3BB78@33208|Metazoa,3CTCK@33213|Bilateria,480D9@7711|Chordata,48XN9@7742|Vertebrata,3JA2Z@40674|Mammalia,35GVS@314146|Euarchontoglires	33208|Metazoa	D	cell division	CCNB2	GO:0000003,GO:0000070,GO:0000086,GO:0000278,GO:0000280,GO:0000281,GO:0000775,GO:0000819,GO:0000910,GO:0000920,GO:0001700,GO:0001701,GO:0001776,GO:0001837,GO:0001932,GO:0002260,GO:0002376,GO:0002520,GO:0003006,GO:0003007,GO:0003674,GO:0003824,GO:0004672,GO:0004674,GO:0004693,GO:0005488,GO:0005515,GO:0005575,GO:0005622,GO:0005623,GO:0005634,GO:0005694,GO:0005737,GO:0005813,GO:0005815,GO:0005819,GO:…	2.4.2.30	ko:K00774,ko:K05868,ko:K21770	ko04068,ko04110,ko04114,ko04115,ko04218,ko04914,ko05166,map04068,map04110,map04114,map04115,map04218,map04914,map05166	M00693	-	-	ko00000,ko00001,ko00002,ko01000,ko03032,ko03036	1.I.1.1.3	-	-	Cyclin_C,Cyclin_N
g9095.t1	296587.XP_002501867.1	2.12e-11	67.4	KOG2186@1|root,KOG2186@2759|Eukaryota,37P4W@33090|Viridiplantae	33090|Viridiplantae	D	UBP1-associated proteins	-	-	-	ko:K15263	-	-	-	-	ko00000,ko03009	-	-	-	RRM_1,zf-LYAR,zf-met
g9481.t1	5888.CAK64158	7.57e-51	188.0	KOG0580@1|root,KOG0580@2759|Eukaryota,3ZAKN@5878|Ciliophora	5878|Ciliophora	D	Belongs to the protein kinase superfamily	-	-	-	-	-	-	-	-	-	-	-	-	Pkinase,zf-MYND
g9510.t1	5911.EAR93530	1.69e-39	154.0	COG5024@1|root,KOG0653@2759|Eukaryota,3ZCX6@5878|Ciliophora	5878|Ciliophora	D	Belongs to the cyclin family	-	-	-	ko:K21777	-	-	-	-	ko00000,ko03032,ko03036	-	-	-	Cyclin_C,Cyclin_N
g9629.t1	5932.XP_004037104.1	1.38e-17	82.0	KOG1674@1|root,KOG1674@2759|Eukaryota,3ZCB3@5878|Ciliophora	2759|Eukaryota	D	Cyclin	-	-	-	-	-	-	-	-	-	-	-	-	Cyclin
g9778.t1	5888.CAK56185	2.73e-26	105.0	KOG1674@1|root,KOG1674@2759|Eukaryota,3ZCB3@5878|Ciliophora	2759|Eukaryota	D	Cyclin	-	-	-	-	-	-	-	-	-	-	-	-	Cyclin
g9920.t1	5932.XP_004037104.1	2.47e-23	99.0	KOG1674@1|root,KOG1674@2759|Eukaryota,3ZCB3@5878|Ciliophora	2759|Eukaryota	D	Cyclin	-	-	-	-	-	-	-	-	-	-	-	-	Cyclin
g10145.t1	3649.evm.model.supercontig_55.187	7.82e-33	137.0	COG5024@1|root,KOG0653@2759|Eukaryota,37K6W@33090|Viridiplantae,3G7ME@35493|Streptophyta,3HNQX@3699|Brassicales	35493|Streptophyta	D	Belongs to the cyclin family	-	-	-	ko:K21777	-	-	-	-	ko00000,ko03032,ko03036	-	-	-	Cyclin_C,Cyclin_N
g11035.t1	1528098.NOVO_04285	2.31e-33	122.0	COG1192@1|root,COG1192@2|Bacteria,1MV43@1224|Proteobacteria,2TSWH@28211|Alphaproteobacteria,47EWD@766|Rickettsiales	766|Rickettsiales	D	involved in chromosome partitioning	parA	-	-	ko:K03496	-	-	-	-	ko00000,ko03036,ko04812	-	-	-	AAA_31
g1261.t1	5888.CAK82212	3.35e-67	216.0	COG5041@1|root,KOG3092@2759|Eukaryota,3ZAJ3@5878|Ciliophora	2759|Eukaryota	DKT	Plays a complex role in regulating the basal catalytic activity of the alpha subunit	-	-	-	ko:K03115	ko03008,ko04064,ko04137,ko04139,ko04310,ko04520,ko04712,ko05162,ko05168,ko05169,map03008,map04064,map04137,map04139,map04310,map04520,map04712,map05162,map05168,map05169	-	-	-	ko00000,ko00001,ko03009	-	-	-	CK_II_beta
g2098.t1	5888.CAK81932	1.33e-59	200.0	COG5035@1|root,KOG2952@2759|Eukaryota,3ZB8H@5878|Ciliophora	5878|Ciliophora	DKT	ligand-effect modulator 3	-	-	-	-	-	-	-	-	-	-	-	-	CDC50
g2111.t1	5888.CAK81932	1.33e-59	200.0	COG5035@1|root,KOG2952@2759|Eukaryota,3ZB8H@5878|Ciliophora	5878|Ciliophora	DKT	ligand-effect modulator 3	-	-	-	-	-	-	-	-	-	-	-	-	CDC50
g2252.t1	5888.CAK82212	2.25e-64	208.0	COG5041@1|root,KOG3092@2759|Eukaryota,3ZAJ3@5878|Ciliophora	2759|Eukaryota	DKT	Plays a complex role in regulating the basal catalytic activity of the alpha subunit	-	-	-	ko:K03115	ko03008,ko04064,ko04137,ko04139,ko04310,ko04520,ko04712,ko05162,ko05168,ko05169,map03008,map04064,map04137,map04139,map04310,map04520,map04712,map05162,map05168,map05169	-	-	-	ko00000,ko00001,ko03009	-	-	-	CK_II_beta
g2805.t1	5888.CAK61212	3.81e-84	256.0	COG5041@1|root,KOG3092@2759|Eukaryota,3ZAJ3@5878|Ciliophora	5878|Ciliophora	DKT	Plays a complex role in regulating the basal catalytic activity of the alpha subunit	-	-	-	ko:K03115	ko03008,ko04064,ko04137,ko04139,ko04310,ko04520,ko04712,ko05162,ko05168,ko05169,map03008,map04064,map04137,map04139,map04310,map04520,map04712,map05162,map05168,map05169	-	-	-	ko00000,ko00001,ko03009	-	-	-	CK_II_beta
g3466.t1	5888.CAK81932	2.21e-90	279.0	COG5035@1|root,KOG2952@2759|Eukaryota,3ZB8H@5878|Ciliophora	5878|Ciliophora	DKT	ligand-effect modulator 3	-	-	-	-	-	-	-	-	-	-	-	-	CDC50
g5543.t1	5932.XP_004037545.1	1.85e-78	242.0	COG5041@1|root,KOG3092@2759|Eukaryota,3ZAJ3@5878|Ciliophora	5878|Ciliophora	DKT	Plays a complex role in regulating the basal catalytic activity of the alpha subunit	-	-	-	ko:K03115	ko03008,ko04064,ko04137,ko04139,ko04310,ko04520,ko04712,ko05162,ko05168,ko05169,map03008,map04064,map04137,map04139,map04310,map04520,map04712,map05162,map05168,map05169	-	-	-	ko00000,ko00001,ko03009	-	-	-	CK_II_beta
g5556.t1	5932.XP_004031919.1	4.46e-157	450.0	KOG0668@1|root,KOG0668@2759|Eukaryota,3ZATQ@5878|Ciliophora	5878|Ciliophora	DKT	Belongs to the protein kinase superfamily	-	-	2.7.11.1	ko:K03097	ko03008,ko04064,ko04137,ko04139,ko04310,ko04520,ko04712,ko05162,ko05168,ko05169,map03008,map04064,map04137,map04139,map04310,map04520,map04712,map05162,map05168,map05169	-	-	-	ko00000,ko00001,ko01000,ko01001,ko03009	-	-	-	Pkinase
g7092.t1	5888.CAK84343	7.86e-81	254.0	COG5035@1|root,KOG2952@2759|Eukaryota,3ZD2U@5878|Ciliophora	5878|Ciliophora	DKT	ligand-effect modulator 3	-	-	-	-	-	-	-	-	-	-	-	-	CDC50
g8959.t1	5888.CAK81932	1.96e-69	225.0	COG5035@1|root,KOG2952@2759|Eukaryota,3ZB8H@5878|Ciliophora	5878|Ciliophora	DKT	ligand-effect modulator 3	-	-	-	-	-	-	-	-	-	-	-	-	CDC50
g10566.t1	5888.CAK84343	1.37e-75	241.0	COG5035@1|root,KOG2952@2759|Eukaryota,3ZD2U@5878|Ciliophora	5878|Ciliophora	DKT	ligand-effect modulator 3	-	-	-	-	-	-	-	-	-	-	-	-	CDC50
g1067.t1	5932.XP_004032094.1	2.8e-87	281.0	COG0470@1|root,KOG2035@2759|Eukaryota,3ZBFS@5878|Ciliophora	5878|Ciliophora	DL	Replication factor C C-terminal domain	-	-	-	ko:K10756	ko03030,ko03420,ko03430,map03030,map03420,map03430	M00289,M00295	-	-	ko00000,ko00001,ko00002,ko03032,ko03036,ko03400	-	-	-	DNA_pol3_delta2
g1078.t1	5932.XP_004032094.1	2.8e-87	281.0	COG0470@1|root,KOG2035@2759|Eukaryota,3ZBFS@5878|Ciliophora	5878|Ciliophora	DL	Replication factor C C-terminal domain	-	-	-	ko:K10756	ko03030,ko03420,ko03430,map03030,map03420,map03430	M00289,M00295	-	-	ko00000,ko00001,ko00002,ko03032,ko03036,ko03400	-	-	-	DNA_pol3_delta2
g5127.t1	1121367.AQXC01000001_gene1339	1.85e-19	95.1	COG0791@1|root,COG1196@1|root,COG0791@2|Bacteria,COG1196@2|Bacteria,2GKHE@201174|Actinobacteria,22JIX@1653|Corynebacteriaceae	201174|Actinobacteria	DM	Cell wall-associated hydrolases	rpfI	GO:0003674,GO:0003824,GO:0005575,GO:0005576,GO:0005618,GO:0005623,GO:0008150,GO:0008745,GO:0016787,GO:0016810,GO:0016811,GO:0030312,GO:0040007,GO:0044464,GO:0061783,GO:0071944	-	ko:K21473,ko:K21474	-	-	-	-	ko00000,ko01000,ko01002,ko01011	-	-	-	NLPC_P60
g9572.t1	5821.PBANKA_050430	3.57e-14	70.1	KOG4115@1|root,KOG4115@2759|Eukaryota,3YAYM@5794|Apicomplexa,3KDAP@422676|Aconoidasida,3Z0JB@5819|Haemosporida	422676|Aconoidasida	DN	Roadblock/LC7 domain	-	-	-	ko:K10419	-	-	-	-	ko00000,ko04131,ko04812	-	-	-	Robl_LC7
g1832.t1	272952.HpaP803201	1.45e-35	137.0	KOG1173@1|root,KOG1173@2759|Eukaryota,3Q85N@4776|Peronosporales	4776|Peronosporales	DO	cell division	-	-	-	ko:K03353	ko04110,ko04111,ko04113,ko04114,ko04120,ko04914,ko05166,map04110,map04111,map04113,map04114,map04120,map04914,map05166	M00389	-	-	ko00000,ko00001,ko00002,ko01009,ko03036,ko04121	-	-	-	ANAPC3,TPR_2,TPR_8
g1853.t1	272952.HpaP803201	1.45e-35	137.0	KOG1173@1|root,KOG1173@2759|Eukaryota,3Q85N@4776|Peronosporales	4776|Peronosporales	DO	cell division	-	-	-	ko:K03353	ko04110,ko04111,ko04113,ko04114,ko04120,ko04914,ko05166,map04110,map04111,map04113,map04114,map04120,map04914,map05166	M00389	-	-	ko00000,ko00001,ko00002,ko01009,ko03036,ko04121	-	-	-	ANAPC3,TPR_2,TPR_8
g5966.t1	5932.XP_004032145.1	2.91e-75	260.0	COG0013@1|root,KOG1155@2759|Eukaryota,3ZBBC@5878|Ciliophora	5878|Ciliophora	DO	Anaphase promoting complex subunit 8 / Cdc23	-	-	-	ko:K03355	ko04110,ko04111,ko04113,ko04114,ko04120,ko04914,ko05166,map04110,map04111,map04113,map04114,map04120,map04914,map05166	M00389	-	-	ko00000,ko00001,ko00002,ko03036,ko04121	-	-	-	ANAPC8,TPR_1,TPR_8
g9644.t1	4924.XP_001382788.2	4.18e-71	244.0	COG2319@1|root,KOG0305@2759|Eukaryota,38D8U@33154|Opisthokonta,3NU21@4751|Fungi,3QPAU@4890|Ascomycota,3RSK2@4891|Saccharomycetes,47BMR@766764|Debaryomycetaceae	4751|Fungi	DO	Anaphase-promoting complex subunit 4 WD40 domain	CDH1	GO:0000003,GO:0000151,GO:0000152,GO:0003674,GO:0005488,GO:0005515,GO:0005575,GO:0005622,GO:0005623,GO:0005634,GO:0005680,GO:0005737,GO:0006508,GO:0006511,GO:0006807,GO:0007049,GO:0007050,GO:0007088,GO:0007346,GO:0008150,GO:0008152,GO:0008361,GO:0009056,GO:0009057,GO:0009893,GO:0009894,GO:0009896,GO:0009987,GO:0010498,GO:0010564,GO:0010604,GO:0010638,GO:0010639,GO:0010695,GO:0010697,GO:0010720,GO:…	-	ko:K03364	ko04110,ko04111,ko04120,ko04914,map04110,map04111,map04120,map04914	M00389	-	-	ko00000,ko00001,ko00002,ko04121	-	-	-	ANAPC4_WD40,WD40
g9908.t1	3659.XP_004170534.1	2.05e-108	340.0	COG2319@1|root,KOG0305@2759|Eukaryota,37JEQ@33090|Viridiplantae,3G8CC@35493|Streptophyta,4JMRS@91835|fabids	35493|Streptophyta	DO	Cell division cycle	-	-	-	ko:K03363	ko04110,ko04111,ko04113,ko04114,ko04120,ko05166,ko05203,map04110,map04111,map04113,map04114,map04120,map05166,map05203	M00389	-	-	ko00000,ko00001,ko00002,ko03036,ko04121	-	-	-	ANAPC4_WD40,WD40
g10005.t1	5888.CAK82897	7.43e-69	215.0	COG5156@1|root,KOG3437@2759|Eukaryota,3ZBZD@5878|Ciliophora	5878|Ciliophora	DO	Component of the anaphase promoting complex cyclosome (APC C), a cell cycle-regulated E3 ubiquitin-protein ligase complex that controls progression through mitosis and the G1 phase of the cell cycle	-	-	-	ko:K03357	ko04110,ko04111,ko04113,ko04114,ko04120,ko04914,ko05166,map04110,map04111,map04113,map04114,map04120,map04914,map05166	M00389	-	-	ko00000,ko00001,ko00002,ko03036,ko04121	-	-	-	ANAPC10
g1317.t1	5911.EAR82140	4.69e-168	475.0	COG0639@1|root,KOG0373@2759|Eukaryota,3ZD9R@5878|Ciliophora	5878|Ciliophora	DT	Serine threonine-protein phosphatase	-	-	3.1.3.16	ko:K15498	-	-	-	-	ko00000,ko01000,ko01009,ko03400	-	-	-	Metallophos
g7665.t1	5911.EAR82140	4.06e-162	460.0	COG0639@1|root,KOG0373@2759|Eukaryota,3ZD9R@5878|Ciliophora	5878|Ciliophora	DT	Serine threonine-protein phosphatase	-	-	3.1.3.16	ko:K15498	-	-	-	-	ko00000,ko01000,ko01009,ko03400	-	-	-	Metallophos
g9682.t1	5911.EAR82140	1.05e-164	466.0	COG0639@1|root,KOG0373@2759|Eukaryota,3ZD9R@5878|Ciliophora	5878|Ciliophora	DT	Serine threonine-protein phosphatase	-	-	3.1.3.16	ko:K15498	-	-	-	-	ko00000,ko01000,ko01009,ko03400	-	-	-	Metallophos
g3268.t1	653948.CCA17080	8.28e-59	186.0	COG5126@1|root,KOG0027@2759|Eukaryota	2759|Eukaryota	DTZ	Calcium-binding protein	-	-	-	ko:K02183	ko04014,ko04015,ko04016,ko04020,ko04022,ko04024,ko04070,ko04114,ko04218,ko04261,ko04270,ko04371,ko04626,ko04713,ko04720,ko04722,ko04728,ko04740,ko04744,ko04745,ko04750,ko04910,ko04912,ko04915,ko04916,ko04921,ko04922,ko04924,ko04925,ko04970,ko04971,ko05010,ko05031,ko05034,ko05133,ko05152,ko05167,ko05200,ko05214,ko05418,map04014,map04015,map04016,map04020,map04022,map04024,map04070,map04114,map0421…	-	-	-	ko00000,ko00001,ko01009,ko03036,ko04131,ko04147	-	-	-	EF-hand_1
g3339.t1	6500.XP_005108088.1	1.19e-09	62.8	COG5126@1|root,KOG0027@2759|Eukaryota	2759|Eukaryota	DTZ	Calcium-binding protein	-	-	-	-	-	-	-	-	-	-	-	-	EF-hand_1,EF-hand_8
g7910.t1	6412.HelroP91152	2.11e-11	65.1	COG5126@1|root,KOG0027@2759|Eukaryota	2759|Eukaryota	DTZ	Calcium-binding protein	-	-	2.3.1.23,2.3.1.67	ko:K02183,ko:K13510	ko00564,ko00565,ko01100,ko04014,ko04015,ko04016,ko04020,ko04022,ko04024,ko04070,ko04114,ko04218,ko04261,ko04270,ko04371,ko04626,ko04713,ko04720,ko04722,ko04728,ko04740,ko04744,ko04745,ko04750,ko04910,ko04912,ko04915,ko04916,ko04921,ko04922,ko04924,ko04925,ko04970,ko04971,ko05010,ko05031,ko05034,ko05133,ko05152,ko05167,ko05200,ko05214,ko05418,map00564,map00565,map01100,map04014,map04015,map04016,m…	-	R01318,R03437,R03438,R09036	RC00004,RC00037	ko00000,ko00001,ko01000,ko01004,ko01009,ko03036,ko04131,ko04147	-	-	-	Acyltransferase,EF-hand_1,EF-hand_5,EF-hand_6,EF-hand_7,EF-hand_8
g9590.t1	44056.XP_009042554.1	2.52e-52	172.0	COG5126@1|root,KOG0028@2759|Eukaryota	2759|Eukaryota	DTZ	calcium ion binding	-	-	-	ko:K16465,ko:K16466	-	-	-	-	ko00000,ko03019,ko03036	1.I.1	-	-	EF-hand_1,EF-hand_5,EF-hand_6,EF-hand_7,EF-hand_8
g2369.t1	5888.CAK71361	3.91e-61	194.0	COG5126@1|root,KOG0028@2759|Eukaryota,3ZBNK@5878|Ciliophora	5878|Ciliophora	DZ	EF-hand domain	-	-	-	-	-	-	-	-	-	-	-	-	EF-hand_6,EF-hand_8
g2384.t1	5888.CAK71361	3.91e-61	194.0	COG5126@1|root,KOG0028@2759|Eukaryota,3ZBNK@5878|Ciliophora	5878|Ciliophora	DZ	EF-hand domain	-	-	-	-	-	-	-	-	-	-	-	-	EF-hand_6,EF-hand_8
g2646.t1	5932.XP_004030242.1	8.85e-65	202.0	COG5126@1|root,KOG0028@2759|Eukaryota,3ZBQ0@5878|Ciliophora	5878|Ciliophora	DZ	EF-hand domain	-	-	-	ko:K16465	-	-	-	-	ko00000,ko03036	-	-	-	EF-hand_1,EF-hand_5,EF-hand_6
g2744.t1	29176.XP_003886219.1	1.49e-60	192.0	COG5126@1|root,KOG0028@2759|Eukaryota,3YA1Q@5794|Apicomplexa,3YNDA@5796|Coccidia,3YSXU@5809|Sarcocystidae	5794|Apicomplexa	DZ	EF-hand domain	-	GO:0000086,GO:0000109,GO:0000226,GO:0000278,GO:0000715,GO:0003674,GO:0005488,GO:0005509,GO:0005575,GO:0005622,GO:0005623,GO:0005634,GO:0005654,GO:0005737,GO:0005813,GO:0005814,GO:0005815,GO:0005829,GO:0005856,GO:0006139,GO:0006259,GO:0006281,GO:0006289,GO:0006294,GO:0006725,GO:0006807,GO:0006950,GO:0006974,GO:0006996,GO:0007010,GO:0007017,GO:0007049,GO:0007098,GO:0007099,GO:0007346,GO:0008150,GO:…	-	-	-	-	-	-	-	-	-	-	EF-hand_1,EF-hand_5,EF-hand_7,EF-hand_8
g2863.t1	29176.XP_003886219.1	8.59e-24	96.7	COG5126@1|root,KOG0028@2759|Eukaryota,3YA1Q@5794|Apicomplexa,3YNDA@5796|Coccidia,3YSXU@5809|Sarcocystidae	5794|Apicomplexa	DZ	EF-hand domain	-	GO:0000086,GO:0000109,GO:0000226,GO:0000278,GO:0000715,GO:0003674,GO:0005488,GO:0005509,GO:0005575,GO:0005622,GO:0005623,GO:0005634,GO:0005654,GO:0005737,GO:0005813,GO:0005814,GO:0005815,GO:0005829,GO:0005856,GO:0006139,GO:0006259,GO:0006281,GO:0006289,GO:0006294,GO:0006725,GO:0006807,GO:0006950,GO:0006974,GO:0006996,GO:0007010,GO:0007017,GO:0007049,GO:0007098,GO:0007099,GO:0007346,GO:0008150,GO:…	-	-	-	-	-	-	-	-	-	-	EF-hand_1,EF-hand_5,EF-hand_7,EF-hand_8
g3396.t1	29176.XP_003886219.1	3.15e-25	107.0	COG5126@1|root,KOG0028@2759|Eukaryota,3YA1Q@5794|Apicomplexa,3YNDA@5796|Coccidia,3YSXU@5809|Sarcocystidae	5794|Apicomplexa	DZ	EF-hand domain	-	GO:0000086,GO:0000109,GO:0000226,GO:0000278,GO:0000715,GO:0003674,GO:0005488,GO:0005509,GO:0005575,GO:0005622,GO:0005623,GO:0005634,GO:0005654,GO:0005737,GO:0005813,GO:0005814,GO:0005815,GO:0005829,GO:0005856,GO:0006139,GO:0006259,GO:0006281,GO:0006289,GO:0006294,GO:0006725,GO:0006807,GO:0006950,GO:0006974,GO:0006996,GO:0007010,GO:0007017,GO:0007049,GO:0007098,GO:0007099,GO:0007346,GO:0008150,GO:…	-	-	-	-	-	-	-	-	-	-	EF-hand_1,EF-hand_5,EF-hand_7,EF-hand_8
g4158.t1	9483.ENSCJAP00000041543	4.84e-09	60.1	COG5126@1|root,KOG0028@2759|Eukaryota,38C1B@33154|Opisthokonta,3BB2J@33208|Metazoa,3D0FW@33213|Bilateria,482AE@7711|Chordata,48XNM@7742|Vertebrata,3JA19@40674|Mammalia,35KCJ@314146|Euarchontoglires,4MAYT@9443|Primates	33208|Metazoa	DZ	Centrin, EF-hand protein, 2	CETN2	GO:0000003,GO:0000086,GO:0000109,GO:0000226,GO:0000278,GO:0000715,GO:0003674,GO:0005488,GO:0005509,GO:0005515,GO:0005575,GO:0005622,GO:0005623,GO:0005634,GO:0005654,GO:0005737,GO:0005813,GO:0005814,GO:0005815,GO:0005829,GO:0005856,GO:0005929,GO:0006139,GO:0006259,GO:0006281,GO:0006289,GO:0006294,GO:0006725,GO:0006807,GO:0006950,GO:0006974,GO:0006996,GO:0007010,GO:0007017,GO:0007049,GO:0007098,GO:…	-	ko:K10840,ko:K16465	ko03420,map03420	-	-	-	ko00000,ko00001,ko03036,ko03400	-	-	-	EF-hand_1,EF-hand_5,EF-hand_6,EF-hand_7,EF-hand_8
g4493.t1	29176.XP_003886219.1	1.02e-60	192.0	COG5126@1|root,KOG0028@2759|Eukaryota,3YA1Q@5794|Apicomplexa,3YNDA@5796|Coccidia,3YSXU@5809|Sarcocystidae	5794|Apicomplexa	DZ	EF-hand domain	-	GO:0000086,GO:0000109,GO:0000226,GO:0000278,GO:0000715,GO:0003674,GO:0005488,GO:0005509,GO:0005575,GO:0005622,GO:0005623,GO:0005634,GO:0005654,GO:0005737,GO:0005813,GO:0005814,GO:0005815,GO:0005829,GO:0005856,GO:0006139,GO:0006259,GO:0006281,GO:0006289,GO:0006294,GO:0006725,GO:0006807,GO:0006950,GO:0006974,GO:0006996,GO:0007010,GO:0007017,GO:0007049,GO:0007098,GO:0007099,GO:0007346,GO:0008150,GO:…	-	-	-	-	-	-	-	-	-	-	EF-hand_1,EF-hand_5,EF-hand_7,EF-hand_8
g5822.t1	157072.XP_008869909.1	2.63e-12	71.2	COG4642@1|root,KOG0231@2759|Eukaryota	2759|Eukaryota	DZ	MORN repeat-containing protein	RSPH1	GO:0000003,GO:0000226,GO:0000228,GO:0000793,GO:0000794,GO:0001520,GO:0001578,GO:0003006,GO:0005575,GO:0005622,GO:0005623,GO:0005634,GO:0005694,GO:0005737,GO:0005819,GO:0005856,GO:0005929,GO:0006996,GO:0007010,GO:0007017,GO:0007276,GO:0007281,GO:0007283,GO:0007286,GO:0008150,GO:0009987,GO:0015630,GO:0016043,GO:0019953,GO:0022412,GO:0022414,GO:0022607,GO:0030030,GO:0030031,GO:0030154,GO:0031514,GO:…	-	ko:K19755	-	-	-	-	ko00000,ko04812	-	-	-	MORN
g6247.t1	5860.XP_008624482.1	1.25e-24	101.0	KOG1727@1|root,KOG1727@2759|Eukaryota,3YAT5@5794|Apicomplexa,3KAN8@422676|Aconoidasida,3YYZ1@5819|Haemosporida	422676|Aconoidasida	DZ	Translationally-controlled tumor protein	TCTP	-	-	-	-	-	-	-	-	-	-	-	TCTP
g6326.t1	5932.XP_004039321.1	7.48e-32	119.0	COG5126@1|root,KOG0028@2759|Eukaryota,3ZBNK@5878|Ciliophora	5878|Ciliophora	DZ	EF-hand domain	-	-	-	-	-	-	-	-	-	-	-	-	EF-hand_6,EF-hand_8
g8943.t1	5888.CAK57387	9.26e-15	82.4	COG5184@1|root,KOG1426@2759|Eukaryota,3ZCFW@5878|Ciliophora	2759|Eukaryota	DZ	PB1 domain	-	-	2.3.2.26	ko:K10614	ko04120,map04120	-	-	-	ko00000,ko00001,ko01000,ko04121	-	-	-	PB1,RCC1,ZZ
g9136.t1	5827.XP_004220568.1	3e-38	135.0	COG5126@1|root,KOG0028@2759|Eukaryota,3YB6J@5794|Apicomplexa,3KAMF@422676|Aconoidasida,3YXR7@5819|Haemosporida	422676|Aconoidasida	DZ	EF-hand domain	-	-	-	ko:K16465	-	-	-	-	ko00000,ko03036	-	-	-	EF-hand_1,EF-hand_5
g9399.t1	29176.XP_003886219.1	1.02e-60	192.0	COG5126@1|root,KOG0028@2759|Eukaryota,3YA1Q@5794|Apicomplexa,3YNDA@5796|Coccidia,3YSXU@5809|Sarcocystidae	5794|Apicomplexa	DZ	EF-hand domain	-	GO:0000086,GO:0000109,GO:0000226,GO:0000278,GO:0000715,GO:0003674,GO:0005488,GO:0005509,GO:0005575,GO:0005622,GO:0005623,GO:0005634,GO:0005654,GO:0005737,GO:0005813,GO:0005814,GO:0005815,GO:0005829,GO:0005856,GO:0006139,GO:0006259,GO:0006281,GO:0006289,GO:0006294,GO:0006725,GO:0006807,GO:0006950,GO:0006974,GO:0006996,GO:0007010,GO:0007017,GO:0007049,GO:0007098,GO:0007099,GO:0007346,GO:0008150,GO:…	-	-	-	-	-	-	-	-	-	-	EF-hand_1,EF-hand_5,EF-hand_7,EF-hand_8
g9771.t1	5888.CAK71361	2.15e-11	64.3	COG5126@1|root,KOG0028@2759|Eukaryota,3ZBNK@5878|Ciliophora	5878|Ciliophora	DZ	EF-hand domain	-	-	-	-	-	-	-	-	-	-	-	-	EF-hand_6,EF-hand_8
g10170.t1	653948.CCA23562	3.99e-40	149.0	COG5217@1|root,KOG3000@2759|Eukaryota	2759|Eukaryota	DZ	microtubule binding	EB1	GO:0000003,GO:0000070,GO:0000075,GO:0000079,GO:0000226,GO:0000235,GO:0000278,GO:0000280,GO:0000281,GO:0000741,GO:0000742,GO:0000743,GO:0000746,GO:0000747,GO:0000775,GO:0000776,GO:0000819,GO:0000910,GO:0000922,GO:0001100,GO:0001671,GO:0001932,GO:0001934,GO:0003674,GO:0005198,GO:0005200,GO:0005488,GO:0005515,GO:0005575,GO:0005618,GO:0005622,GO:0005623,GO:0005634,GO:0005694,GO:0005730,GO:0005737,GO:…	-	ko:K10436	-	-	-	-	ko00000,ko03036,ko04812	-	-	-	CH,EB1
g349.t1	90675.XP_010429618.1	6.19e-21	99.8	KOG0645@1|root,KOG0645@2759|Eukaryota,37N7G@33090|Viridiplantae,3GCCG@35493|Streptophyta,3HQ0V@3699|Brassicales	35493|Streptophyta	E	Essential component of the cytosolic iron-sulfur (Fe S) protein assembly machinery. Required for the maturation of extramitochondrial Fe S proteins	-	GO:0005575,GO:0005622,GO:0005623,GO:0005737,GO:0005829,GO:0006790,GO:0008150,GO:0008152,GO:0009987,GO:0016043,GO:0016226,GO:0022607,GO:0031163,GO:0032991,GO:0044085,GO:0044237,GO:0044424,GO:0044444,GO:0044445,GO:0044464,GO:0051186,GO:0071840,GO:0097361	-	-	-	-	-	-	-	-	-	-	WD40
g384.t1	90675.XP_010429618.1	6.19e-21	99.8	KOG0645@1|root,KOG0645@2759|Eukaryota,37N7G@33090|Viridiplantae,3GCCG@35493|Streptophyta,3HQ0V@3699|Brassicales	35493|Streptophyta	E	Essential component of the cytosolic iron-sulfur (Fe S) protein assembly machinery. Required for the maturation of extramitochondrial Fe S proteins	-	GO:0005575,GO:0005622,GO:0005623,GO:0005737,GO:0005829,GO:0006790,GO:0008150,GO:0008152,GO:0009987,GO:0016043,GO:0016226,GO:0022607,GO:0031163,GO:0032991,GO:0044085,GO:0044237,GO:0044424,GO:0044444,GO:0044445,GO:0044464,GO:0051186,GO:0071840,GO:0097361	-	-	-	-	-	-	-	-	-	-	WD40
g1720.t1	644281.MFS40622_1590	4.53e-08	60.1	COG0705@1|root,arCOG01770@2157|Archaea,2Y895@28890|Euryarchaeota,23RKY@183939|Methanococci	183939|Methanococci	E	PFAM Rhomboid family protein	-	-	-	ko:K07059	-	-	-	-	ko00000	-	-	-	Rhomboid
g1733.t1	644281.MFS40622_1590	4.53e-08	60.1	COG0705@1|root,arCOG01770@2157|Archaea,2Y895@28890|Euryarchaeota,23RKY@183939|Methanococci	183939|Methanococci	E	PFAM Rhomboid family protein	-	-	-	ko:K07059	-	-	-	-	ko00000	-	-	-	Rhomboid
g1963.t1	5664.LmjF.05.1100	2.05e-29	117.0	KOG2352@1|root,KOG2352@2759|Eukaryota,3XRTS@5653|Kinetoplastida	5653|Kinetoplastida	E	Nodulation protein S (NodS)	-	-	-	-	-	-	-	-	-	-	-	-	Methyltransf_31
g2237.t1	157072.XP_008870674.1	2.07e-37	156.0	COG2866@1|root,KOG3641@2759|Eukaryota	2759|Eukaryota	E	protein deglutamylation	-	-	-	-	-	-	-	-	-	-	-	-	Peptidase_M14
g2242.t1	588596.U9TM73	1.32e-132	401.0	COG0031@1|root,KOG1252@2759|Eukaryota,38B7H@33154|Opisthokonta,3NV6E@4751|Fungi	4751|Fungi	E	Belongs to the cysteine synthase cystathionine beta- synthase family	CYS4	GO:0000096,GO:0000097,GO:0003674,GO:0003676,GO:0003723,GO:0003729,GO:0003824,GO:0004122,GO:0005488,GO:0005575,GO:0005622,GO:0005623,GO:0005737,GO:0005739,GO:0006082,GO:0006520,GO:0006534,GO:0006535,GO:0006563,GO:0006790,GO:0006807,GO:0007089,GO:0007346,GO:0008144,GO:0008150,GO:0008152,GO:0008652,GO:0009058,GO:0009069,GO:0009070,GO:0009092,GO:0009403,GO:0009404,GO:0009987,GO:0010494,GO:0010564,GO:…	4.2.1.22	ko:K01697	ko00260,ko00270,ko01100,ko01130,ko01230,map00260,map00270,map01100,map01130,map01230	M00035,M00338	R00891,R01290,R04942	RC00056,RC00069,RC00256,RC00489,RC01246	ko00000,ko00001,ko00002,ko01000	-	-	-	CBS,PALP
g2312.t1	55529.EKX51028	9.97e-38	137.0	KOG0088@1|root,KOG0088@2759|Eukaryota	2759|Eukaryota	E	GTPase activity	-	-	-	ko:K07890,ko:K07912	-	-	-	-	ko00000,ko04031,ko04131,ko04147	-	-	-	Ras
g2614.t1	164328.Phyra43797	3.07e-35	138.0	COG2866@1|root,KOG3641@2759|Eukaryota,3QHRZ@4776|Peronosporales	4776|Peronosporales	E	Zinc carboxypeptidase	-	-	-	-	-	-	-	-	-	-	-	-	Peptidase_M14
g2649.t1	1336233.JAEH01000084_gene2950	7.57e-36	143.0	COG0308@1|root,COG0308@2|Bacteria,1MUCI@1224|Proteobacteria,1RSG9@1236|Gammaproteobacteria,2Q8I1@267890|Shewanellaceae	1236|Gammaproteobacteria	E	Peptidase M1 membrane alanine aminopeptidase	pepN	-	-	-	-	-	-	-	-	-	-	-	Leuk-A4-hydro_C,Peptidase_M1
g3847.t1	5888.CAK69628	2.09e-131	404.0	COG0006@1|root,KOG2413@2759|Eukaryota,3ZBE9@5878|Ciliophora	5878|Ciliophora	E	Creatinase/Prolidase N-terminal domain	-	-	3.4.11.9	ko:K01262	-	-	-	-	ko00000,ko01000,ko01002	-	-	-	Creatinase_N,Creatinase_N_2,Peptidase_M24,Peptidase_M24_C
g3882.t1	5911.EAR84868	2.73e-63	208.0	KOG2352@1|root,KOG2352@2759|Eukaryota,3ZB6J@5878|Ciliophora	5911.EAR84868|-	E	Methyltransferase domain	-	-	-	-	-	-	-	-	-	-	-	-	-
g4139.t1	6238.CBG02382	2.64e-35	147.0	COG2866@1|root,KOG3641@2759|Eukaryota,38FGV@33154|Opisthokonta,3BEWW@33208|Metazoa,3CU5X@33213|Bilateria,40G10@6231|Nematoda,1KYDV@119089|Chromadorea,411DQ@6236|Rhabditida	33208|Metazoa	E	Zinc carboxypeptidase	AGBL4	GO:0000003,GO:0002252,GO:0002376,GO:0003674,GO:0003824,GO:0004180,GO:0004181,GO:0005488,GO:0005515,GO:0005575,GO:0005622,GO:0005623,GO:0005737,GO:0005794,GO:0005814,GO:0005815,GO:0005829,GO:0005856,GO:0005929,GO:0006464,GO:0006508,GO:0006807,GO:0006950,GO:0006952,GO:0007610,GO:0008092,GO:0008150,GO:0008152,GO:0008233,GO:0008235,GO:0008237,GO:0008238,GO:0009605,GO:0009607,GO:0009615,GO:0009987,GO:…	-	-	-	-	-	-	-	-	-	-	Peptidase_M14
g4482.t1	215358.XP_010732851.1	2e-94	306.0	COG0076@1|root,KOG1383@2759|Eukaryota,38BZ3@33154|Opisthokonta,3B9JG@33208|Metazoa,3CUNQ@33213|Bilateria,487XY@7711|Chordata,49300@7742|Vertebrata,49QYE@7898|Actinopterygii	33208|Metazoa	E	Sphingosine-1-phosphate lyase 1	SGPL1	GO:0000003,GO:0001501,GO:0001553,GO:0001568,GO:0001570,GO:0001655,GO:0001667,GO:0001822,GO:0001944,GO:0002376,GO:0002520,GO:0003006,GO:0003674,GO:0003824,GO:0005575,GO:0005622,GO:0005623,GO:0005737,GO:0005783,GO:0005789,GO:0006082,GO:0006629,GO:0006631,GO:0006643,GO:0006665,GO:0006672,GO:0006807,GO:0006915,GO:0006928,GO:0006950,GO:0006952,GO:0007154,GO:0007165,GO:0007166,GO:0007167,GO:0007169,GO:…	4.1.2.27	ko:K01634,ko:K20704	ko00600,ko01100,ko04071,map00600,map01100,map04071	M00100	R02464,R06516	RC00264,RC00721,RC01266	ko00000,ko00001,ko00002,ko01000,ko04131	-	-	-	Pyridoxal_deC
g4554.t1	557598.LHK_01912	2.47e-10	62.8	COG0411@1|root,COG0411@2|Bacteria,1MUTY@1224|Proteobacteria,2VJM6@28216|Betaproteobacteria,2KQG5@206351|Neisseriales	206351|Neisseriales	E	Branched-chain amino acid ATP-binding cassette transporter	livG	-	-	ko:K01995	ko02010,ko02024,map02010,map02024	M00237	-	-	ko00000,ko00001,ko00002,ko02000	3.A.1.4	-	-	ABC_tran,BCA_ABC_TP_C
g4754.t1	5888.CAK81223	4.35e-39	149.0	KOG2352@1|root,KOG2352@2759|Eukaryota,3ZCAU@5878|Ciliophora	5878|Ciliophora	E	Methyltransferase domain	-	-	-	-	-	-	-	-	-	-	-	-	Methyltransf_25
g4761.t1	5888.CAK81223	4.35e-39	149.0	KOG2352@1|root,KOG2352@2759|Eukaryota,3ZCAU@5878|Ciliophora	5878|Ciliophora	E	Methyltransferase domain	-	-	-	-	-	-	-	-	-	-	-	-	Methyltransf_25
g5245.t1	588596.U9TM73	2.93e-130	395.0	COG0031@1|root,KOG1252@2759|Eukaryota,38B7H@33154|Opisthokonta,3NV6E@4751|Fungi	4751|Fungi	E	Belongs to the cysteine synthase cystathionine beta- synthase family	CYS4	GO:0000096,GO:0000097,GO:0003674,GO:0003676,GO:0003723,GO:0003729,GO:0003824,GO:0004122,GO:0005488,GO:0005575,GO:0005622,GO:0005623,GO:0005737,GO:0005739,GO:0006082,GO:0006520,GO:0006534,GO:0006535,GO:0006563,GO:0006790,GO:0006807,GO:0007089,GO:0007346,GO:0008144,GO:0008150,GO:0008152,GO:0008652,GO:0009058,GO:0009069,GO:0009070,GO:0009092,GO:0009403,GO:0009404,GO:0009987,GO:0010494,GO:0010564,GO:…	4.2.1.22	ko:K01697	ko00260,ko00270,ko01100,ko01130,ko01230,map00260,map00270,map01100,map01130,map01230	M00035,M00338	R00891,R01290,R04942	RC00056,RC00069,RC00256,RC00489,RC01246	ko00000,ko00001,ko00002,ko01000	-	-	-	CBS,PALP
g6167.t1	5888.CAK81223	1.87e-38	146.0	KOG2352@1|root,KOG2352@2759|Eukaryota,3ZCAU@5878|Ciliophora	5878|Ciliophora	E	Methyltransferase domain	-	-	-	-	-	-	-	-	-	-	-	-	Methyltransf_25
g6386.t1	6183.Smp_125080.1	1.17e-44	180.0	COG2866@1|root,KOG3641@2759|Eukaryota,38ENF@33154|Opisthokonta,3BC2Y@33208|Metazoa,3CSXB@33213|Bilateria	33208|Metazoa	E	protein side chain deglutamylation	-	-	-	-	-	-	-	-	-	-	-	-	Peptidase_M14
g7509.t1	641112.ACOK01000110_gene1913	1.34e-188	535.0	COG1171@1|root,COG1171@2|Bacteria,1TP22@1239|Firmicutes,248D5@186801|Clostridia,3WH1M@541000|Ruminococcaceae	186801|Clostridia	E	Catalyzes the anaerobic formation of alpha-ketobutyrate and ammonia from threonine in a two-step reaction. The first step involved a dehydration of threonine and a production of enamine intermediates (aminocrotonate), which tautomerizes to its imine form (iminobutyrate). Both intermediates are unstable and short- lived. The second step is the nonenzymatic hydrolysis of the enamine imine intermedi…	ilvA	-	4.3.1.19	ko:K01754	ko00260,ko00290,ko01100,ko01110,ko01130,ko01200,ko01230,map00260,map00290,map01100,map01110,map01130,map01200,map01230	M00570	R00220,R00996	RC00418,RC02600	ko00000,ko00001,ko00002,ko01000	-	-	-	ACT,PALP
g7571.t1	5911.EAR84868	2.68e-58	195.0	KOG2352@1|root,KOG2352@2759|Eukaryota,3ZB6J@5878|Ciliophora	5911.EAR84868|-	E	Methyltransferase domain	-	-	-	-	-	-	-	-	-	-	-	-	-
g8023.t1	5888.CAK70552	1.99e-53	177.0	KOG2352@1|root,KOG2352@2759|Eukaryota,3ZB6J@5878|Ciliophora	5878|Ciliophora	E	Methyltransferase domain	-	-	-	-	-	-	-	-	-	-	-	-	Methyltransf_11
g8307.t1	445970.ALIPUT_00365	1.35e-218	617.0	COG1027@1|root,COG1027@2|Bacteria,4P1PR@976|Bacteroidetes,2FNWI@200643|Bacteroidia,22U5D@171550|Rikenellaceae	976|Bacteroidetes	E	Aspartate ammonia-lyase	aspA	-	4.3.1.1	ko:K01744	ko00250,ko01100,map00250,map01100	-	R00490	RC00316,RC02799	ko00000,ko00001,ko01000	-	-	-	FumaraseC_C,Lyase_1
g9148.t1	883156.HMPREF9282_00687	2.06e-99	300.0	COG0010@1|root,COG0010@2|Bacteria,1V1SH@1239|Firmicutes	1239|Firmicutes	E	Belongs to the arginase family	-	-	3.5.3.1	ko:K01476	ko00220,ko00330,ko01100,ko01110,ko01130,ko01230,ko05146,map00220,map00330,map01100,map01110,map01130,map01230,map05146	M00029,M00134	R00551	RC00024,RC00329	ko00000,ko00001,ko00002,ko01000	-	-	-	Arginase
g9187.t1	5888.CAK64703	7.73e-138	405.0	COG0174@1|root,KOG0683@2759|Eukaryota,3ZB9Y@5878|Ciliophora	5878|Ciliophora	E	Glutamine synthetase, catalytic domain	-	-	6.3.1.2	ko:K01915	ko00220,ko00250,ko00630,ko00910,ko01100,ko01120,ko01230,ko02020,ko04217,ko04724,ko04727,map00220,map00250,map00630,map00910,map01100,map01120,map01230,map02020,map04217,map04724,map04727	-	R00253	RC00010,RC02798	ko00000,ko00001,ko01000,ko04147	-	-	-	Gln-synt_C,Gln-synt_N
g9267.t1	5911.EAS02628	3.29e-48	164.0	KOG2352@1|root,KOG2352@2759|Eukaryota,3ZB6J@5878|Ciliophora	5878|Ciliophora	E	Methyltransferase domain	-	-	-	-	-	-	-	-	-	-	-	-	Methyltransf_11
g9765.t1	5911.EAS02628	7.43e-55	189.0	KOG2352@1|root,KOG2352@2759|Eukaryota,3ZB6J@5878|Ciliophora	5878|Ciliophora	E	Methyltransferase domain	-	-	-	-	-	-	-	-	-	-	-	-	Methyltransf_11
g10017.t1	5888.CAK76578	5.78e-91	284.0	COG1064@1|root,KOG0023@2759|Eukaryota	2759|Eukaryota	E	sinapyl alcohol dehydrogenase activity	-	-	-	-	-	-	-	-	-	-	-	-	ADH_N,ADH_zinc_N,NAD_binding_4,PP-binding
g10482.t1	5911.EAR84517	6.11e-90	320.0	COG2866@1|root,KOG3641@2759|Eukaryota	2759|Eukaryota	E	protein deglutamylation	-	-	-	-	-	-	-	-	-	-	-	-	Peptidase_M14
g11137.t1	227086.JGI_V11_54186	2.3e-13	69.3	KOG4423@1|root,KOG4423@2759|Eukaryota	2759|Eukaryota	E	BLOC-2 complex binding	RAB29	GO:0000166,GO:0001775,GO:0001882,GO:0001883,GO:0001919,GO:0001921,GO:0002376,GO:0002682,GO:0002684,GO:0003674,GO:0003824,GO:0003924,GO:0005488,GO:0005515,GO:0005525,GO:0005575,GO:0005576,GO:0005622,GO:0005623,GO:0005737,GO:0005739,GO:0005768,GO:0005769,GO:0005794,GO:0005801,GO:0005802,GO:0006810,GO:0006996,GO:0007005,GO:0007030,GO:0007275,GO:0007399,GO:0007416,GO:0008092,GO:0008104,GO:0008150,GO:…	-	ko:K07916,ko:K07918	-	-	-	-	ko00000,ko04031,ko04131	-	-	-	Ras
g2235.t1	5762.XP_002680622.1	1.97e-22	105.0	KOG2714@1|root,KOG2714@2759|Eukaryota	2759|Eukaryota	EG	protein homooligomerization	kctd3	-	-	ko:K02882,ko:K10442,ko:K21915,ko:K21953	ko03010,map03010	M00177	-	-	br01610,ko00000,ko00001,ko00002,ko03011,ko04121,ko04131	-	-	-	BTB_2,Kelch_1,Kelch_4
g7574.t1	10224.XP_006813931.1	4.24e-21	97.4	COG0697@1|root,KOG3912@2759|Eukaryota	2759|Eukaryota	EG	negative regulation of mitochondrial outer membrane permeabilization involved in apoptotic signaling pathway	-	GO:0000139,GO:0003674,GO:0005215,GO:0005338,GO:0005459,GO:0005575,GO:0005622,GO:0005623,GO:0005737,GO:0005794,GO:0006810,GO:0006811,GO:0006820,GO:0008150,GO:0012505,GO:0015165,GO:0015711,GO:0015780,GO:0015931,GO:0015932,GO:0016020,GO:0022857,GO:0031090,GO:0031984,GO:0034220,GO:0043226,GO:0043227,GO:0043229,GO:0043231,GO:0044422,GO:0044424,GO:0044431,GO:0044444,GO:0044446,GO:0044464,GO:0051179,GO:…	-	-	-	-	-	-	-	-	-	-	EamA,Nuc_sug_transp
g8051.t1	482537.XP_008562888.1	4.79e-14	77.4	COG0697@1|root,KOG3912@2759|Eukaryota,38ED4@33154|Opisthokonta,3BCRF@33208|Metazoa,3D1RB@33213|Bilateria,484AP@7711|Chordata,48W0J@7742|Vertebrata,3J68E@40674|Mammalia,35C22@314146|Euarchontoglires	33208|Metazoa	EG	Solute carrier family 35 member F6	SLC35F6	GO:0000323,GO:0002790,GO:0005575,GO:0005622,GO:0005623,GO:0005634,GO:0005654,GO:0005737,GO:0005739,GO:0005764,GO:0005765,GO:0005773,GO:0005774,GO:0005794,GO:0005829,GO:0006810,GO:0006839,GO:0006996,GO:0007005,GO:0007006,GO:0008104,GO:0008150,GO:0008284,GO:0009306,GO:0009966,GO:0009968,GO:0009987,GO:0010639,GO:0010646,GO:0010648,GO:0010821,GO:0010823,GO:0010941,GO:0012505,GO:0015031,GO:0015833,GO:…	-	-	-	-	-	-	-	-	-	-	EamA,Nuc_sug_transp,SLC35F
g9980.t1	5722.XP_001326446.1	2.08e-12	71.6	COG0175@1|root,KOG2644@2759|Eukaryota	2759|Eukaryota	EH	flavin adenine dinucleotide biosynthetic process	FAD1	GO:0003674,GO:0003824,GO:0003919,GO:0005575,GO:0005622,GO:0005623,GO:0005737,GO:0006139,GO:0006725,GO:0006732,GO:0006747,GO:0006753,GO:0006793,GO:0006796,GO:0006807,GO:0008150,GO:0008152,GO:0009058,GO:0009108,GO:0009117,GO:0009123,GO:0009161,GO:0009165,GO:0009259,GO:0009987,GO:0016740,GO:0016772,GO:0016779,GO:0018130,GO:0019438,GO:0019637,GO:0019693,GO:0034641,GO:0034654,GO:0042726,GO:0042727,GO:…	2.7.7.2	ko:K00953	ko00740,ko01100,ko01110,map00740,map01100,map01110	M00125	R00161	RC00002	ko00000,ko00001,ko00002,ko01000	-	-	-	PAPS_reduct
g11131.t1	1123511.KB905846_gene2643	3.68e-12	67.4	COG0111@1|root,COG0111@2|Bacteria,1TSDK@1239|Firmicutes,4H2HK@909932|Negativicutes	909932|Negativicutes	EH	D-isomer specific 2-hydroxyacid dehydrogenase	-	-	-	-	-	-	-	-	-	-	-	-	2-Hacid_dh,2-Hacid_dh_C,AdoHcyase_NAD
g7197.t1	8496.XP_006273051.1	4.44e-122	380.0	COG0308@1|root,KOG1047@2759|Eukaryota,38DQ5@33154|Opisthokonta,3BF5Y@33208|Metazoa,3CSDH@33213|Bilateria,4891Q@7711|Chordata,490JW@7742|Vertebrata	33208|Metazoa	EIOV	leukotriene-A4 hydrolase activity	LTA4H	GO:0001676,GO:0001775,GO:0002252,GO:0002263,GO:0002274,GO:0002275,GO:0002283,GO:0002366,GO:0002376,GO:0002443,GO:0002444,GO:0002446,GO:0003674,GO:0003824,GO:0004177,GO:0004301,GO:0004463,GO:0005488,GO:0005575,GO:0005576,GO:0005622,GO:0005623,GO:0005634,GO:0005654,GO:0005737,GO:0005829,GO:0006082,GO:0006508,GO:0006518,GO:0006629,GO:0006631,GO:0006633,GO:0006690,GO:0006691,GO:0006807,GO:0006810,GO:…	3.3.2.6	ko:K01254	ko00590,ko01100,map00590,map01100	-	R03057	RC00838	ko00000,ko00001,ko01000,ko01002	-	-	-	Leuk-A4-hydro_C,Peptidase_M1
g7809.t1	936053.I1C562	8.01e-114	357.0	COG0308@1|root,KOG1047@2759|Eukaryota,38DQ5@33154|Opisthokonta,3NV5N@4751|Fungi,1GV5Y@112252|Fungi incertae sedis	4751|Fungi	EIOV	Leukotriene A4 hydrolase, C-terminal	LAP2	GO:0000322,GO:0000323,GO:0000324,GO:0000328,GO:0003674,GO:0003824,GO:0004177,GO:0004301,GO:0005488,GO:0005575,GO:0005622,GO:0005623,GO:0005634,GO:0005737,GO:0005768,GO:0005770,GO:0005771,GO:0005773,GO:0005775,GO:0006508,GO:0006518,GO:0006629,GO:0006807,GO:0008104,GO:0008150,GO:0008152,GO:0008233,GO:0008235,GO:0008237,GO:0008238,GO:0008270,GO:0009056,GO:0009057,GO:0009987,GO:0012505,GO:0016787,GO:…	3.3.2.6	ko:K01254,ko:K15428	ko00480,ko00590,ko01100,map00480,map00590,map01100	-	R00899,R03057,R04951	RC00096,RC00141,RC00838	ko00000,ko00001,ko01000,ko01002	-	-	-	Leuk-A4-hydro_C,Peptidase_M1
g8536.t1	400682.PAC_15727268	7.43e-138	422.0	COG0308@1|root,KOG1047@2759|Eukaryota,38DQ5@33154|Opisthokonta,3BF5Y@33208|Metazoa	33208|Metazoa	EIOV	Leukotriene A-4 hydrolase	LTA4H	GO:0001676,GO:0001775,GO:0002252,GO:0002263,GO:0002274,GO:0002275,GO:0002283,GO:0002366,GO:0002376,GO:0002443,GO:0002444,GO:0002446,GO:0003674,GO:0003824,GO:0004177,GO:0004301,GO:0004463,GO:0005488,GO:0005575,GO:0005576,GO:0005622,GO:0005623,GO:0005634,GO:0005654,GO:0005737,GO:0005829,GO:0006082,GO:0006508,GO:0006518,GO:0006629,GO:0006631,GO:0006633,GO:0006690,GO:0006691,GO:0006807,GO:0006810,GO:…	3.3.2.6	ko:K01254	ko00590,ko01100,map00590,map01100	-	R03057	RC00838	ko00000,ko00001,ko01000,ko01002	-	-	-	Leuk-A4-hydro_C,Peptidase_M1
g9001.t1	5932.XP_004037370.1	1.54e-202	596.0	COG0488@1|root,KOG0062@2759|Eukaryota,3ZBCP@5878|Ciliophora	5878|Ciliophora	EJ	ABC transporter	-	-	-	ko:K06158	-	-	-	-	ko00000,ko03012	-	-	-	ABC_tran,ABC_tran_Xtn
g7841.t1	1035191.HMPREF0185_00364	1.9e-78	261.0	COG1506@1|root,COG1506@2|Bacteria,1MWGR@1224|Proteobacteria,2TUXY@28211|Alphaproteobacteria,2KFZ6@204458|Caulobacterales	204458|Caulobacterales	EU	peptidase	-	-	-	-	-	-	-	-	-	-	-	-	PD40,Peptidase_S9
g7856.t1	1035191.HMPREF0185_00364	3.34e-91	295.0	COG1506@1|root,COG1506@2|Bacteria,1MWGR@1224|Proteobacteria,2TUXY@28211|Alphaproteobacteria,2KFZ6@204458|Caulobacterales	204458|Caulobacterales	EU	peptidase	-	-	-	-	-	-	-	-	-	-	-	-	PD40,Peptidase_S9
g12.t1	5888.CAK88104	3.63e-140	410.0	COG0105@1|root,KOG0888@2759|Eukaryota,3ZD6N@5878|Ciliophora	5878|Ciliophora	F	NDK	-	-	2.7.4.6	ko:K00940	ko00230,ko00240,ko00983,ko01100,ko01110,ko01130,ko04016,map00230,map00240,map00983,map01100,map01110,map01130,map04016	M00049,M00050,M00052,M00053	R00124,R00139,R00156,R00330,R00570,R00722,R01137,R01857,R02093,R02326,R02331,R03530,R11894,R11895	RC00002	ko00000,ko00001,ko00002,ko01000,ko04131	-	-	-	DUF1126,NDK
g40.t1	5932.XP_004024226.1	2.51e-10	68.2	KOG0616@1|root,KOG0616@2759|Eukaryota	2759|Eukaryota	F	cAMP-dependent protein kinase activity	-	-	2.7.11.11	ko:K04345	ko01522,ko04010,ko04014,ko04020,ko04024,ko04062,ko04113,ko04114,ko04138,ko04140,ko04211,ko04213,ko04261,ko04270,ko04310,ko04340,ko04341,ko04371,ko04530,ko04540,ko04611,ko04713,ko04714,ko04720,ko04723,ko04724,ko04725,ko04726,ko04727,ko04728,ko04740,ko04742,ko04750,ko04910,ko04911,ko04912,ko04913,ko04914,ko04915,ko04916,ko04918,ko04919,ko04921,ko04922,ko04923,ko04924,ko04925,ko04926,ko04927,ko04934…	M00695	-	-	ko00000,ko00001,ko00002,ko01000,ko01001,ko03019,ko03036	-	-	-	Pkinase
g65.t1	5932.XP_004024226.1	2.51e-10	68.2	KOG0616@1|root,KOG0616@2759|Eukaryota	2759|Eukaryota	F	cAMP-dependent protein kinase activity	-	-	2.7.11.11	ko:K04345	ko01522,ko04010,ko04014,ko04020,ko04024,ko04062,ko04113,ko04114,ko04138,ko04140,ko04211,ko04213,ko04261,ko04270,ko04310,ko04340,ko04341,ko04371,ko04530,ko04540,ko04611,ko04713,ko04714,ko04720,ko04723,ko04724,ko04725,ko04726,ko04727,ko04728,ko04740,ko04742,ko04750,ko04910,ko04911,ko04912,ko04913,ko04914,ko04915,ko04916,ko04918,ko04919,ko04921,ko04922,ko04923,ko04924,ko04925,ko04926,ko04927,ko04934…	M00695	-	-	ko00000,ko00001,ko00002,ko01000,ko01001,ko03019,ko03036	-	-	-	Pkinase
g94.t1	5888.CAK88104	3.63e-140	410.0	COG0105@1|root,KOG0888@2759|Eukaryota,3ZD6N@5878|Ciliophora	5878|Ciliophora	F	NDK	-	-	2.7.4.6	ko:K00940	ko00230,ko00240,ko00983,ko01100,ko01110,ko01130,ko04016,map00230,map00240,map00983,map01100,map01110,map01130,map04016	M00049,M00050,M00052,M00053	R00124,R00139,R00156,R00330,R00570,R00722,R01137,R01857,R02093,R02326,R02331,R03530,R11894,R11895	RC00002	ko00000,ko00001,ko00002,ko01000,ko04131	-	-	-	DUF1126,NDK
g757.t1	5888.CAK86778	2.26e-127	393.0	KOG0616@1|root,KOG0616@2759|Eukaryota	2759|Eukaryota	F	cAMP-dependent protein kinase activity	-	-	2.7.11.1,2.7.11.11	ko:K04345,ko:K13303	ko01522,ko04010,ko04014,ko04020,ko04024,ko04062,ko04068,ko04113,ko04114,ko04138,ko04140,ko04151,ko04211,ko04213,ko04261,ko04270,ko04310,ko04340,ko04341,ko04371,ko04530,ko04540,ko04611,ko04713,ko04714,ko04720,ko04723,ko04724,ko04725,ko04726,ko04727,ko04728,ko04740,ko04742,ko04750,ko04910,ko04911,ko04912,ko04913,ko04914,ko04915,ko04916,ko04918,ko04919,ko04921,ko04922,ko04923,ko04924,ko04925,ko04926…	M00695	-	-	ko00000,ko00001,ko00002,ko01000,ko01001,ko03019,ko03036	-	-	-	Pkinase
g778.t1	5888.CAK86778	2.26e-127	393.0	KOG0616@1|root,KOG0616@2759|Eukaryota	2759|Eukaryota	F	cAMP-dependent protein kinase activity	-	-	2.7.11.1,2.7.11.11	ko:K04345,ko:K13303	ko01522,ko04010,ko04014,ko04020,ko04024,ko04062,ko04068,ko04113,ko04114,ko04138,ko04140,ko04151,ko04211,ko04213,ko04261,ko04270,ko04310,ko04340,ko04341,ko04371,ko04530,ko04540,ko04611,ko04713,ko04714,ko04720,ko04723,ko04724,ko04725,ko04726,ko04727,ko04728,ko04740,ko04742,ko04750,ko04910,ko04911,ko04912,ko04913,ko04914,ko04915,ko04916,ko04918,ko04919,ko04921,ko04922,ko04923,ko04924,ko04925,ko04926…	M00695	-	-	ko00000,ko00001,ko00002,ko01000,ko01001,ko03019,ko03036	-	-	-	Pkinase
g1207.t1	81985.XP_006283638.1	6.91e-63	218.0	COG0572@1|root,KOG4203@2759|Eukaryota,37MJC@33090|Viridiplantae,3GE4G@35493|Streptophyta,3HYR2@3699|Brassicales	35493|Streptophyta	F	belongs to the uridine kinase family	-	GO:0003674,GO:0003824,GO:0004845,GO:0004849,GO:0005575,GO:0005622,GO:0005623,GO:0005737,GO:0005829,GO:0006109,GO:0006139,GO:0006206,GO:0006213,GO:0006220,GO:0006221,GO:0006222,GO:0006725,GO:0006753,GO:0006793,GO:0006796,GO:0006807,GO:0008150,GO:0008152,GO:0008655,GO:0009058,GO:0009112,GO:0009116,GO:0009117,GO:0009119,GO:0009123,GO:0009124,GO:0009129,GO:0009130,GO:0009156,GO:0009161,GO:0009163,GO:…	2.4.2.9,2.7.1.48,5.1.3.1	ko:K00761,ko:K00876,ko:K01783	ko00030,ko00040,ko00240,ko00710,ko00983,ko01100,ko01110,ko01120,ko01130,ko01200,ko01230,map00030,map00040,map00240,map00710,map00983,map01100,map01110,map01120,map01130,map01200,map01230	M00004,M00007	R00513,R00516,R00517,R00962,R00964,R00966,R00967,R00968,R00970,R01529,R01548,R01549,R01880,R02091,R02096,R02097,R02327,R02332,R02371,R02372,R08232	RC00002,RC00017,RC00063,RC00540	ko00000,ko00001,ko00002,ko01000	-	-	-	PRK,UPRTase
g1401.t1	5741.EDO80073	3.48e-69	220.0	COG0274@1|root,KOG3981@2759|Eukaryota	2759|Eukaryota	F	deoxyribose-phosphate aldolase activity	-	-	4.1.2.4	ko:K01619,ko:K09142	ko00030,map00030	-	R01066	RC00436,RC00437	ko00000,ko00001,ko01000	-	-	-	DeoC
g1518.t1	759914.BP951000_1668	5.52e-162	472.0	COG0402@1|root,COG0402@2|Bacteria,2J6KS@203691|Spirochaetes	203691|Spirochaetes	F	Amidohydrolase family	-	-	-	-	-	-	-	-	-	-	-	-	Amidohydro_1
g2588.t1	5888.CAK68658	1.66e-21	104.0	KOG3940@1|root,KOG3940@2759|Eukaryota	2759|Eukaryota	F	zinc-finger of a C2HC-type	ZC2HC1A	-	-	-	-	-	-	-	-	-	-	-	zf-C2HC_2
g2780.t1	718252.FP2_09830	1.29e-83	256.0	COG0813@1|root,COG0813@2|Bacteria,1TQPG@1239|Firmicutes,248G6@186801|Clostridia,3WHNA@541000|Ruminococcaceae	186801|Clostridia	F	purine-nucleoside phosphorylase	deoD	-	2.4.2.1	ko:K03784	ko00230,ko00240,ko00760,ko01100,ko01110,map00230,map00240,map00760,map01100,map01110	-	R01561,R01863,R01969,R02147,R02294,R02295,R02297,R02484,R02557,R02748,R08368,R10244	RC00033,RC00063,RC00122	ko00000,ko00001,ko01000	-	-	-	PNP_UDP_1
g2825.t1	5888.CAK86778	1.02e-121	379.0	KOG0616@1|root,KOG0616@2759|Eukaryota	2759|Eukaryota	F	cAMP-dependent protein kinase activity	-	-	2.7.11.1,2.7.11.11	ko:K04345,ko:K13303	ko01522,ko04010,ko04014,ko04020,ko04024,ko04062,ko04068,ko04113,ko04114,ko04138,ko04140,ko04151,ko04211,ko04213,ko04261,ko04270,ko04310,ko04340,ko04341,ko04371,ko04530,ko04540,ko04611,ko04713,ko04714,ko04720,ko04723,ko04724,ko04725,ko04726,ko04727,ko04728,ko04740,ko04742,ko04750,ko04910,ko04911,ko04912,ko04913,ko04914,ko04915,ko04916,ko04918,ko04919,ko04921,ko04922,ko04923,ko04924,ko04925,ko04926…	M00695	-	-	ko00000,ko00001,ko00002,ko01000,ko01001,ko03019,ko03036	-	-	-	Pkinase
g2905.t1	5911.EAR87831	1.23e-12	78.6	KOG0616@1|root,KOG0616@2759|Eukaryota	2759|Eukaryota	F	cAMP-dependent protein kinase activity	-	-	2.7.11.12	ko:K07376	ko04022,ko04270,ko04540,ko04611,ko04713,ko04714,ko04730,ko04740,ko04923,ko04970,map04022,map04270,map04540,map04611,map04713,map04714,map04730,map04740,map04923,map04970	M00694	-	-	ko00000,ko00001,ko00002,ko01000,ko01001	-	-	-	Pkinase,cNMP_binding
g3386.t1	135651.CBN03449	8e-64	222.0	COG0572@1|root,KOG4203@2759|Eukaryota,38HW6@33154|Opisthokonta,3BBTZ@33208|Metazoa,3CWFI@33213|Bilateria,40BR8@6231|Nematoda,1KV3U@119089|Chromadorea,40UEW@6236|Rhabditida	33208|Metazoa	F	Belongs to the uridine kinase family	UCKL1	GO:0003674,GO:0003824,GO:0004849,GO:0005575,GO:0005622,GO:0005623,GO:0005634,GO:0005737,GO:0005829,GO:0006139,GO:0006206,GO:0006213,GO:0006220,GO:0006221,GO:0006222,GO:0006725,GO:0006753,GO:0006793,GO:0006796,GO:0006807,GO:0007275,GO:0008150,GO:0008152,GO:0008655,GO:0009058,GO:0009112,GO:0009116,GO:0009117,GO:0009119,GO:0009123,GO:0009124,GO:0009129,GO:0009130,GO:0009156,GO:0009161,GO:0009163,GO:…	2.7.1.48	ko:K00876	ko00240,ko00983,ko01100,map00240,map00983,map01100	-	R00513,R00516,R00517,R00962,R00964,R00967,R00968,R00970,R01548,R01549,R01880,R02091,R02096,R02097,R02327,R02332,R02371,R02372,R08232	RC00002,RC00017	ko00000,ko00001,ko01000	-	-	-	PRK,UPRTase
g3417.t1	5932.XP_004032167.1	2.45e-57	183.0	COG0756@1|root,KOG3370@2759|Eukaryota,3ZCIE@5878|Ciliophora	5878|Ciliophora	F	dUTPase	-	-	3.6.1.23	ko:K01520	ko00240,ko00983,ko01100,map00240,map00983,map01100	M00053	R02100,R11896	RC00002	ko00000,ko00001,ko00002,ko01000,ko03400	-	-	-	dUTPase
g3744.t1	5888.CAK86778	7.97e-88	284.0	KOG0616@1|root,KOG0616@2759|Eukaryota	2759|Eukaryota	F	cAMP-dependent protein kinase activity	-	-	2.7.11.1,2.7.11.11	ko:K04345,ko:K13303	ko01522,ko04010,ko04014,ko04020,ko04024,ko04062,ko04068,ko04113,ko04114,ko04138,ko04140,ko04151,ko04211,ko04213,ko04261,ko04270,ko04310,ko04340,ko04341,ko04371,ko04530,ko04540,ko04611,ko04713,ko04714,ko04720,ko04723,ko04724,ko04725,ko04726,ko04727,ko04728,ko04740,ko04742,ko04750,ko04910,ko04911,ko04912,ko04913,ko04914,ko04915,ko04916,ko04918,ko04919,ko04921,ko04922,ko04923,ko04924,ko04925,ko04926…	M00695	-	-	ko00000,ko00001,ko00002,ko01000,ko01001,ko03019,ko03036	-	-	-	Pkinase
g4610.t1	3712.Bo7g041290.1	2.77e-184	543.0	COG0504@1|root,KOG2387@2759|Eukaryota,37IAM@33090|Viridiplantae,3GBDT@35493|Streptophyta,3HN7S@3699|Brassicales	35493|Streptophyta	F	Catalyzes the ATP-dependent amination of UTP to CTP with either L-glutamine or ammonia as the source of nitrogen	-	GO:0003674,GO:0003824,GO:0003883,GO:0006139,GO:0006206,GO:0006213,GO:0006220,GO:0006221,GO:0006241,GO:0006629,GO:0006644,GO:0006725,GO:0006753,GO:0006793,GO:0006796,GO:0006807,GO:0008150,GO:0008152,GO:0008610,GO:0008654,GO:0009058,GO:0009112,GO:0009116,GO:0009117,GO:0009119,GO:0009141,GO:0009142,GO:0009147,GO:0009148,GO:0009163,GO:0009165,GO:0009199,GO:0009201,GO:0009208,GO:0009209,GO:0009218,GO:…	6.3.4.2	ko:K01937	ko00240,ko01100,map00240,map01100	M00052	R00571,R00573	RC00010,RC00074	ko00000,ko00001,ko00002,ko01000	-	-	-	CTP_synth_N,GATase
g5462.t1	5759.rna_EHI_098420-1	1.11e-124	367.0	COG0469@1|root,KOG2323@2759|Eukaryota,3X9G4@554915|Amoebozoa	554915|Amoebozoa	F	Belongs to the pyruvate kinase family	-	GO:0003674,GO:0003824,GO:0004743,GO:0005575,GO:0005622,GO:0005623,GO:0005737,GO:0005975,GO:0006082,GO:0006090,GO:0006091,GO:0006096,GO:0006139,GO:0006163,GO:0006164,GO:0006165,GO:0006725,GO:0006732,GO:0006733,GO:0006753,GO:0006754,GO:0006757,GO:0006793,GO:0006796,GO:0006807,GO:0008150,GO:0008152,GO:0009056,GO:0009058,GO:0009108,GO:0009117,GO:0009123,GO:0009124,GO:0009126,GO:0009127,GO:0009132,GO:…	2.7.1.40	ko:K00873	ko00010,ko00230,ko00620,ko01100,ko01110,ko01120,ko01130,ko01200,ko01230,ko04922,ko04930,ko05165,ko05203,ko05230,map00010,map00230,map00620,map01100,map01110,map01120,map01130,map01200,map01230,map04922,map04930,map05165,map05203,map05230	M00001,M00002,M00049,M00050	R00200,R00430,R01138,R01858,R02320	RC00002,RC00015	ko00000,ko00001,ko00002,ko01000,ko04131,ko04147	-	-	-	PK,PK_C
g5642.t1	5888.CAK80971	7.92e-46	172.0	KOG0616@1|root,KOG0616@2759|Eukaryota	2759|Eukaryota	F	cAMP-dependent protein kinase activity	-	-	2.7.11.12	ko:K07376	ko04022,ko04270,ko04540,ko04611,ko04713,ko04714,ko04730,ko04740,ko04923,ko04970,map04022,map04270,map04540,map04611,map04713,map04714,map04730,map04740,map04923,map04970	M00694	-	-	ko00000,ko00001,ko00002,ko01000,ko01001	-	-	-	Pkinase,cNMP_binding
g5887.t1	13333.ERN02571	4.98e-19	86.7	COG1051@1|root,2S3YT@2759|Eukaryota,37UJ9@33090|Viridiplantae,3GIRK@35493|Streptophyta	35493|Streptophyta	F	Nudix hydrolase	-	GO:0003674,GO:0003824,GO:0005575,GO:0005622,GO:0005623,GO:0005737,GO:0005829,GO:0006139,GO:0006163,GO:0006195,GO:0006203,GO:0006725,GO:0006753,GO:0006793,GO:0006796,GO:0006807,GO:0006950,GO:0006974,GO:0008150,GO:0008152,GO:0008413,GO:0009056,GO:0009058,GO:0009117,GO:0009141,GO:0009143,GO:0009144,GO:0009146,GO:0009151,GO:0009155,GO:0009166,GO:0009200,GO:0009204,GO:0009215,GO:0009217,GO:0009262,GO:…	3.6.1.55,3.6.1.68	ko:K03574,ko:K20986	ko00902,ko01110,map00902,map01110	-	R11551	RC00002	ko00000,ko00001,ko01000,ko03400	-	-	-	NUDIX
g6219.t1	6238.CBG21178	3.69e-60	194.0	COG0127@1|root,KOG3222@2759|Eukaryota,38DZ3@33154|Opisthokonta,3BE5N@33208|Metazoa,3CSAU@33213|Bilateria,40DDE@6231|Nematoda,1KVR4@119089|Chromadorea,40WV6@6236|Rhabditida	33208|Metazoa	F	Pyrophosphatase that hydrolyzes non-canonical purine nucleotides such as inosine triphosphate (ITP), deoxyinosine triphosphate (dITP) or xanthosine 5'-triphosphate (XTP) to their respective monophosphate derivatives. The enzyme does not distinguish between the deoxy- and ribose forms. Probably excludes non-canonical purines from RNA and DNA precursor pools, thus preventing their incorporation int…	ITPA	GO:0003674,GO:0003824,GO:0005488,GO:0005515,GO:0005575,GO:0005622,GO:0005623,GO:0005737,GO:0005829,GO:0006139,GO:0006163,GO:0006193,GO:0006195,GO:0006725,GO:0006753,GO:0006793,GO:0006796,GO:0006807,GO:0006996,GO:0008150,GO:0008152,GO:0009056,GO:0009058,GO:0009117,GO:0009141,GO:0009143,GO:0009144,GO:0009146,GO:0009150,GO:0009154,GO:0009166,GO:0009199,GO:0009203,GO:0009205,GO:0009207,GO:0009259,GO:…	-	ko:K01519	ko00230,ko00983,ko01100,map00230,map00983,map01100	-	R00426,R00720,R01855,R02100,R02720,R03531,R08243	RC00002	ko00000,ko00001,ko01000	-	-	-	Ham1p_like
g6755.t1	5911.EAR81882	5.22e-64	209.0	COG4088@1|root,KOG3062@2759|Eukaryota,3ZBZK@5878|Ciliophora	5878|Ciliophora	F	Chromatin associated protein KTI12	-	-	-	ko:K15456	-	-	-	-	ko00000,ko03016	-	-	-	KTI12
g7025.t1	5911.EAR95215	4.7e-33	120.0	COG0537@1|root,KOG3379@2759|Eukaryota,3ZF2Y@5878|Ciliophora	5878|Ciliophora	F	Scavenger mRNA decapping enzyme C-term binding	-	-	3.6.1.29	ko:K01522	ko00230,ko05222,ko05223,map00230,map05222,map05223	-	R00187	RC00002	ko00000,ko00001,ko01000	-	-	-	HIT
g7060.t1	45157.CMS346CT	1.41e-47	163.0	COG1100@1|root,KOG0098@2759|Eukaryota	2759|Eukaryota	F	GTPase activity	RAB2A	GO:0000138,GO:0000139,GO:0000166,GO:0000323,GO:0000331,GO:0001845,GO:0001882,GO:0001883,GO:0002119,GO:0002164,GO:0003674,GO:0003824,GO:0003924,GO:0005488,GO:0005515,GO:0005525,GO:0005575,GO:0005622,GO:0005623,GO:0005737,GO:0005764,GO:0005768,GO:0005769,GO:0005773,GO:0005774,GO:0005783,GO:0005789,GO:0005794,GO:0005795,GO:0005802,GO:0005829,GO:0005886,GO:0006464,GO:0006807,GO:0006810,GO:0006873,GO:…	-	ko:K07877,ko:K07878,ko:K07976	ko04152,map04152	-	-	-	ko00000,ko00001,ko04031,ko04131,ko04147	-	-	-	Ras
g7686.t1	289376.THEYE_A0154	1.29e-29	120.0	COG0703@1|root,COG0703@2|Bacteria,3J0R8@40117|Nitrospirae	40117|Nitrospirae	F	Catalyzes the specific phosphorylation of the 3-hydroxyl group of shikimic acid using ATP as a cosubstrate	aroK	GO:0000287,GO:0003674,GO:0003824,GO:0004765,GO:0005488,GO:0006082,GO:0006520,GO:0006725,GO:0006793,GO:0006796,GO:0006807,GO:0008150,GO:0008152,GO:0008652,GO:0009058,GO:0009072,GO:0009073,GO:0009987,GO:0016053,GO:0016301,GO:0016310,GO:0016740,GO:0016772,GO:0016773,GO:0019438,GO:0019632,GO:0019752,GO:0032787,GO:0043167,GO:0043169,GO:0043436,GO:0044237,GO:0044238,GO:0044249,GO:0044281,GO:0044283,GO:…	2.7.1.71	ko:K00891	ko00400,ko01100,ko01110,ko01130,ko01230,map00400,map01100,map01110,map01130,map01230	M00022	R02412	RC00002,RC00078	ko00000,ko00001,ko00002,ko01000	-	-	-	SKI
g7779.t1	7165.AGAP007120-PA	2.08e-71	219.0	COG0105@1|root,KOG0888@2759|Eukaryota,3A1MB@33154|Opisthokonta,3BPIJ@33208|Metazoa,3D20N@33213|Bilateria,41YSZ@6656|Arthropoda,3SM1V@50557|Insecta,44YJE@7147|Diptera,45HB6@7148|Nematocera	33208|Metazoa	F	NDK	awd	GO:0000166,GO:0000278,GO:0000287,GO:0001667,GO:0001882,GO:0001883,GO:0001932,GO:0001934,GO:0002009,GO:0003674,GO:0003824,GO:0004550,GO:0005488,GO:0005515,GO:0005524,GO:0005525,GO:0005575,GO:0005622,GO:0005623,GO:0005634,GO:0005856,GO:0005874,GO:0005880,GO:0006139,GO:0006163,GO:0006164,GO:0006165,GO:0006183,GO:0006213,GO:0006220,GO:0006221,GO:0006228,GO:0006241,GO:0006464,GO:0006468,GO:0006725,GO:…	2.7.4.6	ko:K00940	ko00230,ko00240,ko00983,ko01100,ko01110,ko01130,ko04016,map00230,map00240,map00983,map01100,map01110,map01130,map04016	M00049,M00050,M00052,M00053	R00124,R00139,R00156,R00330,R00570,R00722,R01137,R01857,R02093,R02326,R02331,R03530,R11894,R11895	RC00002	ko00000,ko00001,ko00002,ko01000,ko04131	-	-	-	NDK
g7917.t1	5722.XP_001312175.1	8.63e-59	195.0	COG0775@1|root,2S95B@2759|Eukaryota	2759|Eukaryota	F	Phosphorylase superfamily	-	-	3.2.2.9	ko:K01243	ko00270,ko01100,ko01230,map00270,map01100,map01230	M00034,M00609	R00194,R01401	RC00063,RC00318	ko00000,ko00001,ko00002,ko01000	-	-	-	PNP_UDP_1
g8681.t1	5888.CAK86778	7.48e-120	375.0	KOG0616@1|root,KOG0616@2759|Eukaryota	2759|Eukaryota	F	cAMP-dependent protein kinase activity	-	-	2.7.11.1,2.7.11.11	ko:K04345,ko:K13303	ko01522,ko04010,ko04014,ko04020,ko04024,ko04062,ko04068,ko04113,ko04114,ko04138,ko04140,ko04151,ko04211,ko04213,ko04261,ko04270,ko04310,ko04340,ko04341,ko04371,ko04530,ko04540,ko04611,ko04713,ko04714,ko04720,ko04723,ko04724,ko04725,ko04726,ko04727,ko04728,ko04740,ko04742,ko04750,ko04910,ko04911,ko04912,ko04913,ko04914,ko04915,ko04916,ko04918,ko04919,ko04921,ko04922,ko04923,ko04924,ko04925,ko04926…	M00695	-	-	ko00000,ko00001,ko00002,ko01000,ko01001,ko03019,ko03036	-	-	-	Pkinase
g8723.t1	10228.TriadP53594	2.62e-32	126.0	COG1428@1|root,KOG4235@2759|Eukaryota,38FI8@33154|Opisthokonta,3BABN@33208|Metazoa	33208|Metazoa	F	thymidine kinase activity	-	-	2.7.1.145,2.7.1.21	ko:K00857,ko:K05961	ko00240,ko00983,ko01100,map00240,map00983,map01100	-	R01567,R02099,R08233	RC00002,RC00017	ko00000,ko00001,ko01000	-	-	-	dNK
g8987.t1	290402.Cbei_2856	6.93e-47	159.0	COG0572@1|root,COG0572@2|Bacteria,1V1DZ@1239|Firmicutes,24FY8@186801|Clostridia,36HX9@31979|Clostridiaceae	186801|Clostridia	F	Psort location Cytoplasmic, score	-	-	-	-	-	-	-	-	-	-	-	-	PRK
g9129.t1	5888.CAK91148	1.42e-40	145.0	COG1100@1|root,KOG0098@2759|Eukaryota	5888.CAK91148|-	F	GTPase activity	-	-	-	ko:K07877	ko04152,map04152	-	-	-	ko00000,ko00001,ko04031,ko04131,ko04147	-	-	-	-
g9357.t1	497321.C664_03645	2.16e-08	63.2	COG4360@1|root,COG4360@2|Bacteria,1RDRJ@1224|Proteobacteria,2VSAU@28216|Betaproteobacteria,2KZYG@206389|Rhodocyclales	206389|Rhodocyclales	F	COG4360 ATP adenylyltransferase (5',5'''-P-1,P-4-tetraphosphate phosphorylase II)	-	-	2.7.7.53	ko:K00988	ko00230,map00230	-	R00126,R01618	RC00002,RC02753,RC02795	ko00000,ko00001,ko01000	-	-	-	ATP_transf
g9713.t1	1410625.JHWK01000006_gene1371	4.57e-47	155.0	COG0295@1|root,COG0295@2|Bacteria,1V6IP@1239|Firmicutes,24JEM@186801|Clostridia,27NT1@186928|unclassified Lachnospiraceae	186801|Clostridia	F	This enzyme scavenges exogenous and endogenous cytidine and 2'-deoxycytidine for UMP synthesis	cdd	-	3.5.4.5	ko:K01489	ko00240,ko00983,ko01100,map00240,map00983,map01100	-	R01878,R02485,R08221	RC00074,RC00514	ko00000,ko00001,ko01000	-	-	-	dCMP_cyt_deam_1,dCMP_cyt_deam_2
g9791.t1	130081.XP_005704285.1	9.75e-50	168.0	COG1100@1|root,KOG0098@2759|Eukaryota	2759|Eukaryota	F	GTPase activity	-	-	-	ko:K07877	ko04152,map04152	-	-	-	ko00000,ko00001,ko04031,ko04131,ko04147	-	-	-	Ras,Roc
g9870.t1	5888.CAK68658	1.31e-17	93.6	KOG3940@1|root,KOG3940@2759|Eukaryota	2759|Eukaryota	F	zinc-finger of a C2HC-type	ZC2HC1A	-	-	-	-	-	-	-	-	-	-	-	zf-C2HC_2
g10115.t1	5888.CAK91148	1.17e-36	135.0	COG1100@1|root,KOG0098@2759|Eukaryota	5888.CAK91148|-	F	GTPase activity	-	-	-	ko:K07877	ko04152,map04152	-	-	-	ko00000,ko00001,ko04031,ko04131,ko04147	-	-	-	-
g10300.t1	45157.CMQ291CT	2.52e-44	163.0	COG2131@1|root,KOG3127@2759|Eukaryota	2759|Eukaryota	F	dCMP deaminase activity	DCTD	GO:0003674,GO:0003824,GO:0004132,GO:0005488,GO:0005515,GO:0005575,GO:0005622,GO:0005623,GO:0005737,GO:0005829,GO:0006139,GO:0006220,GO:0006221,GO:0006226,GO:0006231,GO:0006725,GO:0006753,GO:0006793,GO:0006796,GO:0006807,GO:0008150,GO:0008152,GO:0009058,GO:0009117,GO:0009123,GO:0009124,GO:0009129,GO:0009130,GO:0009157,GO:0009162,GO:0009165,GO:0009176,GO:0009177,GO:0009219,GO:0009221,GO:0009262,GO:…	3.5.4.12	ko:K01493	ko00240,ko01100,map00240,map01100	M00429	R01663	RC00074	ko00000,ko00001,ko00002,ko01000,ko02044	-	-	-	dCMP_cyt_deam_1
g10407.t1	29730.Gorai.012G065500.1	2.35e-49	181.0	COG0572@1|root,KOG4203@2759|Eukaryota,37S3N@33090|Viridiplantae,3GGDH@35493|Streptophyta	35493|Streptophyta	F	Belongs to the uridine kinase family	-	GO:0003674,GO:0003824,GO:0004849,GO:0005575,GO:0005622,GO:0005623,GO:0005737,GO:0005829,GO:0006139,GO:0006206,GO:0006213,GO:0006220,GO:0006221,GO:0006222,GO:0006725,GO:0006753,GO:0006793,GO:0006796,GO:0006807,GO:0008150,GO:0008152,GO:0008655,GO:0009058,GO:0009112,GO:0009116,GO:0009117,GO:0009119,GO:0009123,GO:0009124,GO:0009129,GO:0009130,GO:0009156,GO:0009161,GO:0009163,GO:0009165,GO:0009173,GO:…	2.7.1.48	ko:K00876	ko00240,ko00983,ko01100,map00240,map00983,map01100	-	R00513,R00516,R00517,R00962,R00964,R00967,R00968,R00970,R01548,R01549,R01880,R02091,R02096,R02097,R02327,R02332,R02371,R02372,R08232	RC00002,RC00017	ko00000,ko00001,ko01000	-	-	-	PRK,UPRTase
g10553.t1	658086.HMPREF0994_04077	1.78e-52	168.0	COG0295@1|root,COG0295@2|Bacteria,1V872@1239|Firmicutes,25B3K@186801|Clostridia	186801|Clostridia	F	Cytidine and deoxycytidylate deaminase zinc-binding region	-	-	-	-	-	-	-	-	-	-	-	-	dCMP_cyt_deam_1
g10568.t1	5762.XP_002673111.1	1.4e-62	201.0	COG1100@1|root,KOG0098@2759|Eukaryota	2759|Eukaryota	F	GTPase activity	RAB2A	GO:0000138,GO:0000139,GO:0000166,GO:0000323,GO:0001845,GO:0001882,GO:0001883,GO:0002119,GO:0002164,GO:0003674,GO:0003824,GO:0003924,GO:0005488,GO:0005515,GO:0005525,GO:0005575,GO:0005622,GO:0005623,GO:0005737,GO:0005764,GO:0005768,GO:0005769,GO:0005773,GO:0005783,GO:0005789,GO:0005794,GO:0005795,GO:0005802,GO:0005829,GO:0006464,GO:0006807,GO:0006810,GO:0006873,GO:0006885,GO:0006886,GO:0006888,GO:…	-	ko:K07877,ko:K07878	ko04152,map04152	-	-	-	ko00000,ko00001,ko04031,ko04131,ko04147	-	-	-	Ras
g298.t1	5911.EAR88447	2.88e-145	434.0	COG0205@1|root,KOG2440@2759|Eukaryota,3ZDA1@5878|Ciliophora	5878|Ciliophora	G	Encoded by	-	-	2.7.1.11	ko:K00850	ko00010,ko00030,ko00051,ko00052,ko00680,ko01100,ko01110,ko01120,ko01130,ko01200,ko01230,ko03018,ko04152,ko05230,map00010,map00030,map00051,map00052,map00680,map01100,map01110,map01120,map01130,map01200,map01230,map03018,map04152,map05230	M00001,M00345	R00756,R03236,R03237,R03238,R03239,R04779	RC00002,RC00017	ko00000,ko00001,ko00002,ko01000,ko01009,ko03019	-	-	-	PFK
g317.t1	5911.EAR88447	2.88e-145	434.0	COG0205@1|root,KOG2440@2759|Eukaryota,3ZDA1@5878|Ciliophora	5878|Ciliophora	G	Encoded by	-	-	2.7.1.11	ko:K00850	ko00010,ko00030,ko00051,ko00052,ko00680,ko01100,ko01110,ko01120,ko01130,ko01200,ko01230,ko03018,ko04152,ko05230,map00010,map00030,map00051,map00052,map00680,map01100,map01110,map01120,map01130,map01200,map01230,map03018,map04152,map05230	M00001,M00345	R00756,R03236,R03237,R03238,R03239,R04779	RC00002,RC00017	ko00000,ko00001,ko00002,ko01000,ko01009,ko03019	-	-	-	PFK
g506.t1	5741.EDO81221	2.37e-59	192.0	COG0588@1|root,KOG0235@2759|Eukaryota	2759|Eukaryota	G	regulation of pentose-phosphate shunt	C12orf5	GO:0001666,GO:0002064,GO:0002065,GO:0002066,GO:0002831,GO:0002931,GO:0003674,GO:0003824,GO:0004083,GO:0004331,GO:0005575,GO:0005622,GO:0005623,GO:0005634,GO:0005737,GO:0005739,GO:0005740,GO:0005741,GO:0005829,GO:0006003,GO:0006109,GO:0006110,GO:0006140,GO:0006282,GO:0006793,GO:0006796,GO:0006950,GO:0006974,GO:0007275,GO:0008150,GO:0008152,GO:0009314,GO:0009410,GO:0009628,GO:0009888,GO:0009889,GO:…	3.1.3.46,5.4.2.12	ko:K14634,ko:K15634	ko00010,ko00051,ko00260,ko00680,ko01100,ko01110,ko01120,ko01130,ko01200,ko01230,ko05230,map00010,map00051,map00260,map00680,map01100,map01110,map01120,map01130,map01200,map01230,map05230	M00001,M00002,M00003	R01518,R02731	RC00152,RC00536	ko00000,ko00001,ko00002,ko01000	-	-	-	His_Phos_1
g529.t1	5741.EDO81221	2.37e-59	192.0	COG0588@1|root,KOG0235@2759|Eukaryota	2759|Eukaryota	G	regulation of pentose-phosphate shunt	C12orf5	GO:0001666,GO:0002064,GO:0002065,GO:0002066,GO:0002831,GO:0002931,GO:0003674,GO:0003824,GO:0004083,GO:0004331,GO:0005575,GO:0005622,GO:0005623,GO:0005634,GO:0005737,GO:0005739,GO:0005740,GO:0005741,GO:0005829,GO:0006003,GO:0006109,GO:0006110,GO:0006140,GO:0006282,GO:0006793,GO:0006796,GO:0006950,GO:0006974,GO:0007275,GO:0008150,GO:0008152,GO:0009314,GO:0009410,GO:0009628,GO:0009888,GO:0009889,GO:…	3.1.3.46,5.4.2.12	ko:K14634,ko:K15634	ko00010,ko00051,ko00260,ko00680,ko01100,ko01110,ko01120,ko01130,ko01200,ko01230,ko05230,map00010,map00051,map00260,map00680,map01100,map01110,map01120,map01130,map01200,map01230,map05230	M00001,M00002,M00003	R01518,R02731	RC00152,RC00536	ko00000,ko00001,ko00002,ko01000	-	-	-	His_Phos_1
g610.t1	5888.CAK70971	1.69e-86	303.0	COG5032@1|root,KOG0903@2759|Eukaryota,3ZDFR@5878|Ciliophora	5878|Ciliophora	G	Phosphoinositide 3-kinase, catalytic domain	-	-	2.7.1.67	ko:K19801	ko00562,ko01100,ko04070,map00562,map01100,map04070	M00130	R03361	RC00002,RC00078	ko00000,ko00001,ko00002,ko01000	-	-	-	PI3_PI4_kinase
g637.t1	5888.CAK70971	1.69e-86	303.0	COG5032@1|root,KOG0903@2759|Eukaryota,3ZDFR@5878|Ciliophora	5878|Ciliophora	G	Phosphoinositide 3-kinase, catalytic domain	-	-	2.7.1.67	ko:K19801	ko00562,ko01100,ko04070,map00562,map01100,map04070	M00130	R03361	RC00002,RC00078	ko00000,ko00001,ko00002,ko01000	-	-	-	PI3_PI4_kinase
g901.t1	7668.SPU_026833-tr	4.01e-51	191.0	COG1501@1|root,KOG1065@2759|Eukaryota,38C0A@33154|Opisthokonta,3BACU@33208|Metazoa,3CTEG@33213|Bilateria	33208|Metazoa	G	alpha-1,4-glucosidase activity	-	-	3.2.1.20,3.2.1.3	ko:K12047,ko:K12316	ko00052,ko00500,ko01100,ko04142,ko04973,map00052,map00500,map01100,map04142,map04973	-	R00028,R00801,R00802,R01790,R01791,R06087,R06088,R06199	RC00028,RC00049,RC00077	ko00000,ko00001,ko01000,ko04147	-	GH31	-	Gal_mutarotas_2,Glyco_hydro_31,NtCtMGAM_N,Trefoil
g918.t1	7668.SPU_026833-tr	4.01e-51	191.0	COG1501@1|root,KOG1065@2759|Eukaryota,38C0A@33154|Opisthokonta,3BACU@33208|Metazoa,3CTEG@33213|Bilateria	33208|Metazoa	G	alpha-1,4-glucosidase activity	-	-	3.2.1.20,3.2.1.3	ko:K12047,ko:K12316	ko00052,ko00500,ko01100,ko04142,ko04973,map00052,map00500,map01100,map04142,map04973	-	R00028,R00801,R00802,R01790,R01791,R06087,R06088,R06199	RC00028,RC00049,RC00077	ko00000,ko00001,ko01000,ko04147	-	GH31	-	Gal_mutarotas_2,Glyco_hydro_31,NtCtMGAM_N,Trefoil
g1194.t1	46681.XP_001741854.1	4.59e-142	424.0	COG0366@1|root,2QRDK@2759|Eukaryota,3X853@554915|Amoebozoa	554915|Amoebozoa	G	Alpha amylase, catalytic domain	-	-	-	-	-	-	-	-	-	-	-	-	Alpha-amylase
g1538.t1	1408310.JHUW01000012_gene663	9.66e-73	239.0	COG2755@1|root,COG4409@1|root,COG2755@2|Bacteria,COG4409@2|Bacteria,4NIWA@976|Bacteroidetes,2FVT0@200643|Bacteroidia	976|Bacteroidetes	G	BNR repeat-like domain	-	-	-	-	-	-	-	-	-	-	-	-	BNR_2
g1823.t1	5932.XP_004027737.1	2.87e-25	101.0	KOG0583@1|root,KOG0583@2759|Eukaryota	2759|Eukaryota	G	protein serine/threonine kinase activity	-	-	2.7.11.11	ko:K07198	ko04068,ko04140,ko04150,ko04151,ko04152,ko04211,ko04213,ko04371,ko04530,ko04710,ko04714,ko04910,ko04920,ko04921,ko04922,ko04931,ko04932,ko05410,ko05418,map04068,map04140,map04150,map04151,map04152,map04211,map04213,map04371,map04530,map04710,map04714,map04910,map04920,map04921,map04922,map04931,map04932,map05410,map05418	-	-	-	ko00000,ko00001,ko01000,ko01001,ko03029,ko04131	-	-	-	Pkinase
g2141.t1	1414720.CBYM010000012_gene2551	0.0	1338.0	COG1472@1|root,COG1472@2|Bacteria,1TPH5@1239|Firmicutes,247QP@186801|Clostridia,36F70@31979|Clostridiaceae	186801|Clostridia	G	Psort location Cytoplasmic, score	-	-	3.2.1.21	ko:K05349	ko00460,ko00500,ko00940,ko01100,ko01110,map00460,map00500,map00940,map01100,map01110	-	R00026,R02558,R02887,R02985,R03527,R04949,R04998,R10035,R10039,R10040	RC00049,RC00059,RC00171,RC00262,RC00397,RC00451,RC00714,RC00746,RC01248	ko00000,ko00001,ko01000	-	GH3	-	Fn3-like,Glyco_hydro_3,Glyco_hydro_3_C
g2365.t1	46681.XP_001741194.1	1.37e-241	683.0	COG3525@1|root,KOG2499@2759|Eukaryota,3XAVF@554915|Amoebozoa	554915|Amoebozoa	G	beta-acetyl hexosaminidase like	-	-	3.2.1.52	ko:K12373	ko00511,ko00513,ko00520,ko00531,ko00603,ko00604,ko01100,ko04142,map00511,map00513,map00520,map00531,map00603,map00604,map01100,map04142	M00079	R00022,R06004,R11316	RC00049	ko00000,ko00001,ko00002,ko01000,ko03110	-	GH20	-	Glyco_hydro_20,Glycohydro_20b2
g2388.t1	46681.XP_001741194.1	1.37e-241	683.0	COG3525@1|root,KOG2499@2759|Eukaryota,3XAVF@554915|Amoebozoa	554915|Amoebozoa	G	beta-acetyl hexosaminidase like	-	-	3.2.1.52	ko:K12373	ko00511,ko00513,ko00520,ko00531,ko00603,ko00604,ko01100,ko04142,map00511,map00513,map00520,map00531,map00603,map00604,map01100,map04142	M00079	R00022,R06004,R11316	RC00049	ko00000,ko00001,ko00002,ko01000,ko03110	-	GH20	-	Glyco_hydro_20,Glycohydro_20b2
g2558.t1	869213.JCM21142_93595	2.83e-242	695.0	COG3661@1|root,COG3661@2|Bacteria,4NHE2@976|Bacteroidetes,47M6Y@768503|Cytophagia	976|Bacteroidetes	G	Belongs to the glycosyl hydrolase 67 family	aguA	-	3.2.1.139	ko:K01235	-	-	-	-	ko00000,ko01000	-	-	-	Glyco_hydro_67C,Glyco_hydro_67M,Glyco_hydro_67N
g2936.t1	330214.NIDE2807	4.59e-71	248.0	COG0469@1|root,COG0469@2|Bacteria,3J0XM@40117|Nitrospirae	2|Bacteria	G	Belongs to the pyruvate kinase family	pykF	-	2.7.1.40	ko:K00873	ko00010,ko00230,ko00620,ko01100,ko01110,ko01120,ko01130,ko01200,ko01230,ko04922,ko04930,ko05165,ko05203,ko05230,map00010,map00230,map00620,map01100,map01110,map01120,map01130,map01200,map01230,map04922,map04930,map05165,map05203,map05230	M00001,M00002,M00049,M00050	R00200,R00430,R01138,R01858,R02320	RC00002,RC00015	ko00000,ko00001,ko00002,ko01000,ko04131,ko04147	-	-	-	PK,PK_C
g3004.t1	5911.EAS07486	1.12e-148	426.0	KOG0594@1|root,KOG0594@2759|Eukaryota,3ZB1M@5878|Ciliophora	5878|Ciliophora	G	Belongs to the protein kinase superfamily	-	-	2.7.11.22	ko:K02206	ko04068,ko04110,ko04114,ko04115,ko04151,ko04218,ko04914,ko04934,ko05161,ko05162,ko05165,ko05168,ko05169,ko05200,ko05203,ko05215,ko05222,ko05226,map04068,map04110,map04114,map04115,map04151,map04218,map04914,map04934,map05161,map05162,map05165,map05168,map05169,map05200,map05203,map05215,map05222,map05226	M00692,M00693	-	-	ko00000,ko00001,ko00002,ko01000,ko01001,ko03032,ko03036	-	-	-	Pkinase
g3574.t1	5932.XP_004037567.1	1.01e-74	248.0	COG5253@1|root,KOG0581@1|root,KOG0229@2759|Eukaryota,KOG0581@2759|Eukaryota	2759|Eukaryota	G	MAP kinase kinase activity	-	-	2.7.12.2	ko:K04368,ko:K20604,ko:K20607	ko01521,ko01522,ko04010,ko04012,ko04013,ko04014,ko04015,ko04016,ko04022,ko04024,ko04062,ko04066,ko04068,ko04071,ko04072,ko04114,ko04140,ko04150,ko04151,ko04210,ko04218,ko04270,ko04320,ko04370,ko04371,ko04380,ko04510,ko04540,ko04550,ko04620,ko04626,ko04650,ko04660,ko04662,ko04664,ko04666,ko04668,ko04720,ko04722,ko04725,ko04726,ko04730,ko04810,ko04910,ko04912,ko04914,ko04915,ko04916,ko04917,ko04919…	M00687	-	-	ko00000,ko00001,ko00002,ko01000,ko01001	-	-	-	MORN,Pkinase
g3579.t1	994573.T472_0201110	1.81e-15	85.9	COG0726@1|root,COG3103@1|root,COG0726@2|Bacteria,COG3103@2|Bacteria,1V6DN@1239|Firmicutes,24MJ1@186801|Clostridia,36UIM@31979|Clostridiaceae	186801|Clostridia	G	Polysaccharide deacetylase	-	-	3.5.1.104	ko:K22278	-	-	-	-	ko00000,ko01000	-	-	-	Big_2,CW_binding_1,Cu_amine_oxidN1,DUF3298,Polysacc_deac_1,SH3_3
g3663.t1	5888.CAK66699	2.86e-93	281.0	COG0149@1|root,KOG1643@2759|Eukaryota,3ZBCW@5878|Ciliophora	5878|Ciliophora	G	Triosephosphate isomerase	-	-	5.3.1.1	ko:K01803	ko00010,ko00051,ko00562,ko00710,ko01100,ko01110,ko01120,ko01130,ko01200,ko01230,map00010,map00051,map00562,map00710,map01100,map01110,map01120,map01130,map01200,map01230	M00001,M00002,M00003	R01015	RC00423	ko00000,ko00001,ko00002,ko01000,ko04147	-	-	-	TIM
g4084.t1	999425.HMPREF9186_01612	2.05e-34	140.0	COG2376@1|root,COG2376@2|Bacteria,1UZIM@1239|Firmicutes,4HEWJ@91061|Bacilli	91061|Bacilli	G	Dihydroxyacetone kinase	dhaK2	-	2.7.1.28,2.7.1.29,4.6.1.15	ko:K00863	ko00051,ko00561,ko00680,ko01100,ko01120,ko01200,ko04622,map00051,map00561,map00680,map01100,map01120,map01200,map04622	M00344	R01011,R01059	RC00002,RC00017	ko00000,ko00001,ko00002,ko01000	-	-	-	Dak1
g4377.t1	59374.Fisuc_2442	1.75e-51	181.0	COG0726@1|root,COG0726@2|Bacteria	2|Bacteria	G	polysaccharide deacetylase	yjeA	-	3.5.1.104	ko:K22278	-	-	-	-	ko00000,ko01000	-	-	-	DUF3298,DUF4163,Glyco_hydro_11,Polysacc_deac_1
g4572.t1	1336241.JAEB01000013_gene1938	1.31e-58	192.0	COG0580@1|root,COG0580@2|Bacteria,1TP4T@1239|Firmicutes,248U5@186801|Clostridia,25WKT@186806|Eubacteriaceae	186801|Clostridia	G	Belongs to the MIP aquaporin (TC 1.A.8) family	-	-	-	ko:K02440,ko:K06188	-	-	-	-	ko00000,ko02000	1.A.8,1.A.8.1,1.A.8.2	-	-	MIP
g4732.t1	42099.EPrPV00000021923	1.97e-26	110.0	COG3386@1|root,2R1DI@2759|Eukaryota,1MGY7@121069|Pythiales	121069|Pythiales	G	Source PGD	-	-	-	-	-	-	-	-	-	-	-	-	SGL
g4955.t1	5888.CAK82736	8.9e-123	364.0	COG0515@1|root,KOG0658@2759|Eukaryota,3ZBFX@5878|Ciliophora	2759|Eukaryota	G	Belongs to the protein kinase superfamily	-	-	2.7.11.26	ko:K03083	ko01521,ko04012,ko04062,ko04110,ko04150,ko04151,ko04310,ko04340,ko04341,ko04360,ko04390,ko04510,ko04550,ko04657,ko04660,ko04662,ko04711,ko04722,ko04728,ko04910,ko04916,ko04917,ko04919,ko04931,ko04932,ko04934,ko05010,ko05160,ko05162,ko05164,ko05165,ko05166,ko05167,ko05169,ko05200,ko05210,ko05213,ko05215,ko05217,ko05224,ko05225,ko05226,map01521,map04012,map04062,map04110,map04150,map04151,map04310,…	M00677	-	-	ko00000,ko00001,ko00002,ko01000,ko01001,ko03036	-	-	-	Pkinase
g5038.t1	5911.EAS06111	2.7e-108	334.0	KOG2798@1|root,KOG2798@2759|Eukaryota,3ZCWJ@5878|Ciliophora	5878|Ciliophora	G	N2227	-	-	2.1.1.22	ko:K19787	ko00340,map00340	-	R02144	RC00003,RC00333	ko00000,ko00001,ko01000	-	-	-	N2227
g5038.t2	5911.EAS06111	3.95e-109	334.0	KOG2798@1|root,KOG2798@2759|Eukaryota,3ZCWJ@5878|Ciliophora	5878|Ciliophora	G	N2227	-	-	2.1.1.22	ko:K19787	ko00340,map00340	-	R02144	RC00003,RC00333	ko00000,ko00001,ko01000	-	-	-	N2227
g5095.t1	1307761.L21SP2_1678	1.48e-113	333.0	COG0588@1|root,COG0588@2|Bacteria,2J5CD@203691|Spirochaetes	203691|Spirochaetes	G	Catalyzes the interconversion of 2-phosphoglycerate and 3-phosphoglycerate	gpmA	-	5.4.2.11	ko:K01834	ko00010,ko00260,ko00680,ko01100,ko01110,ko01120,ko01130,ko01200,ko01230,ko04922,ko05230,map00010,map00260,map00680,map01100,map01110,map01120,map01130,map01200,map01230,map04922,map05230	M00001,M00002,M00003	R01518	RC00536	ko00000,ko00001,ko00002,ko01000,ko04131,ko04147	-	-	-	His_Phos_1
g5172.t1	5180.EDN97793	1.2e-18	94.0	COG0061@1|root,KOG2178@2759|Eukaryota,38FKK@33154|Opisthokonta,3NTZV@4751|Fungi,3QJVH@4890|Ascomycota,20X7N@147548|Leotiomycetes	4751|Fungi	G	ATP-NAD kinase	POS5	GO:0003674,GO:0003824,GO:0005575,GO:0005622,GO:0005623,GO:0005737,GO:0005739,GO:0005759,GO:0006139,GO:0006725,GO:0006732,GO:0006733,GO:0006739,GO:0006741,GO:0006753,GO:0006793,GO:0006796,GO:0006807,GO:0006950,GO:0006979,GO:0008150,GO:0008152,GO:0009058,GO:0009108,GO:0009117,GO:0009165,GO:0009987,GO:0016301,GO:0016310,GO:0016740,GO:0016772,GO:0016773,GO:0018130,GO:0019359,GO:0019362,GO:0019363,GO:…	2.7.1.86	ko:K19386	-	-	-	-	ko00000,ko01000	-	-	-	NAD_kinase
g5229.t1	112098.XP_008604251.1	4.56e-145	447.0	COG0366@1|root,KOG0471@2759|Eukaryota	2759|Eukaryota	G	alpha-amylase activity	-	-	3.2.1.1	ko:K01176	ko00500,ko01100,ko04973,map00500,map01100,map04973	-	R02108,R02112,R11262	-	ko00000,ko00001,ko01000	-	GH13	-	Alpha-amylase,CBM_20,DUF1966
g5263.t1	5888.CAK78055	1.21e-82	279.0	KOG0583@1|root,KOG0583@2759|Eukaryota	2759|Eukaryota	G	protein serine/threonine kinase activity	-	-	2.7.11.1,2.7.11.11,2.7.11.17	ko:K04515,ko:K07198,ko:K08794,ko:K08798	ko04012,ko04020,ko04024,ko04066,ko04068,ko04114,ko04140,ko04150,ko04151,ko04152,ko04211,ko04213,ko04217,ko04261,ko04310,ko04360,ko04371,ko04530,ko04710,ko04713,ko04714,ko04720,ko04722,ko04725,ko04728,ko04740,ko04745,ko04750,ko04910,ko04911,ko04912,ko04916,ko04920,ko04921,ko04922,ko04925,ko04931,ko04932,ko04934,ko04971,ko05031,ko05152,ko05200,ko05205,ko05214,ko05410,ko05418,map04012,map04020,map04…	-	-	-	ko00000,ko00001,ko01000,ko01001,ko03029,ko04131,ko04812	-	-	-	Pkinase
g5314.t1	5888.CAK93410	7.01e-73	245.0	KOG0603@1|root,KOG0603@2759|Eukaryota	2759|Eukaryota	G	protein serine/threonine kinase activity	-	-	2.7.11.1,2.7.11.11	ko:K04345,ko:K04373,ko:K14002	ko01522,ko04010,ko04014,ko04020,ko04024,ko04062,ko04113,ko04114,ko04138,ko04140,ko04141,ko04150,ko04211,ko04213,ko04261,ko04270,ko04310,ko04340,ko04341,ko04371,ko04530,ko04540,ko04611,ko04713,ko04714,ko04720,ko04722,ko04723,ko04724,ko04725,ko04726,ko04727,ko04728,ko04740,ko04742,ko04750,ko04910,ko04911,ko04912,ko04913,ko04914,ko04915,ko04916,ko04918,ko04919,ko04921,ko04922,ko04923,ko04924,ko04925…	M00695	-	-	ko00000,ko00001,ko00002,ko01000,ko01001,ko03019,ko03036	-	-	-	Pkinase
g5712.t1	1280674.AUJK01000009_gene497	3.38e-78	264.0	COG0366@1|root,COG0366@2|Bacteria	2|Bacteria	G	hydrolase activity, hydrolyzing O-glycosyl compounds	-	-	-	-	-	-	-	-	-	-	-	-	Alpha-amylase,CBM26,SLH
g5779.t1	7260.FBpp0242294	2.57e-48	177.0	COG0149@1|root,KOG1643@2759|Eukaryota,38ETQ@33154|Opisthokonta,3B9YV@33208|Metazoa,3CW21@33213|Bilateria,41WCW@6656|Arthropoda,3SG75@50557|Insecta,44Z0W@7147|Diptera,45S4B@7214|Drosophilidae	33208|Metazoa	G	Triose-phosphate isomerase activity. It is involved in the biological process described with glycolytic process	TPI1	GO:0000768,GO:0003008,GO:0003674,GO:0003824,GO:0004807,GO:0005488,GO:0005515,GO:0005575,GO:0005622,GO:0005623,GO:0005634,GO:0005737,GO:0005829,GO:0005975,GO:0005996,GO:0006006,GO:0006007,GO:0006066,GO:0006071,GO:0006081,GO:0006082,GO:0006090,GO:0006091,GO:0006094,GO:0006096,GO:0006139,GO:0006163,GO:0006164,GO:0006165,GO:0006725,GO:0006732,GO:0006733,GO:0006734,GO:0006735,GO:0006753,GO:0006754,GO:…	5.3.1.1	ko:K01803	ko00010,ko00051,ko00562,ko00710,ko01100,ko01110,ko01120,ko01130,ko01200,ko01230,map00010,map00051,map00562,map00710,map01100,map01110,map01120,map01130,map01200,map01230	M00001,M00002,M00003	R01015	RC00423	ko00000,ko00001,ko00002,ko01000,ko04147	-	-	-	TIM
g6029.t1	5911.EAS01448	1.66e-72	245.0	KOG0583@1|root,KOG0583@2759|Eukaryota	2759|Eukaryota	G	protein serine/threonine kinase activity	-	-	2.7.11.1,2.7.11.11	ko:K02515,ko:K07198,ko:K08797,ko:K19009	ko04011,ko04068,ko04111,ko04140,ko04150,ko04151,ko04152,ko04211,ko04213,ko04371,ko04530,ko04710,ko04714,ko04910,ko04920,ko04921,ko04922,ko04931,ko04932,ko05410,ko05418,map04011,map04068,map04111,map04140,map04150,map04151,map04152,map04211,map04213,map04371,map04530,map04710,map04714,map04910,map04920,map04921,map04922,map04931,map04932,map05410,map05418	-	-	-	ko00000,ko00001,ko01000,ko01001,ko03029,ko04131,ko04812	-	-	-	KA1,Pkinase
g6245.t1	5722.XP_001311547.1	1.18e-09	67.4	KOG0583@1|root,KOG0583@2759|Eukaryota	2759|Eukaryota	G	protein serine/threonine kinase activity	-	-	2.7.11.1	ko:K07298,ko:K08796	ko04068,ko04140,ko04150,ko04151,ko04152,ko04211,ko04530,ko04920,map04068,map04140,map04150,map04151,map04152,map04211,map04530,map04920	-	-	-	ko00000,ko00001,ko01000,ko01001,ko03036,ko04131	-	-	-	Pkinase
g6281.t1	5911.EAR82568	4.36e-200	577.0	COG0166@1|root,KOG2446@2759|Eukaryota,3ZD73@5878|Ciliophora	5878|Ciliophora	G	Belongs to the GPI family	-	-	5.3.1.9	ko:K01810	ko00010,ko00030,ko00500,ko00520,ko01100,ko01110,ko01120,ko01130,ko01200,map00010,map00030,map00500,map00520,map01100,map01110,map01120,map01130,map01200	M00001,M00004,M00114	R02739,R02740,R03321	RC00376,RC00563	ko00000,ko00001,ko00002,ko01000,ko04147	-	-	-	PGI
g6640.t1	5911.EAS01666	6.46e-119	366.0	KOG0594@1|root,KOG0594@2759|Eukaryota,3ZAIQ@5878|Ciliophora	5878|Ciliophora	G	Serine/Threonine protein kinases, catalytic domain	-	-	2.7.11.22	ko:K04563	ko04011,ko04111,ko04113,map04011,map04111,map04113	M00692,M00693	-	-	ko00000,ko00001,ko00002,ko01000,ko03019	-	-	-	Pkinase
g7012.t1	227086.JGI_V11_52432	2.42e-42	148.0	COG1100@1|root,KOG0395@2759|Eukaryota	2759|Eukaryota	G	GTPase activity	-	-	-	ko:K07208,ko:K07827	ko01521,ko01522,ko04010,ko04012,ko04013,ko04014,ko04015,ko04062,ko04068,ko04071,ko04072,ko04137,ko04138,ko04140,ko04150,ko04151,ko04152,ko04210,ko04211,ko04213,ko04214,ko04218,ko04320,ko04360,ko04370,ko04371,ko04540,ko04550,ko04650,ko04660,ko04662,ko04664,ko04714,ko04720,ko04722,ko04725,ko04726,ko04730,ko04810,ko04910,ko04912,ko04914,ko04915,ko04916,ko04917,ko04919,ko04921,ko04926,ko04933,ko04960…	-	-	-	ko00000,ko00001,ko04031,ko04131	-	-	-	Ras
g7049.t1	5888.CAK82736	1.18e-90	281.0	COG0515@1|root,KOG0658@2759|Eukaryota,3ZBFX@5878|Ciliophora	2759|Eukaryota		Belongs to the protein kinase superfamily	-	-	2.7.11.26	ko:K03083	ko01521,ko04012,ko04062,ko04110,ko04150,ko04151,ko04310,ko04340,ko04341,ko04360,ko04390,ko04510,ko04550,ko04657,ko04660,ko04662,ko04711,ko04722,ko04728,ko04910,ko04916,ko04917,ko04919,ko04931,ko04932,ko04934,ko05010,ko05160,ko05162,ko05164,ko05165,ko05166,ko05167,ko05169,ko05200,ko05210,ko05213,ko05215,ko05217,ko05224,ko05225,ko05226,map01521,map04012,map04062,map04110,map04150,map04151,map04310,…	M00677	-	-	ko00000,ko00001,ko00002,ko01000,ko01001,ko03036	-	-	-	Pkinase
g7124.t1	112098.XP_008604251.1	1.4e-132	414.0	COG0366@1|root,KOG0471@2759|Eukaryota	2759|Eukaryota	G	alpha-amylase activity	-	-	3.2.1.1	ko:K01176	ko00500,ko01100,ko04973,map00500,map01100,map04973	-	R02108,R02112,R11262	-	ko00000,ko00001,ko01000	-	GH13	-	Alpha-amylase,CBM_20,DUF1966
g7179.t1	5911.EAR84583	1.59e-24	111.0	KOG0583@1|root,KOG0583@2759|Eukaryota	2759|Eukaryota	G	protein serine/threonine kinase activity	MELK	-	2.7.11.1	ko:K08799	-	-	-	-	ko00000,ko01000,ko01001	-	-	-	KA1,MORN,Pkinase,TPR_8
g7241.t1	5888.CAK78055	1.84e-57	216.0	KOG0583@1|root,KOG0583@2759|Eukaryota	2759|Eukaryota	G	protein serine/threonine kinase activity	-	-	2.7.11.1,2.7.11.11,2.7.11.17	ko:K04515,ko:K07198,ko:K08794,ko:K08798	ko04012,ko04020,ko04024,ko04066,ko04068,ko04114,ko04140,ko04150,ko04151,ko04152,ko04211,ko04213,ko04217,ko04261,ko04310,ko04360,ko04371,ko04530,ko04710,ko04713,ko04714,ko04720,ko04722,ko04725,ko04728,ko04740,ko04745,ko04750,ko04910,ko04911,ko04912,ko04916,ko04920,ko04921,ko04922,ko04925,ko04931,ko04932,ko04934,ko04971,ko05031,ko05152,ko05200,ko05205,ko05214,ko05410,ko05418,map04012,map04020,map04…	-	-	-	ko00000,ko00001,ko01000,ko01001,ko03029,ko04131,ko04812	-	-	-	Pkinase
g7318.t1	9986.ENSOCUP00000015620	5.59e-45	172.0	KOG1959@1|root,KOG1959@2759|Eukaryota,3AIIF@33154|Opisthokonta,3B96T@33208|Metazoa,3CYMN@33213|Bilateria,483H6@7711|Chordata,491JG@7742|Vertebrata,3J4RC@40674|Mammalia,35H1H@314146|Euarchontoglires	33208|Metazoa	G	mannose metabolic process	MAN2B1	GO:0000323,GO:0001775,GO:0002252,GO:0002263,GO:0002274,GO:0002275,GO:0002283,GO:0002366,GO:0002376,GO:0002443,GO:0002444,GO:0002446,GO:0003008,GO:0003674,GO:0003824,GO:0004553,GO:0004559,GO:0004571,GO:0005488,GO:0005537,GO:0005575,GO:0005576,GO:0005615,GO:0005622,GO:0005623,GO:0005737,GO:0005764,GO:0005766,GO:0005773,GO:0005775,GO:0005975,GO:0005996,GO:0006013,GO:0006464,GO:0006517,GO:0006807,GO:…	3.2.1.24	ko:K12311	ko00511,ko04142,map00511,map04142	-	R08717,R08718	-	ko00000,ko00001,ko01000	-	GH38	-	Alpha-mann_mid,Glyco_hydro_38,Glyco_hydro_38C
g7391.t1	5888.CAK92509	4.44e-114	343.0	COG0515@1|root,KOG0658@2759|Eukaryota,3ZBFX@5878|Ciliophora	2759|Eukaryota	G	Belongs to the protein kinase superfamily	-	-	2.7.11.26	ko:K03083	ko01521,ko04012,ko04062,ko04110,ko04150,ko04151,ko04310,ko04340,ko04341,ko04360,ko04390,ko04510,ko04550,ko04657,ko04660,ko04662,ko04711,ko04722,ko04728,ko04910,ko04916,ko04917,ko04919,ko04931,ko04932,ko04934,ko05010,ko05160,ko05162,ko05164,ko05165,ko05166,ko05167,ko05169,ko05200,ko05210,ko05213,ko05215,ko05217,ko05224,ko05225,ko05226,map01521,map04012,map04062,map04110,map04150,map04151,map04310,…	M00677	-	-	ko00000,ko00001,ko00002,ko01000,ko01001,ko03036	-	-	-	Pkinase
g7644.t1	3649.evm.model.supercontig_1.278	3.15e-13	75.5	COG0647@1|root,KOG1618@2759|Eukaryota,37R1D@33090|Viridiplantae,3GFBV@35493|Streptophyta,3HXE8@3699|Brassicales	35493|Streptophyta	G	Haloacid dehalogenase-like hydrolase	-	-	-	-	-	-	-	-	-	-	-	-	Hydrolase_6,Hydrolase_like
g8012.t1	400682.PAC_15720304	6.7e-155	456.0	COG0366@1|root,KOG0471@2759|Eukaryota,38EYC@33154|Opisthokonta,3BNW1@33208|Metazoa	33208|Metazoa	G	Alpha amylase, catalytic domain	-	-	3.2.1.1	ko:K01176	ko00500,ko01100,ko04973,map00500,map01100,map04973	-	R02108,R02112,R11262	-	ko00000,ko00001,ko01000	-	GH13	-	Alpha-amylase,DUF1966
g8030.t1	694427.Palpr_1812	7.33e-28	111.0	COG2942@1|root,COG2942@2|Bacteria,4NEH7@976|Bacteroidetes,2FM9N@200643|Bacteroidia,22X27@171551|Porphyromonadaceae	976|Bacteroidetes	G	Catalyzes the reversible epimerization of cellobiose to 4-O-beta-D-glucopyranosyl-D-mannose (Glc-Man)	bfce	-	5.1.3.11	ko:K16213	-	-	R01445,R10810	RC00289	ko00000,ko01000	-	-	-	GlcNAc_2-epim
g8039.t1	5888.CAK68857	4.15e-82	266.0	KOG0603@1|root,KOG0603@2759|Eukaryota	2759|Eukaryota	G	protein serine/threonine kinase activity	-	-	2.7.11.1,2.7.11.11	ko:K04345,ko:K04373,ko:K14002	ko01522,ko04010,ko04014,ko04020,ko04024,ko04062,ko04113,ko04114,ko04138,ko04140,ko04141,ko04150,ko04211,ko04213,ko04261,ko04270,ko04310,ko04340,ko04341,ko04371,ko04530,ko04540,ko04611,ko04713,ko04714,ko04720,ko04722,ko04723,ko04724,ko04725,ko04726,ko04727,ko04728,ko04740,ko04742,ko04750,ko04910,ko04911,ko04912,ko04913,ko04914,ko04915,ko04916,ko04918,ko04919,ko04921,ko04922,ko04923,ko04924,ko04925…	M00695	-	-	ko00000,ko00001,ko00002,ko01000,ko01001,ko03019,ko03036	-	-	-	Pkinase
g8043.t1	79684.XP_005364539.1	6.88e-112	366.0	COG1501@1|root,KOG1066@2759|Eukaryota,3AJSB@33154|Opisthokonta,3BDJ3@33208|Metazoa,3CRKP@33213|Bilateria,4800W@7711|Chordata,490EW@7742|Vertebrata,3J99I@40674|Mammalia,35ME6@314146|Euarchontoglires,4PTEB@9989|Rodentia	33208|Metazoa	G	Galactose mutarotase-like	GANC	GO:0000272,GO:0000323,GO:0003674,GO:0003824,GO:0004553,GO:0004558,GO:0005575,GO:0005622,GO:0005623,GO:0005737,GO:0005764,GO:0005773,GO:0005975,GO:0005976,GO:0005977,GO:0005980,GO:0005996,GO:0006006,GO:0006073,GO:0006091,GO:0006112,GO:0008150,GO:0008152,GO:0009056,GO:0009057,GO:0009251,GO:0009987,GO:0015926,GO:0015980,GO:0016052,GO:0016787,GO:0016798,GO:0019318,GO:0043170,GO:0043226,GO:0043227,GO:…	3.2.1.20,3.2.1.84	ko:K05546,ko:K12317	ko00052,ko00500,ko00510,ko01100,ko04141,map00052,map00500,map00510,map01100,map04141	M00073,M00074	R00028,R00801,R00802,R05980,R05981	RC00028,RC00049,RC00077	ko00000,ko00001,ko00002,ko01000	-	GH31	-	DUF5110,Gal_mutarotas_2,Glyco_hydro_31
g8078.t1	5888.CAK78055	1.23e-58	220.0	KOG0583@1|root,KOG0583@2759|Eukaryota	2759|Eukaryota	G	protein serine/threonine kinase activity	-	-	2.7.11.1,2.7.11.11,2.7.11.17	ko:K04515,ko:K07198,ko:K08794,ko:K08798	ko04012,ko04020,ko04024,ko04066,ko04068,ko04114,ko04140,ko04150,ko04151,ko04152,ko04211,ko04213,ko04217,ko04261,ko04310,ko04360,ko04371,ko04530,ko04710,ko04713,ko04714,ko04720,ko04722,ko04725,ko04728,ko04740,ko04745,ko04750,ko04910,ko04911,ko04912,ko04916,ko04920,ko04921,ko04922,ko04925,ko04931,ko04932,ko04934,ko04971,ko05031,ko05152,ko05200,ko05205,ko05214,ko05410,ko05418,map04012,map04020,map04…	-	-	-	ko00000,ko00001,ko01000,ko01001,ko03029,ko04131,ko04812	-	-	-	Pkinase
g8199.t1	5888.CAK69309	4.81e-18	89.0	KOG1616@1|root,KOG1616@2759|Eukaryota,3ZC0U@5878|Ciliophora	5878|Ciliophora	G	Glycogen recognition site of AMP-activated protein kinase	-	-	-	ko:K07199	ko04068,ko04152,ko04211,ko04213,ko04371,ko04530,ko04710,ko04714,ko04910,ko04920,ko04921,ko04922,ko04931,ko04932,ko05410,map04068,map04152,map04211,map04213,map04371,map04530,map04710,map04714,map04910,map04920,map04921,map04922,map04931,map04932,map05410	-	-	-	ko00000,ko00001	-	-	-	AMPK1_CBM,AMPKBI
g8688.t1	5479.M3J519	4.97e-12	73.9	KOG1616@1|root,KOG1616@2759|Eukaryota,38HM7@33154|Opisthokonta,3NZ3J@4751|Fungi,3QRCN@4890|Ascomycota,3RTCA@4891|Saccharomycetes,479N4@766764|Debaryomycetaceae	4751|Fungi	G	5'-AMP-activated protein kinase beta subunit, interation domain	GAL83	GO:0001302,GO:0001403,GO:0001932,GO:0003674,GO:0005575,GO:0005622,GO:0005623,GO:0005634,GO:0005635,GO:0005641,GO:0005737,GO:0005886,GO:0006464,GO:0006468,GO:0006793,GO:0006796,GO:0006807,GO:0006950,GO:0007154,GO:0007155,GO:0007165,GO:0007568,GO:0007569,GO:0008150,GO:0008152,GO:0009267,GO:0009605,GO:0009987,GO:0009991,GO:0012505,GO:0016020,GO:0016310,GO:0019207,GO:0019220,GO:0019222,GO:0019538,GO:…	-	ko:K07199	ko04068,ko04152,ko04211,ko04213,ko04371,ko04530,ko04710,ko04714,ko04910,ko04920,ko04921,ko04922,ko04931,ko04932,ko05410,map04068,map04152,map04211,map04213,map04371,map04530,map04710,map04714,map04910,map04920,map04921,map04922,map04931,map04932,map05410	-	-	-	ko00000,ko00001	-	-	-	AMPK1_CBM,AMPKBI
g8772.t1	248742.XP_005650737.1	1.71e-138	407.0	COG0515@1|root,KOG0658@2759|Eukaryota,37IWS@33090|Viridiplantae,34HBF@3041|Chlorophyta	3041|Chlorophyta	G	Belongs to the protein kinase superfamily	GSK3	-	2.7.11.26	ko:K03083	ko01521,ko04012,ko04062,ko04110,ko04150,ko04151,ko04310,ko04340,ko04341,ko04360,ko04390,ko04510,ko04550,ko04657,ko04660,ko04662,ko04711,ko04722,ko04728,ko04910,ko04916,ko04917,ko04919,ko04931,ko04932,ko04934,ko05010,ko05160,ko05162,ko05164,ko05165,ko05166,ko05167,ko05169,ko05200,ko05210,ko05213,ko05215,ko05217,ko05224,ko05225,ko05226,map01521,map04012,map04062,map04110,map04150,map04151,map04310,…	M00677	-	-	ko00000,ko00001,ko00002,ko01000,ko01001,ko03036	-	-	-	Pkinase
g8777.t1	227086.JGI_V11_41164	5.94e-40	142.0	COG1100@1|root,KOG0395@2759|Eukaryota	2759|Eukaryota	G	GTPase activity	-	-	-	ko:K07208,ko:K07827	ko01521,ko01522,ko04010,ko04012,ko04013,ko04014,ko04015,ko04062,ko04068,ko04071,ko04072,ko04137,ko04138,ko04140,ko04150,ko04151,ko04152,ko04210,ko04211,ko04213,ko04214,ko04218,ko04320,ko04360,ko04370,ko04371,ko04540,ko04550,ko04650,ko04660,ko04662,ko04664,ko04714,ko04720,ko04722,ko04725,ko04726,ko04730,ko04810,ko04910,ko04912,ko04914,ko04915,ko04916,ko04917,ko04919,ko04921,ko04926,ko04933,ko04960…	-	-	-	ko00000,ko00001,ko04031,ko04131	-	-	-	Ras
g8830.t1	9601.ENSPPYP00000007243	3.5e-106	350.0	COG1501@1|root,KOG1066@2759|Eukaryota,3AJSB@33154|Opisthokonta,3BDJ3@33208|Metazoa,3CRKP@33213|Bilateria,4800W@7711|Chordata,490EW@7742|Vertebrata,3J99I@40674|Mammalia,35ME6@314146|Euarchontoglires,4MFVV@9443|Primates,4MXX6@9604|Hominidae	33208|Metazoa	G	Galactose mutarotase-like	GANC	GO:0000272,GO:0000323,GO:0003674,GO:0003824,GO:0004553,GO:0004558,GO:0005575,GO:0005622,GO:0005623,GO:0005737,GO:0005764,GO:0005773,GO:0005975,GO:0005976,GO:0005977,GO:0005980,GO:0005996,GO:0006006,GO:0006073,GO:0006091,GO:0006112,GO:0008150,GO:0008152,GO:0009056,GO:0009057,GO:0009251,GO:0009987,GO:0015926,GO:0015980,GO:0016052,GO:0016787,GO:0016798,GO:0019318,GO:0043170,GO:0043226,GO:0043227,GO:…	3.2.1.20,3.2.1.84	ko:K05546,ko:K12317	ko00052,ko00500,ko00510,ko01100,ko04141,map00052,map00500,map00510,map01100,map04141	M00073,M00074	R00028,R00801,R00802,R05980,R05981	RC00028,RC00049,RC00077	ko00000,ko00001,ko00002,ko01000	-	GH31	-	DUF5110,Gal_mutarotas_2,Glyco_hydro_31
g8903.t1	3711.Bra037754.1-P	2.94e-43	169.0	COG1501@1|root,KOG1066@2759|Eukaryota,37N36@33090|Viridiplantae,3G84C@35493|Streptophyta,3HPPK@3699|Brassicales	35493|Streptophyta	G	Belongs to the glycosyl hydrolase 31 family	-	GO:0000271,GO:0000902,GO:0003674,GO:0003824,GO:0004553,GO:0005575,GO:0005622,GO:0005623,GO:0005737,GO:0005783,GO:0005975,GO:0005976,GO:0006073,GO:0006464,GO:0006491,GO:0006807,GO:0006950,GO:0006952,GO:0008150,GO:0008152,GO:0009058,GO:0009059,GO:0009100,GO:0009250,GO:0009507,GO:0009536,GO:0009605,GO:0009607,GO:0009617,GO:0009653,GO:0009826,GO:0009987,GO:0010035,GO:0010038,GO:0012505,GO:0015926,GO:…	3.2.1.84	ko:K05546	ko00510,ko01100,ko04141,map00510,map01100,map04141	M00073,M00074	R05980,R05981	-	ko00000,ko00001,ko00002,ko01000	-	-	-	DUF5110,Gal_mutarotas_2,Glyco_hydro_31
g9045.t1	1122991.BAIZ01000067_gene2767	3.06e-15	72.4	COG2942@1|root,COG2942@2|Bacteria,4NEH7@976|Bacteroidetes,2FM9N@200643|Bacteroidia	976|Bacteroidetes	G	Catalyzes the reversible epimerization of cellobiose to 4-O-beta-D-glucopyranosyl-D-mannose (Glc-Man)	bfce	-	5.1.3.11	ko:K16213	-	-	R01445,R10810	RC00289	ko00000,ko01000	-	-	-	GlcNAc_2-epim
g9145.t1	5932.XP_004035358.1	1.31e-29	122.0	KOG0583@1|root,KOG0583@2759|Eukaryota	2759|Eukaryota	G	protein serine/threonine kinase activity	-	-	2.7.11.1	ko:K08802	-	-	-	-	ko00000,ko01000,ko01001	-	-	-	Pkinase
g9179.t1	112098.XP_008607940.1	4.56e-58	218.0	KOG0583@1|root,KOG0583@2759|Eukaryota	2759|Eukaryota	G	protein serine/threonine kinase activity	PRKAA1	GO:0000003,GO:0000075,GO:0000077,GO:0000082,GO:0000086,GO:0000166,GO:0000187,GO:0000226,GO:0000278,GO:0000302,GO:0000307,GO:0000322,GO:0000323,GO:0000324,GO:0000902,GO:0000904,GO:0001101,GO:0001302,GO:0001403,GO:0001558,GO:0001666,GO:0001678,GO:0001932,GO:0001934,GO:0002791,GO:0002792,GO:0002793,GO:0003006,GO:0003674,GO:0003682,GO:0003824,GO:0004672,GO:0004674,GO:0004679,GO:0004690,GO:0004691,GO:…	2.7.11.1,2.7.11.11	ko:K07198,ko:K12761,ko:K21989	ko04068,ko04113,ko04138,ko04140,ko04150,ko04151,ko04152,ko04211,ko04213,ko04371,ko04530,ko04710,ko04714,ko04910,ko04920,ko04921,ko04922,ko04931,ko04932,ko05410,ko05418,map04068,map04113,map04138,map04140,map04150,map04151,map04152,map04211,map04213,map04371,map04530,map04710,map04714,map04910,map04920,map04921,map04922,map04931,map04932,map05410,map05418	-	-	-	ko00000,ko00001,ko01000,ko01001,ko02000,ko03029,ko04131	-	-	-	AdenylateSensor,KA1,Pkinase,UBA,UBA_2
g9272.t1	5888.CAK82736	2.66e-121	361.0	COG0515@1|root,KOG0658@2759|Eukaryota,3ZBFX@5878|Ciliophora	2759|Eukaryota	G	Belongs to the protein kinase superfamily	-	-	2.7.11.26	ko:K03083	ko01521,ko04012,ko04062,ko04110,ko04150,ko04151,ko04310,ko04340,ko04341,ko04360,ko04390,ko04510,ko04550,ko04657,ko04660,ko04662,ko04711,ko04722,ko04728,ko04910,ko04916,ko04917,ko04919,ko04931,ko04932,ko04934,ko05010,ko05160,ko05162,ko05164,ko05165,ko05166,ko05167,ko05169,ko05200,ko05210,ko05213,ko05215,ko05217,ko05224,ko05225,ko05226,map01521,map04012,map04062,map04110,map04150,map04151,map04310,…	M00677	-	-	ko00000,ko00001,ko00002,ko01000,ko01001,ko03036	-	-	-	Pkinase
g9531.t1	588596.U9T0G3	1.08e-97	315.0	COG0515@1|root,KOG0658@2759|Eukaryota,38D5S@33154|Opisthokonta,3NU1R@4751|Fungi	4751|Fungi	G	Belongs to the protein kinase superfamily	gsk3	GO:0000003,GO:0003006,GO:0003674,GO:0003824,GO:0004672,GO:0004674,GO:0004712,GO:0004713,GO:0005575,GO:0005622,GO:0005623,GO:0005737,GO:0006464,GO:0006468,GO:0006508,GO:0006793,GO:0006796,GO:0006807,GO:0006950,GO:0006970,GO:0007049,GO:0007088,GO:0007346,GO:0008150,GO:0008152,GO:0009266,GO:0009408,GO:0009628,GO:0009651,GO:0009653,GO:0009894,GO:0009987,GO:0010564,GO:0016301,GO:0016310,GO:0016740,GO:…	2.7.11.1,2.7.11.26	ko:K03083,ko:K08282,ko:K12766	ko01521,ko04012,ko04062,ko04110,ko04113,ko04150,ko04151,ko04310,ko04340,ko04341,ko04360,ko04390,ko04510,ko04550,ko04657,ko04660,ko04662,ko04711,ko04722,ko04728,ko04910,ko04916,ko04917,ko04919,ko04931,ko04932,ko04934,ko05010,ko05160,ko05162,ko05164,ko05165,ko05166,ko05167,ko05169,ko05200,ko05210,ko05213,ko05215,ko05217,ko05224,ko05225,ko05226,map01521,map04012,map04062,map04110,map04113,map04150,m…	M00677	-	-	ko00000,ko00001,ko00002,ko01000,ko01001,ko03036	-	-	-	Pkinase
g9581.t1	5888.CAK76491	1.19e-89	296.0	KOG0583@1|root,KOG0583@2759|Eukaryota	2759|Eukaryota	G	protein serine/threonine kinase activity	-	-	2.7.11.1,2.7.11.11,2.7.11.17	ko:K04515,ko:K07198,ko:K08794,ko:K08798	ko04012,ko04020,ko04024,ko04066,ko04068,ko04114,ko04140,ko04150,ko04151,ko04152,ko04211,ko04213,ko04217,ko04261,ko04310,ko04360,ko04371,ko04530,ko04710,ko04713,ko04714,ko04720,ko04722,ko04725,ko04728,ko04740,ko04745,ko04750,ko04910,ko04911,ko04912,ko04916,ko04920,ko04921,ko04922,ko04925,ko04931,ko04932,ko04934,ko04971,ko05031,ko05152,ko05200,ko05205,ko05214,ko05410,ko05418,map04012,map04020,map04…	-	-	-	ko00000,ko00001,ko01000,ko01001,ko03029,ko04131,ko04812	-	-	-	Pkinase
g9811.t1	667015.Bacsa_1402	7.81e-10	64.3	COG0406@1|root,COG0406@2|Bacteria,4NPZ0@976|Bacteroidetes,2FPTF@200643|Bacteroidia,4AKN0@815|Bacteroidaceae	976|Bacteroidetes	G	Phosphoglycerate mutase family	-	-	5.4.2.12	ko:K15634,ko:K15640	ko00010,ko00260,ko00680,ko01100,ko01110,ko01120,ko01130,ko01200,ko01230,map00010,map00260,map00680,map01100,map01110,map01120,map01130,map01200,map01230	M00001,M00002,M00003	R01518	RC00536	ko00000,ko00001,ko00002,ko01000	-	-	-	His_Phos_1
g9815.t1	5932.XP_004037415.1	8.09e-151	450.0	COG0205@1|root,KOG2440@2759|Eukaryota,3ZDA1@5878|Ciliophora	5878|Ciliophora	G	Encoded by	-	-	2.7.1.11	ko:K00850	ko00010,ko00030,ko00051,ko00052,ko00680,ko01100,ko01110,ko01120,ko01130,ko01200,ko01230,ko03018,ko04152,ko05230,map00010,map00030,map00051,map00052,map00680,map01100,map01110,map01120,map01130,map01200,map01230,map03018,map04152,map05230	M00001,M00345	R00756,R03236,R03237,R03238,R03239,R04779	RC00002,RC00017	ko00000,ko00001,ko00002,ko01000,ko01009,ko03019	-	-	-	PFK
g9824.t1	5911.EAR94452	8.71e-147	433.0	KOG2366@1|root,KOG2366@2759|Eukaryota,3ZCUZ@5878|Ciliophora	5878|Ciliophora	G	Melibiase	-	-	3.2.1.22	ko:K07407	ko00052,ko00561,ko00600,ko00603,map00052,map00561,map00600,map00603	-	R01101,R01103,R01104,R01194,R01329,R02926,R03634,R04019,R04470,R05549,R05961,R06091	RC00049,RC00059,RC00451	ko00000,ko00001,ko01000	-	-	-	Melibiase_2
g9864.t1	5911.EAS07486	3.68e-135	392.0	KOG0594@1|root,KOG0594@2759|Eukaryota,3ZB1M@5878|Ciliophora	5878|Ciliophora	G	Belongs to the protein kinase superfamily	-	-	2.7.11.22	ko:K02206	ko04068,ko04110,ko04114,ko04115,ko04151,ko04218,ko04914,ko04934,ko05161,ko05162,ko05165,ko05168,ko05169,ko05200,ko05203,ko05215,ko05222,ko05226,map04068,map04110,map04114,map04115,map04151,map04218,map04914,map04934,map05161,map05162,map05165,map05168,map05169,map05200,map05203,map05215,map05222,map05226	M00692,M00693	-	-	ko00000,ko00001,ko00002,ko01000,ko01001,ko03032,ko03036	-	-	-	Pkinase
g10191.t1	1268240.ATFI01000009_gene1944	0.0	923.0	COG1501@1|root,COG1501@2|Bacteria,4NE1H@976|Bacteroidetes,2FM4Z@200643|Bacteroidia,4AK6V@815|Bacteroidaceae	976|Bacteroidetes	G	Belongs to the glycosyl hydrolase 31 family	-	-	3.2.1.177	ko:K01811	-	-	-	-	ko00000,ko01000	-	GH31	-	DUF4968,DUF5110,Glyco_hydro_31
g10215.t1	5888.CAK64575	1.44e-19	87.8	KOG2605@1|root,KOG2605@2759|Eukaryota	2759|Eukaryota	G	thiol-dependent ubiquitin-specific protease activity	otud3	-	3.4.19.12	ko:K13717	-	-	-	-	ko00000,ko01000,ko01002,ko04121	-	-	-	OTU,SEC-C
g10794.t1	227086.JGI_V11_37944	1.26e-16	80.1	KOG0583@1|root,KOG0583@2759|Eukaryota	2759|Eukaryota	G	protein serine/threonine kinase activity	-	-	-	-	-	-	-	-	-	-	-	-	Pkinase
g10815.t1	5888.CAK78055	2.32e-75	257.0	KOG0583@1|root,KOG0583@2759|Eukaryota	2759|Eukaryota	G	protein serine/threonine kinase activity	-	-	2.7.11.1,2.7.11.11,2.7.11.17	ko:K04515,ko:K07198,ko:K08794,ko:K08798	ko04012,ko04020,ko04024,ko04066,ko04068,ko04114,ko04140,ko04150,ko04151,ko04152,ko04211,ko04213,ko04217,ko04261,ko04310,ko04360,ko04371,ko04530,ko04710,ko04713,ko04714,ko04720,ko04722,ko04725,ko04728,ko04740,ko04745,ko04750,ko04910,ko04911,ko04912,ko04916,ko04920,ko04921,ko04922,ko04925,ko04931,ko04932,ko04934,ko04971,ko05031,ko05152,ko05200,ko05205,ko05214,ko05410,ko05418,map04012,map04020,map04…	-	-	-	ko00000,ko00001,ko01000,ko01001,ko03029,ko04131,ko04812	-	-	-	Pkinase
g10823.t1	5932.XP_004027169.1	7.14e-16	82.4	KOG1616@1|root,KOG1616@2759|Eukaryota,3ZC0U@5878|Ciliophora	5878|Ciliophora	G	Glycogen recognition site of AMP-activated protein kinase	-	-	-	ko:K07199	ko04068,ko04152,ko04211,ko04213,ko04371,ko04530,ko04710,ko04714,ko04910,ko04920,ko04921,ko04922,ko04931,ko04932,ko05410,map04068,map04152,map04211,map04213,map04371,map04530,map04710,map04714,map04910,map04920,map04921,map04922,map04931,map04932,map05410	-	-	-	ko00000,ko00001	-	-	-	AMPK1_CBM,AMPKBI
g10827.t1	1414720.CBYM010000012_gene2551	1.34e-140	427.0	COG1472@1|root,COG1472@2|Bacteria,1TPH5@1239|Firmicutes,247QP@186801|Clostridia,36F70@31979|Clostridiaceae	186801|Clostridia	G	Psort location Cytoplasmic, score	-	-	3.2.1.21	ko:K05349	ko00460,ko00500,ko00940,ko01100,ko01110,map00460,map00500,map00940,map01100,map01110	-	R00026,R02558,R02887,R02985,R03527,R04949,R04998,R10035,R10039,R10040	RC00049,RC00059,RC00171,RC00262,RC00397,RC00451,RC00714,RC00746,RC01248	ko00000,ko00001,ko01000	-	GH3	-	Fn3-like,Glyco_hydro_3,Glyco_hydro_3_C
g10828.t1	5932.XP_004035358.1	1.19e-31	128.0	KOG0583@1|root,KOG0583@2759|Eukaryota	2759|Eukaryota	G	protein serine/threonine kinase activity	-	-	2.7.11.1	ko:K08802	-	-	-	-	ko00000,ko01000,ko01001	-	-	-	Pkinase
g1938.t1	109760.SPPG_06703T0	1.42e-155	444.0	COG0639@1|root,KOG0372@2759|Eukaryota,38D1F@33154|Opisthokonta,3NVGA@4751|Fungi	4751|Fungi	GT	serine threonine-protein phosphatase	PPH3	GO:0000003,GO:0000075,GO:0000724,GO:0000725,GO:0003674,GO:0003824,GO:0004721,GO:0004722,GO:0005575,GO:0005622,GO:0005623,GO:0005634,GO:0005737,GO:0006139,GO:0006259,GO:0006281,GO:0006282,GO:0006302,GO:0006310,GO:0006464,GO:0006470,GO:0006725,GO:0006793,GO:0006796,GO:0006807,GO:0006950,GO:0006974,GO:0007049,GO:0007063,GO:0007154,GO:0007165,GO:0008150,GO:0008152,GO:0008287,GO:0009893,GO:0009966,GO:…	3.1.3.16	ko:K15423	ko04922,map04922	-	-	-	ko00000,ko00001,ko01000,ko01009,ko03400	-	-	-	Metallophos
g1943.t1	109760.SPPG_06703T0	1.42e-155	444.0	COG0639@1|root,KOG0372@2759|Eukaryota,38D1F@33154|Opisthokonta,3NVGA@4751|Fungi	4751|Fungi	GT	serine threonine-protein phosphatase	PPH3	GO:0000003,GO:0000075,GO:0000724,GO:0000725,GO:0003674,GO:0003824,GO:0004721,GO:0004722,GO:0005575,GO:0005622,GO:0005623,GO:0005634,GO:0005737,GO:0006139,GO:0006259,GO:0006281,GO:0006282,GO:0006302,GO:0006310,GO:0006464,GO:0006470,GO:0006725,GO:0006793,GO:0006796,GO:0006807,GO:0006950,GO:0006974,GO:0007049,GO:0007063,GO:0007154,GO:0007165,GO:0008150,GO:0008152,GO:0008287,GO:0009893,GO:0009966,GO:…	3.1.3.16	ko:K15423	ko04922,map04922	-	-	-	ko00000,ko00001,ko01000,ko01009,ko03400	-	-	-	Metallophos
g2160.t1	588596.U9ULJ0	5e-115	353.0	COG0639@1|root,KOG0372@2759|Eukaryota,38D1F@33154|Opisthokonta,3NVGA@4751|Fungi	4751|Fungi	GT	serine threonine-protein phosphatase	PPH3	GO:0000003,GO:0000075,GO:0000724,GO:0000725,GO:0003674,GO:0003824,GO:0004721,GO:0004722,GO:0005575,GO:0005622,GO:0005623,GO:0005634,GO:0005737,GO:0006139,GO:0006259,GO:0006281,GO:0006282,GO:0006302,GO:0006310,GO:0006464,GO:0006470,GO:0006725,GO:0006793,GO:0006796,GO:0006807,GO:0006950,GO:0006974,GO:0007049,GO:0007063,GO:0007154,GO:0007165,GO:0008150,GO:0008152,GO:0008287,GO:0009893,GO:0009966,GO:…	3.1.3.16	ko:K15423	ko04922,map04922	-	-	-	ko00000,ko00001,ko01000,ko01009,ko03400	-	-	-	Metallophos
g4092.t1	400682.PAC_15722745	4.59e-157	448.0	COG0639@1|root,KOG0372@2759|Eukaryota,38D1F@33154|Opisthokonta,3BG75@33208|Metazoa	33208|Metazoa	GT	phosphoprotein phosphatase activity	PPP4C	GO:0000003,GO:0000018,GO:0000278,GO:0000775,GO:0000902,GO:0000904,GO:0001525,GO:0001568,GO:0001944,GO:0003002,GO:0003674,GO:0003824,GO:0004704,GO:0004721,GO:0004722,GO:0005488,GO:0005515,GO:0005521,GO:0005575,GO:0005622,GO:0005623,GO:0005634,GO:0005654,GO:0005694,GO:0005737,GO:0005813,GO:0005815,GO:0005829,GO:0005856,GO:0005886,GO:0006282,GO:0006355,GO:0006357,GO:0006464,GO:0006468,GO:0006470,GO:…	3.1.3.16	ko:K15423	ko04922,map04922	-	-	-	ko00000,ko00001,ko01000,ko01009,ko03400	-	-	-	Metallophos
g148.t1	5762.XP_002681252.1	9.84e-99	307.0	KOG0598@1|root,KOG0598@2759|Eukaryota	2759|Eukaryota	H	protein serine/threonine kinase activity	-	GO:0000166,GO:0000278,GO:0000281,GO:0000302,GO:0000910,GO:0001932,GO:0001934,GO:0003674,GO:0003824,GO:0004672,GO:0004674,GO:0004690,GO:0004691,GO:0005488,GO:0005524,GO:0005543,GO:0005547,GO:0005575,GO:0005622,GO:0005623,GO:0005634,GO:0005737,GO:0005886,GO:0005938,GO:0006464,GO:0006468,GO:0006793,GO:0006796,GO:0006807,GO:0006810,GO:0006897,GO:0006907,GO:0006935,GO:0006950,GO:0006979,GO:0006996,GO:…	2.7.11.1	ko:K04456,ko:K13303	ko01521,ko01522,ko01524,ko04010,ko04012,ko04014,ko04015,ko04022,ko04024,ko04062,ko04066,ko04068,ko04071,ko04072,ko04140,ko04150,ko04151,ko04152,ko04210,ko04211,ko04212,ko04213,ko04218,ko04261,ko04370,ko04371,ko04380,ko04510,ko04550,ko04611,ko04620,ko04630,ko04660,ko04662,ko04664,ko04666,ko04668,ko04722,ko04725,ko04728,ko04910,ko04914,ko04915,ko04917,ko04919,ko04920,ko04922,ko04923,ko04926,ko04931…	M00676	-	-	ko00000,ko00001,ko00002,ko01000,ko01001	-	-	-	PH,Pkinase,Pkinase_C
g161.t1	5762.XP_002681252.1	9.84e-99	307.0	KOG0598@1|root,KOG0598@2759|Eukaryota	2759|Eukaryota	H	protein serine/threonine kinase activity	-	GO:0000166,GO:0000278,GO:0000281,GO:0000302,GO:0000910,GO:0001932,GO:0001934,GO:0003674,GO:0003824,GO:0004672,GO:0004674,GO:0004690,GO:0004691,GO:0005488,GO:0005524,GO:0005543,GO:0005547,GO:0005575,GO:0005622,GO:0005623,GO:0005634,GO:0005737,GO:0005886,GO:0005938,GO:0006464,GO:0006468,GO:0006793,GO:0006796,GO:0006807,GO:0006810,GO:0006897,GO:0006907,GO:0006935,GO:0006950,GO:0006979,GO:0006996,GO:…	2.7.11.1	ko:K04456,ko:K13303	ko01521,ko01522,ko01524,ko04010,ko04012,ko04014,ko04015,ko04022,ko04024,ko04062,ko04066,ko04068,ko04071,ko04072,ko04140,ko04150,ko04151,ko04152,ko04210,ko04211,ko04212,ko04213,ko04218,ko04261,ko04370,ko04371,ko04380,ko04510,ko04550,ko04611,ko04620,ko04630,ko04660,ko04662,ko04664,ko04666,ko04668,ko04722,ko04725,ko04728,ko04910,ko04914,ko04915,ko04917,ko04919,ko04920,ko04922,ko04923,ko04926,ko04931…	M00676	-	-	ko00000,ko00001,ko00002,ko01000,ko01001	-	-	-	PH,Pkinase,Pkinase_C
g659.t1	5888.CAK79532	2.87e-86	278.0	KOG0598@1|root,KOG0598@2759|Eukaryota	2759|Eukaryota	H	protein serine/threonine kinase activity	-	-	2.7.11.1,2.7.11.11	ko:K04345,ko:K13303,ko:K19800	ko01522,ko04010,ko04014,ko04020,ko04024,ko04062,ko04068,ko04113,ko04114,ko04138,ko04140,ko04151,ko04211,ko04213,ko04261,ko04270,ko04310,ko04340,ko04341,ko04371,ko04530,ko04540,ko04611,ko04713,ko04714,ko04720,ko04723,ko04724,ko04725,ko04726,ko04727,ko04728,ko04740,ko04742,ko04750,ko04910,ko04911,ko04912,ko04913,ko04914,ko04915,ko04916,ko04918,ko04919,ko04921,ko04922,ko04923,ko04924,ko04925,ko04926…	M00695	-	-	ko00000,ko00001,ko00002,ko01000,ko01001,ko03019,ko03036	-	-	-	Pkinase
g680.t1	5888.CAK79532	2.87e-86	278.0	KOG0598@1|root,KOG0598@2759|Eukaryota	2759|Eukaryota	H	protein serine/threonine kinase activity	-	-	2.7.11.1,2.7.11.11	ko:K04345,ko:K13303,ko:K19800	ko01522,ko04010,ko04014,ko04020,ko04024,ko04062,ko04068,ko04113,ko04114,ko04138,ko04140,ko04151,ko04211,ko04213,ko04261,ko04270,ko04310,ko04340,ko04341,ko04371,ko04530,ko04540,ko04611,ko04713,ko04714,ko04720,ko04723,ko04724,ko04725,ko04726,ko04727,ko04728,ko04740,ko04742,ko04750,ko04910,ko04911,ko04912,ko04913,ko04914,ko04915,ko04916,ko04918,ko04919,ko04921,ko04922,ko04923,ko04924,ko04925,ko04926…	M00695	-	-	ko00000,ko00001,ko00002,ko01000,ko01001,ko03019,ko03036	-	-	-	Pkinase
g1071.t1	5888.CAK74836	1.7e-47	177.0	KOG0598@1|root,KOG0598@2759|Eukaryota	2759|Eukaryota	H	protein serine/threonine kinase activity	-	-	2.7.11.1,2.7.11.11	ko:K04345,ko:K13303,ko:K19800	ko01522,ko04010,ko04014,ko04020,ko04024,ko04062,ko04068,ko04113,ko04114,ko04138,ko04140,ko04151,ko04211,ko04213,ko04261,ko04270,ko04310,ko04340,ko04341,ko04371,ko04530,ko04540,ko04611,ko04713,ko04714,ko04720,ko04723,ko04724,ko04725,ko04726,ko04727,ko04728,ko04740,ko04742,ko04750,ko04910,ko04911,ko04912,ko04913,ko04914,ko04915,ko04916,ko04918,ko04919,ko04921,ko04922,ko04923,ko04924,ko04925,ko04926…	M00695	-	-	ko00000,ko00001,ko00002,ko01000,ko01001,ko03019,ko03036	-	-	-	Pkinase
g1074.t1	5888.CAK74836	1.7e-47	177.0	KOG0598@1|root,KOG0598@2759|Eukaryota	2759|Eukaryota	H	protein serine/threonine kinase activity	-	-	2.7.11.1,2.7.11.11	ko:K04345,ko:K13303,ko:K19800	ko01522,ko04010,ko04014,ko04020,ko04024,ko04062,ko04068,ko04113,ko04114,ko04138,ko04140,ko04151,ko04211,ko04213,ko04261,ko04270,ko04310,ko04340,ko04341,ko04371,ko04530,ko04540,ko04611,ko04713,ko04714,ko04720,ko04723,ko04724,ko04725,ko04726,ko04727,ko04728,ko04740,ko04742,ko04750,ko04910,ko04911,ko04912,ko04913,ko04914,ko04915,ko04916,ko04918,ko04919,ko04921,ko04922,ko04923,ko04924,ko04925,ko04926…	M00695	-	-	ko00000,ko00001,ko00002,ko01000,ko01001,ko03019,ko03036	-	-	-	Pkinase
g1232.t1	5888.CAK92631	4.71e-109	353.0	COG0500@1|root,KOG1499@2759|Eukaryota,3ZBCH@5878|Ciliophora	5878|Ciliophora	H	Ribosomal protein L11 methyltransferase (PrmA)	-	-	2.1.1.319	ko:K11434	ko04068,ko04922,map04068,map04922	-	R11216,R11217,R11219	RC00003,RC02120,RC03388,RC03390	ko00000,ko00001,ko01000,ko03036	-	-	-	PrmA
g1856.t1	5888.CAK61056	9.74e-58	218.0	KOG0580@1|root,KOG0580@2759|Eukaryota	2759|Eukaryota	H	histone serine kinase activity	-	-	2.7.11.1	ko:K04514	ko04022,ko04024,ko04062,ko04071,ko04270,ko04350,ko04360,ko04510,ko04530,ko04611,ko04670,ko04810,ko04921,ko05130,ko05131,ko05132,ko05200,ko05205,ko05206,map04022,map04024,map04062,map04071,map04270,map04350,map04360,map04510,map04530,map04611,map04670,map04810,map04921,map05130,map05131,map05132,map05200,map05205,map05206	-	-	-	ko00000,ko00001,ko01000,ko01001,ko03036	-	-	-	Pkinase
g1891.t1	5888.CAK61056	9.74e-58	218.0	KOG0580@1|root,KOG0580@2759|Eukaryota	2759|Eukaryota	H	histone serine kinase activity	-	-	2.7.11.1	ko:K04514	ko04022,ko04024,ko04062,ko04071,ko04270,ko04350,ko04360,ko04510,ko04530,ko04611,ko04670,ko04810,ko04921,ko05130,ko05131,ko05132,ko05200,ko05205,ko05206,map04022,map04024,map04062,map04071,map04270,map04350,map04360,map04510,map04530,map04611,map04670,map04810,map04921,map05130,map05131,map05132,map05200,map05205,map05206	-	-	-	ko00000,ko00001,ko01000,ko01001,ko03036	-	-	-	Pkinase
g1908.t1	457424.BFAG_03060	7.04e-47	174.0	COG0285@1|root,COG0285@2|Bacteria,4NES8@976|Bacteroidetes,2FNFB@200643|Bacteroidia,4AKKB@815|Bacteroidaceae	976|Bacteroidetes	H	Folylpolyglutamate synthase	folC	-	6.3.2.12,6.3.2.17	ko:K11754	ko00790,ko01100,map00790,map01100	M00126,M00841	R00942,R02237,R04241	RC00064,RC00090,RC00162	ko00000,ko00001,ko00002,ko01000	-	-	-	Mur_ligase_M
g1910.t1	72019.SARC_13798T0	3.72e-13	73.2	COG5146@1|root,KOG2201@2759|Eukaryota,38BIM@33154|Opisthokonta	33154|Opisthokonta	H	pantothenate kinase activity	-	-	-	-	-	-	-	-	-	-	-	-	DUF89,Fumble
g2570.t1	5888.CAK92631	4.44e-131	387.0	COG0500@1|root,KOG1499@2759|Eukaryota,3ZBCH@5878|Ciliophora	5878|Ciliophora	H	Ribosomal protein L11 methyltransferase (PrmA)	-	-	2.1.1.319	ko:K11434	ko04068,ko04922,map04068,map04922	-	R11216,R11217,R11219	RC00003,RC02120,RC03388,RC03390	ko00000,ko00001,ko01000,ko03036	-	-	-	PrmA
g3527.t1	227086.JGI_V11_91320	3.15e-20	95.5	COG0196@1|root,KOG3110@2759|Eukaryota	2759|Eukaryota	H	riboflavin kinase activity	RFK	GO:0003674,GO:0003824,GO:0005488,GO:0005575,GO:0005622,GO:0005623,GO:0005737,GO:0005739,GO:0005740,GO:0005743,GO:0005829,GO:0006139,GO:0006725,GO:0006732,GO:0006753,GO:0006766,GO:0006767,GO:0006771,GO:0006793,GO:0006796,GO:0006807,GO:0006915,GO:0008150,GO:0008152,GO:0008219,GO:0008270,GO:0008531,GO:0009058,GO:0009108,GO:0009110,GO:0009117,GO:0009123,GO:0009124,GO:0009156,GO:0009161,GO:0009165,GO:…	2.7.1.26,3.1.3.102	ko:K00861,ko:K20884	ko00740,ko01100,ko01110,map00740,map01100,map01110	M00125	R00548,R00549	RC00002,RC00017	ko00000,ko00001,ko00002,ko01000	-	-	-	Flavokinase
g3801.t1	5932.XP_004034550.1	3.47e-35	139.0	KOG0598@1|root,KOG0598@2759|Eukaryota	2759|Eukaryota	H	protein serine/threonine kinase activity	-	-	-	ko:K08286	-	-	-	-	ko00000,ko01000	-	-	-	Pkinase
g4043.t1	5911.EAS04185	7.01e-316	899.0	COG0058@1|root,KOG2099@2759|Eukaryota,3ZAK5@5878|Ciliophora	5878|Ciliophora	H	Phosphorylase is an important allosteric enzyme in carbohydrate metabolism. Enzymes from different sources differ in their regulatory mechanisms and in their natural substrates. However, all known phosphorylases share catalytic and structural properties	-	-	2.4.1.1	ko:K00688	ko00500,ko01100,ko01110,ko02026,ko04217,ko04910,ko04922,ko04931,map00500,map01100,map01110,map02026,map04217,map04910,map04922,map04931	-	R02111	-	ko00000,ko00001,ko01000	-	GT35	-	Phosphorylase
g4216.t1	5888.CAK59082	1.37e-116	365.0	KOG0598@1|root,KOG0598@2759|Eukaryota	2759|Eukaryota	H	protein serine/threonine kinase activity	-	-	2.7.11.1,2.7.11.11	ko:K04345,ko:K13303,ko:K19800	ko01522,ko04010,ko04014,ko04020,ko04024,ko04062,ko04068,ko04113,ko04114,ko04138,ko04140,ko04151,ko04211,ko04213,ko04261,ko04270,ko04310,ko04340,ko04341,ko04371,ko04530,ko04540,ko04611,ko04713,ko04714,ko04720,ko04723,ko04724,ko04725,ko04726,ko04727,ko04728,ko04740,ko04742,ko04750,ko04910,ko04911,ko04912,ko04913,ko04914,ko04915,ko04916,ko04918,ko04919,ko04921,ko04922,ko04923,ko04924,ko04925,ko04926…	M00695	-	-	ko00000,ko00001,ko00002,ko01000,ko01001,ko03019,ko03036	-	-	-	Pkinase
g4229.t1	5888.CAK59082	1.37e-116	365.0	KOG0598@1|root,KOG0598@2759|Eukaryota	2759|Eukaryota	H	protein serine/threonine kinase activity	-	-	2.7.11.1,2.7.11.11	ko:K04345,ko:K13303,ko:K19800	ko01522,ko04010,ko04014,ko04020,ko04024,ko04062,ko04068,ko04113,ko04114,ko04138,ko04140,ko04151,ko04211,ko04213,ko04261,ko04270,ko04310,ko04340,ko04341,ko04371,ko04530,ko04540,ko04611,ko04713,ko04714,ko04720,ko04723,ko04724,ko04725,ko04726,ko04727,ko04728,ko04740,ko04742,ko04750,ko04910,ko04911,ko04912,ko04913,ko04914,ko04915,ko04916,ko04918,ko04919,ko04921,ko04922,ko04923,ko04924,ko04925,ko04926…	M00695	-	-	ko00000,ko00001,ko00002,ko01000,ko01001,ko03019,ko03036	-	-	-	Pkinase
g4321.t1	5888.CAK66339	8.82e-50	176.0	KOG4601@1|root,KOG4601@2759|Eukaryota,3ZDW0@5878|Ciliophora	5878|Ciliophora	H	this activity may be independent of acetylation activity. Acetylates alpha-tubulin with a slow enzymatic rate, due to a catalytic site that is not optimized for acetyl transfer. Enters the microtubule through each end and diffuses quickly throughout the lumen of microtubules. Acetylates only long old microtubules because of its slow acetylation rate since it does not have time to act on dynamical…	-	GO:0003674,GO:0003824,GO:0006464,GO:0006473,GO:0006475,GO:0006807,GO:0008080,GO:0008150,GO:0008152,GO:0009987,GO:0016407,GO:0016410,GO:0016740,GO:0016746,GO:0016747,GO:0018193,GO:0018205,GO:0018393,GO:0018394,GO:0019538,GO:0019799,GO:0032886,GO:0033043,GO:0034212,GO:0036211,GO:0043170,GO:0043412,GO:0043543,GO:0044237,GO:0044238,GO:0044260,GO:0044267,GO:0050789,GO:0050794,GO:0051128,GO:0051493,GO:…	2.3.1.108	ko:K19573	-	-	-	-	ko00000,ko01000,ko03036	-	-	-	Acetyltransf_16
g4859.t1	9739.XP_004316116.1	2.26e-106	342.0	KOG3754@1|root,KOG3754@2759|Eukaryota,38BDB@33154|Opisthokonta,3BAJC@33208|Metazoa,3CXBU@33213|Bilateria,481BZ@7711|Chordata,48ZNY@7742|Vertebrata,3J4AN@40674|Mammalia,4IWNY@91561|Cetartiodactyla	33208|Metazoa	H	glutamate-cysteine ligase, catalytic	GCLC	GO:0000096,GO:0000166,GO:0000287,GO:0000302,GO:0000303,GO:0000305,GO:0000902,GO:0000904,GO:0001101,GO:0001678,GO:0002009,GO:0002165,GO:0003008,GO:0003013,GO:0003018,GO:0003254,GO:0003674,GO:0003824,GO:0004357,GO:0005488,GO:0005515,GO:0005575,GO:0005622,GO:0005623,GO:0005634,GO:0005737,GO:0005829,GO:0005975,GO:0005996,GO:0006082,GO:0006355,GO:0006518,GO:0006520,GO:0006534,GO:0006536,GO:0006575,GO:…	6.3.2.2	ko:K11204	ko00270,ko00480,ko01100,ko04212,ko04216,map00270,map00480,map01100,map04212,map04216	M00118	R00894,R10993	RC00064,RC00090	ko00000,ko00001,ko00002,ko01000	-	-	-	GCS
g6246.t1	5888.CAK92631	2.89e-75	243.0	COG0500@1|root,KOG1499@2759|Eukaryota,3ZBCH@5878|Ciliophora	5878|Ciliophora	H	Ribosomal protein L11 methyltransferase (PrmA)	-	-	2.1.1.319	ko:K11434	ko04068,ko04922,map04068,map04922	-	R11216,R11217,R11219	RC00003,RC02120,RC03388,RC03390	ko00000,ko00001,ko01000,ko03036	-	-	-	PrmA
g7042.t1	545697.HMPREF0216_02126	1.04e-196	563.0	COG1488@1|root,COG1488@2|Bacteria,1TPDW@1239|Firmicutes,247NY@186801|Clostridia,36DVR@31979|Clostridiaceae	186801|Clostridia	H	Catalyzes the synthesis of beta-nicotinate D- ribonucleotide from nicotinate and 5-phospho-D-ribose 1-phosphate at the expense of ATP	pncB	-	6.3.4.21	ko:K00763	ko00760,ko01100,map00760,map01100	-	R01724	RC00033	ko00000,ko00001,ko01000	-	-	-	NAPRTase,QRPTase_C,QRPTase_N
g7154.t1	5888.CAK75406	1.67e-112	346.0	KOG0598@1|root,KOG0598@2759|Eukaryota	5888.CAK75406|-	H	protein serine/threonine kinase activity	-	-	-	-	-	-	-	-	-	-	-	-	-
g7785.t1	5932.XP_004024049.1	4.92e-78	256.0	KOG0986@1|root,KOG0986@2759|Eukaryota	2759|Eukaryota	H	G-protein coupled receptor kinase activity	-	-	2.7.11.1	ko:K08793	-	-	-	-	ko00000,ko01000,ko01001	-	-	-	Pkinase
g8278.t1	130081.XP_005709142.1	5.31e-177	505.0	COG0192@1|root,KOG1506@2759|Eukaryota	2759|Eukaryota	H	methionine adenosyltransferase activity	-	GO:0003674,GO:0003824,GO:0004478,GO:0005575,GO:0005622,GO:0005623,GO:0005737,GO:0005829,GO:0016740,GO:0016765,GO:0044424,GO:0044444,GO:0044464	2.5.1.6	ko:K00789	ko00270,ko01100,ko01110,ko01230,map00270,map01100,map01110,map01230	M00034,M00035,M00368,M00609	R00177,R04771	RC00021,RC01211	ko00000,ko00001,ko00002,ko01000	-	-	-	S-AdoMet_synt_C,S-AdoMet_synt_M,S-AdoMet_synt_N
g8286.t1	5722.XP_001323146.1	3.19e-54	196.0	KOG0598@1|root,KOG0598@2759|Eukaryota	5722.XP_001323146.1|-	H	protein serine/threonine kinase activity	-	-	-	-	-	-	-	-	-	-	-	-	-
g8480.t1	5722.XP_001315230.1	2.21e-45	174.0	KOG0598@1|root,KOG0598@2759|Eukaryota	2759|Eukaryota	H	protein serine/threonine kinase activity	-	-	-	-	-	-	-	-	-	-	-	-	Pkinase
g8702.t1	5722.XP_001323146.1	4.46e-52	190.0	KOG0598@1|root,KOG0598@2759|Eukaryota	5722.XP_001323146.1|-	H	protein serine/threonine kinase activity	-	-	-	-	-	-	-	-	-	-	-	-	-
g8813.t1	2903.EOD09797	5.8e-48	182.0	COG0476@1|root,KOG2013@2759|Eukaryota	2759|Eukaryota	H	SUMO activating enzyme activity	UBA2	GO:0000003,GO:0000166,GO:0000287,GO:0002119,GO:0002164,GO:0002376,GO:0002682,GO:0002684,GO:0003002,GO:0003006,GO:0003674,GO:0003824,GO:0005488,GO:0005515,GO:0005524,GO:0005575,GO:0005622,GO:0005623,GO:0005634,GO:0005654,GO:0005737,GO:0005829,GO:0005911,GO:0006355,GO:0006464,GO:0006807,GO:0006955,GO:0006959,GO:0007275,GO:0007389,GO:0008047,GO:0008134,GO:0008144,GO:0008150,GO:0008152,GO:0008641,GO:…	6.2.1.45	ko:K10685	ko04120,map04120	-	-	-	ko00000,ko00001,ko01000,ko04121	-	-	-	ThiF,UAE_UbL,UBA2_C,UBA_e1_thiolCys
g8938.t1	5786.XP_003292399.1	1.2e-16	79.7	KOG0662@1|root,KOG0662@2759|Eukaryota	2759|Eukaryota	H	Belongs to the protein kinase superfamily	CRK	-	2.7.11.22	ko:K02090,ko:K04563	ko04011,ko04111,ko04113,ko04360,ko05010,ko05030,map04011,map04111,map04113,map04360,map05010,map05030	M00692,M00693	-	-	ko00000,ko00001,ko00002,ko01000,ko01001,ko03019,ko04131	-	-	-	Pkinase
g8995.t1	157072.XP_008867321.1	2.78e-57	200.0	KOG0580@1|root,KOG0580@2759|Eukaryota	2759|Eukaryota	H	histone serine kinase activity	IPL1	GO:0000003,GO:0000070,GO:0000075,GO:0000077,GO:0000086,GO:0000226,GO:0000228,GO:0000278,GO:0000280,GO:0000775,GO:0000776,GO:0000777,GO:0000778,GO:0000779,GO:0000780,GO:0000781,GO:0000784,GO:0000793,GO:0000794,GO:0000819,GO:0000922,GO:0000939,GO:0000941,GO:0001709,GO:0001889,GO:0003006,GO:0003674,GO:0003824,GO:0004672,GO:0004674,GO:0004712,GO:0005488,GO:0005515,GO:0005575,GO:0005622,GO:0005623,GO:…	2.7.11.1,3.4.17.21	ko:K01301,ko:K08850,ko:K11481	ko04114,ko04914,map04114,map04914	-	-	-	ko00000,ko00001,ko01000,ko01001,ko01002,ko01009,ko03036	-	-	-	Pkinase
g9271.t1	5932.XP_004030792.1	7.49e-47	160.0	KOG2352@1|root,KOG2352@2759|Eukaryota,3ZCSA@5878|Ciliophora	5878|Ciliophora	H	Methyltransferase domain	-	-	-	-	-	-	-	-	-	-	-	-	-
g10090.t1	315456.RF_0845	1.48e-187	534.0	COG1104@1|root,COG1104@2|Bacteria,1MU1C@1224|Proteobacteria,2TSQE@28211|Alphaproteobacteria,47EYU@766|Rickettsiales	766|Rickettsiales	H	Master enzyme that delivers sulfur to a number of partners involved in Fe-S cluster assembly, tRNA modification or cofactor biosynthesis. Catalyzes the removal of elemental sulfur atoms from cysteine to produce alanine. Functions as a sulfur delivery protein for Fe-S cluster synthesis onto IscU, an Fe-S scaffold assembly protein, as well as other S acceptor proteins	iscS	-	2.8.1.7	ko:K04487	ko00730,ko01100,ko04122,map00730,map01100,map04122	-	R07460,R11528,R11529	RC01789,RC02313	ko00000,ko00001,ko01000,ko02048,ko03016,ko03029	-	-	-	Aminotran_5
g10247.t1	121225.PHUM129160-PA	1.12e-22	92.4	KOG1654@1|root,KOG1654@2759|Eukaryota,3A1NV@33154|Opisthokonta,3BQD3@33208|Metazoa,3D798@33213|Bilateria,41ZBW@6656|Arthropoda,3SME8@50557|Insecta,3EAJR@33342|Paraneoptera	33208|Metazoa	H	Autophagy protein Atg8 ubiquitin like	GABARAPL1	GO:0000045,GO:0000226,GO:0000323,GO:0000421,GO:0000422,GO:0002119,GO:0002164,GO:0002165,GO:0003674,GO:0005102,GO:0005488,GO:0005515,GO:0005575,GO:0005622,GO:0005623,GO:0005737,GO:0005739,GO:0005740,GO:0005741,GO:0005764,GO:0005767,GO:0005773,GO:0005774,GO:0005776,GO:0005783,GO:0005790,GO:0005794,GO:0005829,GO:0005856,GO:0005875,GO:0005886,GO:0005929,GO:0005930,GO:0006605,GO:0006810,GO:0006886,GO:…	-	ko:K08341	ko04068,ko04136,ko04137,ko04138,ko04139,ko04140,ko04212,ko04371,ko04621,ko04727,ko05167,map04068,map04136,map04137,map04138,map04139,map04140,map04212,map04371,map04621,map04727,map05167	-	-	-	ko00000,ko00001,ko03029,ko04121,ko04131	-	-	-	Atg8
g10273.t1	5888.CAK74836	2.83e-107	337.0	KOG0598@1|root,KOG0598@2759|Eukaryota	2759|Eukaryota	H	protein serine/threonine kinase activity	-	-	2.7.11.1,2.7.11.11	ko:K04345,ko:K13303,ko:K19800	ko01522,ko04010,ko04014,ko04020,ko04024,ko04062,ko04068,ko04113,ko04114,ko04138,ko04140,ko04151,ko04211,ko04213,ko04261,ko04270,ko04310,ko04340,ko04341,ko04371,ko04530,ko04540,ko04611,ko04713,ko04714,ko04720,ko04723,ko04724,ko04725,ko04726,ko04727,ko04728,ko04740,ko04742,ko04750,ko04910,ko04911,ko04912,ko04913,ko04914,ko04915,ko04916,ko04918,ko04919,ko04921,ko04922,ko04923,ko04924,ko04925,ko04926…	M00695	-	-	ko00000,ko00001,ko00002,ko01000,ko01001,ko03019,ko03036	-	-	-	Pkinase
g10481.t1	5722.XP_001315230.1	1e-49	179.0	KOG0598@1|root,KOG0598@2759|Eukaryota	2759|Eukaryota	H	protein serine/threonine kinase activity	-	-	-	-	-	-	-	-	-	-	-	-	Pkinase
g10496.t1	561177.ANHYDRO_01305	9.79e-49	167.0	COG0351@1|root,COG0351@2|Bacteria,1TQ4A@1239|Firmicutes,2483H@186801|Clostridia,22GIZ@1570339|Peptoniphilaceae	186801|Clostridia	H	Phosphomethylpyrimidine kinase	thiD	-	2.7.1.49,2.7.4.7	ko:K00941	ko00730,ko01100,map00730,map01100	M00127	R03471,R04509	RC00002,RC00017	ko00000,ko00001,ko00002,ko01000	-	-	-	Phos_pyr_kin
g10505.t1	227086.JGI_V11_47902	2.57e-176	503.0	COG0192@1|root,KOG1506@2759|Eukaryota	2759|Eukaryota	H	methionine adenosyltransferase activity	-	GO:0000096,GO:0000098,GO:0000166,GO:0000287,GO:0003674,GO:0003824,GO:0004478,GO:0005488,GO:0005515,GO:0005524,GO:0005575,GO:0005622,GO:0005623,GO:0005634,GO:0005737,GO:0005829,GO:0006082,GO:0006520,GO:0006555,GO:0006556,GO:0006732,GO:0006790,GO:0006807,GO:0008144,GO:0008150,GO:0008152,GO:0009056,GO:0009058,GO:0009063,GO:0009066,GO:0009068,GO:0009087,GO:0009108,GO:0009987,GO:0016043,GO:0016054,GO:…	2.5.1.6	ko:K00789	ko00270,ko01100,ko01110,ko01230,map00270,map01100,map01110,map01230	M00034,M00035,M00368,M00609	R00177,R04771	RC00021,RC01211	ko00000,ko00001,ko00002,ko01000	-	-	-	S-AdoMet_synt_C,S-AdoMet_synt_M,S-AdoMet_synt_N
g10882.t1	115417.EPrPW00000015755	8.26e-222	644.0	COG0171@1|root,KOG2303@2759|Eukaryota,1MDQ6@121069|Pythiales	121069|Pythiales	H	Glutamine-dependent NAD( ) synthetase. Source PGD	-	-	-	-	-	-	-	-	-	-	-	-	CN_hydrolase,NAD_synthase
g414.t1	1347393.HG726020_gene1809	5.19e-55	182.0	COG1183@1|root,COG1183@2|Bacteria,4NNUZ@976|Bacteroidetes,2FPNM@200643|Bacteroidia,4AMMG@815|Bacteroidaceae	976|Bacteroidetes	I	Belongs to the CDP-alcohol phosphatidyltransferase class-I family	pssA	-	2.7.8.8	ko:K17103	ko00260,ko00564,ko01100,ko01110,map00260,map00564,map01100,map01110	M00093	R01800	RC00002,RC00017,RC02795	ko00000,ko00001,ko00002,ko01000	-	-	-	CDP-OH_P_transf
g423.t1	1347393.HG726020_gene1809	5.19e-55	182.0	COG1183@1|root,COG1183@2|Bacteria,4NNUZ@976|Bacteroidetes,2FPNM@200643|Bacteroidia,4AMMG@815|Bacteroidaceae	976|Bacteroidetes	I	Belongs to the CDP-alcohol phosphatidyltransferase class-I family	pssA	-	2.7.8.8	ko:K17103	ko00260,ko00564,ko01100,ko01110,map00260,map00564,map01100,map01110	M00093	R01800	RC00002,RC00017,RC02795	ko00000,ko00001,ko00002,ko01000	-	-	-	CDP-OH_P_transf
g556.t1	10029.XP_003506002.1	1.79e-38	148.0	COG0596@1|root,KOG2624@2759|Eukaryota,38E9D@33154|Opisthokonta,3BA6C@33208|Metazoa,3CTTI@33213|Bilateria,47YWD@7711|Chordata,494PH@7742|Vertebrata,3JBAE@40674|Mammalia,35ETU@314146|Euarchontoglires,4Q1TZ@9989|Rodentia	33208|Metazoa	I	malate metabolic process	LIPF	GO:0003674,GO:0003824,GO:0004806,GO:0005488,GO:0005575,GO:0005576,GO:0005622,GO:0005623,GO:0005737,GO:0005739,GO:0006082,GO:0006108,GO:0006629,GO:0006638,GO:0006639,GO:0006641,GO:0007586,GO:0008150,GO:0008152,GO:0008289,GO:0009987,GO:0016298,GO:0016491,GO:0016614,GO:0016615,GO:0016787,GO:0016788,GO:0019752,GO:0032501,GO:0043226,GO:0043227,GO:0043229,GO:0043231,GO:0043436,GO:0043648,GO:0044237,GO:…	3.1.1.13,3.1.1.3	ko:K01052,ko:K14452,ko:K19406	ko00100,ko00561,ko01100,ko04142,ko04975,ko04979,map00100,map00561,map01100,map04142,map04975,map04979	M00098	R01462,R02250,R02687	RC00020,RC00037,RC00041,RC00055,RC00094,RC00523	ko00000,ko00001,ko00002,ko01000	-	-	-	Abhydro_lipase,Abhydrolase_1
g585.t1	10029.XP_003506002.1	1.79e-38	148.0	COG0596@1|root,KOG2624@2759|Eukaryota,38E9D@33154|Opisthokonta,3BA6C@33208|Metazoa,3CTTI@33213|Bilateria,47YWD@7711|Chordata,494PH@7742|Vertebrata,3JBAE@40674|Mammalia,35ETU@314146|Euarchontoglires,4Q1TZ@9989|Rodentia	33208|Metazoa	I	malate metabolic process	LIPF	GO:0003674,GO:0003824,GO:0004806,GO:0005488,GO:0005575,GO:0005576,GO:0005622,GO:0005623,GO:0005737,GO:0005739,GO:0006082,GO:0006108,GO:0006629,GO:0006638,GO:0006639,GO:0006641,GO:0007586,GO:0008150,GO:0008152,GO:0008289,GO:0009987,GO:0016298,GO:0016491,GO:0016614,GO:0016615,GO:0016787,GO:0016788,GO:0019752,GO:0032501,GO:0043226,GO:0043227,GO:0043229,GO:0043231,GO:0043436,GO:0043648,GO:0044237,GO:…	3.1.1.13,3.1.1.3	ko:K01052,ko:K14452,ko:K19406	ko00100,ko00561,ko01100,ko04142,ko04975,ko04979,map00100,map00561,map01100,map04142,map04975,map04979	M00098	R01462,R02250,R02687	RC00020,RC00037,RC00041,RC00055,RC00094,RC00523	ko00000,ko00001,ko00002,ko01000	-	-	-	Abhydro_lipase,Abhydrolase_1
g883.t1	72019.SARC_02325T0	3.29e-69	229.0	COG3407@1|root,KOG2833@2759|Eukaryota,38DKK@33154|Opisthokonta	33154|Opisthokonta	I	Belongs to the diphosphomevalonate decarboxylase family	MVD	GO:0003674,GO:0003824,GO:0004163,GO:0005488,GO:0005515,GO:0005575,GO:0005622,GO:0005623,GO:0005737,GO:0005777,GO:0005782,GO:0005829,GO:0006066,GO:0006084,GO:0006139,GO:0006163,GO:0006464,GO:0006486,GO:0006487,GO:0006488,GO:0006489,GO:0006490,GO:0006629,GO:0006637,GO:0006644,GO:0006694,GO:0006695,GO:0006696,GO:0006720,GO:0006725,GO:0006732,GO:0006753,GO:0006790,GO:0006793,GO:0006796,GO:0006807,GO:…	4.1.1.33	ko:K01597	ko00900,ko01100,ko01110,ko01130,map00900,map01100,map01110,map01130	M00095	R01121	RC00453	ko00000,ko00001,ko00002,ko01000	-	-	-	GHMP_kinases_N
g1340.t1	5808.XP_002140773.1	1.38e-51	179.0	KOG1639@1|root,KOG1639@2759|Eukaryota,3Y9SR@5794|Apicomplexa,3YJNG@5796|Coccidia	5794|Apicomplexa	I	3-oxo-5-alpha-steroid 4-dehydrogenase	-	-	1.3.1.93	ko:K10258	ko00062,ko01040,ko01110,ko01212,map00062,map01040,map01110,map01212	M00415	R07761,R09449,R10828	RC00052,RC00120	ko00000,ko00001,ko00002,ko01000,ko01004	-	-	-	Steroid_dh
g1397.t1	8364.ENSXETP00000000597	1.92e-09	68.2	KOG3720@1|root,KOG3720@2759|Eukaryota,38FTJ@33154|Opisthokonta,3B97H@33208|Metazoa,3D34K@33213|Bilateria,484NH@7711|Chordata,498E2@7742|Vertebrata	33208|Metazoa	I	acid phosphatase	ACPT	GO:0001932,GO:0001933,GO:0003674,GO:0003824,GO:0004721,GO:0004725,GO:0005102,GO:0005488,GO:0005515,GO:0006464,GO:0006469,GO:0006470,GO:0006793,GO:0006796,GO:0006807,GO:0007275,GO:0007399,GO:0008150,GO:0008152,GO:0009653,GO:0009887,GO:0009892,GO:0009966,GO:0009968,GO:0009987,GO:0010468,GO:0010563,GO:0010605,GO:0010629,GO:0010646,GO:0010648,GO:0010721,GO:0010955,GO:0010975,GO:0010977,GO:0016311,GO:…	3.1.3.2,3.1.3.5	ko:K14410,ko:K19283,ko:K19284	ko00740,ko01100,ko04142,map00740,map01100,map04142	-	R00548,R11527	RC00017	ko00000,ko00001,ko01000	-	-	-	His_Phos_2
g1574.t1	5888.CAK74193	3.31e-77	263.0	KOG1737@1|root,KOG1737@2759|Eukaryota,3ZFYU@5878|Ciliophora	5878|Ciliophora	I	Oxysterol-binding protein	-	-	-	-	-	-	-	-	-	-	-	-	Oxysterol_BP
g1652.t1	109760.SPPG_08136T0	2.63e-251	703.0	COG1260@1|root,KOG0693@2759|Eukaryota,38ZP0@33154|Opisthokonta,3NV57@4751|Fungi	4751|Fungi	I	synthase	INO1	GO:0003674,GO:0003824,GO:0004512,GO:0005575,GO:0005618,GO:0005622,GO:0005623,GO:0005737,GO:0005975,GO:0006020,GO:0006021,GO:0006066,GO:0008150,GO:0008152,GO:0009058,GO:0009277,GO:0009986,GO:0009987,GO:0016051,GO:0016853,GO:0016872,GO:0019751,GO:0030312,GO:0030446,GO:0034637,GO:0044237,GO:0044238,GO:0044249,GO:0044262,GO:0044281,GO:0044283,GO:0044424,GO:0044464,GO:0046165,GO:0046173,GO:0071704,GO:…	5.5.1.4	ko:K01858	ko00521,ko00562,ko01100,ko01130,map00521,map00562,map01100,map01130	-	R07324	RC01804	ko00000,ko00001,ko01000	-	-	-	Inos-1-P_synth,NAD_binding_5
g1677.t1	109760.SPPG_08136T0	2.63e-251	703.0	COG1260@1|root,KOG0693@2759|Eukaryota,38ZP0@33154|Opisthokonta,3NV57@4751|Fungi	4751|Fungi	I	synthase	INO1	GO:0003674,GO:0003824,GO:0004512,GO:0005575,GO:0005618,GO:0005622,GO:0005623,GO:0005737,GO:0005975,GO:0006020,GO:0006021,GO:0006066,GO:0008150,GO:0008152,GO:0009058,GO:0009277,GO:0009986,GO:0009987,GO:0016051,GO:0016853,GO:0016872,GO:0019751,GO:0030312,GO:0030446,GO:0034637,GO:0044237,GO:0044238,GO:0044249,GO:0044262,GO:0044281,GO:0044283,GO:0044424,GO:0044464,GO:0046165,GO:0046173,GO:0071704,GO:…	5.5.1.4	ko:K01858	ko00521,ko00562,ko01100,ko01130,map00521,map00562,map01100,map01130	-	R07324	RC01804	ko00000,ko00001,ko01000	-	-	-	Inos-1-P_synth,NAD_binding_5
g1724.t1	5888.CAK91343	6.32e-90	286.0	COG0575@1|root,KOG1440@2759|Eukaryota,3ZAR9@5878|Ciliophora	5878|Ciliophora	I	Cytidylyltransferase family	-	-	2.7.7.41	ko:K00981	ko00564,ko01100,ko01110,ko04070,map00564,map01100,map01110,map04070	M00093	R01799	RC00002	ko00000,ko00001,ko00002,ko01000	-	-	-	CTP_transf_1
g1729.t1	5888.CAK91343	6.32e-90	286.0	COG0575@1|root,KOG1440@2759|Eukaryota,3ZAR9@5878|Ciliophora	5878|Ciliophora	I	Cytidylyltransferase family	-	-	2.7.7.41	ko:K00981	ko00564,ko01100,ko01110,ko04070,map00564,map01100,map01110,map04070	M00093	R01799	RC00002	ko00000,ko00001,ko00002,ko01000	-	-	-	CTP_transf_1
g2019.t1	5860.XP_008624019.1	6.63e-135	400.0	COG5092@1|root,KOG2779@2759|Eukaryota,3Y9R6@5794|Apicomplexa,3KAFF@422676|Aconoidasida,3YXDG@5819|Haemosporida	422676|Aconoidasida	I	Adds a myristoyl group to the N-terminal glycine residue of certain cellular proteins	-	GO:0003674,GO:0003824,GO:0004379,GO:0005575,GO:0005622,GO:0005623,GO:0005737,GO:0005829,GO:0005886,GO:0006464,GO:0006497,GO:0006498,GO:0006499,GO:0006807,GO:0006810,GO:0006839,GO:0006996,GO:0007005,GO:0007006,GO:0008150,GO:0008152,GO:0008277,GO:0009058,GO:0009059,GO:0009966,GO:0009967,GO:0009987,GO:0010638,GO:0010646,GO:0010647,GO:0010821,GO:0010822,GO:0010941,GO:0010942,GO:0016020,GO:0016043,GO:…	2.3.1.97	ko:K00671	-	-	-	-	ko00000,ko01000	-	-	-	NMT,NMT_C
g2054.t1	5860.XP_008624019.1	6.63e-135	400.0	COG5092@1|root,KOG2779@2759|Eukaryota,3Y9R6@5794|Apicomplexa,3KAFF@422676|Aconoidasida,3YXDG@5819|Haemosporida	422676|Aconoidasida	I	Adds a myristoyl group to the N-terminal glycine residue of certain cellular proteins	-	GO:0003674,GO:0003824,GO:0004379,GO:0005575,GO:0005622,GO:0005623,GO:0005737,GO:0005829,GO:0005886,GO:0006464,GO:0006497,GO:0006498,GO:0006499,GO:0006807,GO:0006810,GO:0006839,GO:0006996,GO:0007005,GO:0007006,GO:0008150,GO:0008152,GO:0008277,GO:0009058,GO:0009059,GO:0009966,GO:0009967,GO:0009987,GO:0010638,GO:0010646,GO:0010647,GO:0010821,GO:0010822,GO:0010941,GO:0010942,GO:0016020,GO:0016043,GO:…	2.3.1.97	ko:K00671	-	-	-	-	ko00000,ko01000	-	-	-	NMT,NMT_C
g2280.t1	9031.ENSGALP00000019020	7.5e-11	72.4	KOG3720@1|root,KOG3720@2759|Eukaryota,38FTJ@33154|Opisthokonta,3B97H@33208|Metazoa,3CVMH@33213|Bilateria,47ZI2@7711|Chordata,492K1@7742|Vertebrata,4GITH@8782|Aves	33208|Metazoa	I	Belongs to the histidine acid phosphatase family	ACPP	GO:0000323,GO:0001775,GO:0002252,GO:0002263,GO:0002274,GO:0002275,GO:0002283,GO:0002366,GO:0002376,GO:0002443,GO:0002444,GO:0002446,GO:0003674,GO:0003824,GO:0003993,GO:0005488,GO:0005515,GO:0005575,GO:0005576,GO:0005615,GO:0005622,GO:0005623,GO:0005737,GO:0005764,GO:0005765,GO:0005766,GO:0005768,GO:0005770,GO:0005771,GO:0005773,GO:0005774,GO:0005794,GO:0005795,GO:0005886,GO:0006139,GO:0006144,GO:…	3.1.3.2,3.1.3.5	ko:K14410,ko:K19283,ko:K19284	ko00740,ko01100,ko04142,map00740,map01100,map04142	-	R00548,R11527	RC00017	ko00000,ko00001,ko01000	-	-	-	His_Phos_2
g2703.t1	44056.XP_009033564.1	7.43e-28	108.0	COG4281@1|root,KOG0817@2759|Eukaryota	2759|Eukaryota	I	fatty-acyl-CoA binding	-	-	-	-	-	-	-	-	-	-	-	-	Ank_4,Ank_5
g3074.t1	7230.FBpp0171186	1.41e-09	68.6	KOG3720@1|root,KOG3720@2759|Eukaryota,38FTJ@33154|Opisthokonta,3B97H@33208|Metazoa,3CVMH@33213|Bilateria,41XMX@6656|Arthropoda,3SIBZ@50557|Insecta,44Y45@7147|Diptera,45NTU@7214|Drosophilidae	33208|Metazoa	I	Belongs to the histidine acid phosphatase family	-	GO:0003674,GO:0003824,GO:0003993,GO:0005488,GO:0005515,GO:0005575,GO:0005576,GO:0005615,GO:0005622,GO:0005623,GO:0005634,GO:0006793,GO:0006796,GO:0008150,GO:0008152,GO:0009987,GO:0016311,GO:0016787,GO:0016788,GO:0016791,GO:0031982,GO:0042578,GO:0042802,GO:0042803,GO:0043226,GO:0043227,GO:0043229,GO:0043230,GO:0043231,GO:0044237,GO:0044421,GO:0044424,GO:0044464,GO:0046983,GO:0070062,GO:1903561	3.1.3.2,3.1.3.5	ko:K14410,ko:K19283	ko00740,ko01100,ko04142,map00740,map01100,map04142	-	R00548,R11527	RC00017	ko00000,ko00001,ko01000	-	-	-	His_Phos_2
g3101.t1	7230.FBpp0171186	1.41e-09	68.6	KOG3720@1|root,KOG3720@2759|Eukaryota,38FTJ@33154|Opisthokonta,3B97H@33208|Metazoa,3CVMH@33213|Bilateria,41XMX@6656|Arthropoda,3SIBZ@50557|Insecta,44Y45@7147|Diptera,45NTU@7214|Drosophilidae	33208|Metazoa	I	Belongs to the histidine acid phosphatase family	-	GO:0003674,GO:0003824,GO:0003993,GO:0005488,GO:0005515,GO:0005575,GO:0005576,GO:0005615,GO:0005622,GO:0005623,GO:0005634,GO:0006793,GO:0006796,GO:0008150,GO:0008152,GO:0009987,GO:0016311,GO:0016787,GO:0016788,GO:0016791,GO:0031982,GO:0042578,GO:0042802,GO:0042803,GO:0043226,GO:0043227,GO:0043229,GO:0043230,GO:0043231,GO:0044237,GO:0044421,GO:0044424,GO:0044464,GO:0046983,GO:0070062,GO:1903561	3.1.3.2,3.1.3.5	ko:K14410,ko:K19283	ko00740,ko01100,ko04142,map00740,map01100,map04142	-	R00548,R11527	RC00017	ko00000,ko00001,ko01000	-	-	-	His_Phos_2
g3150.t1	6500.XP_005101223.1	4.84e-35	137.0	COG0596@1|root,KOG2624@2759|Eukaryota,38E9D@33154|Opisthokonta,3BA6C@33208|Metazoa,3CTTI@33213|Bilateria	33208|Metazoa	I	hydrolase activity, acting on ester bonds	-	-	3.1.1.13	ko:K01052	ko00100,ko04142,ko04979,map00100,map04142,map04979	-	R01462	RC00055,RC00523	ko00000,ko00001,ko01000	-	-	-	Abhydro_lipase,Abhydrolase_1,Hydrolase_4
g3164.t1	115417.EPrPW00000021996	5.01e-13	71.2	KOG1639@1|root,KOG1639@2759|Eukaryota,1MBJ8@121069|Pythiales	121069|Pythiales	I	3-oxo-5-alpha-steroid 4-dehydrogenase. Source PGD	-	-	-	-	-	-	-	-	-	-	-	-	Steroid_dh,Ubiquitin_2
g3283.t1	5888.CAK73531	5.96e-09	67.4	COG0666@1|root,KOG0504@2759|Eukaryota	2759|Eukaryota	I	protein ubiquitination	-	-	6.5.1.1,6.5.1.6,6.5.1.7	ko:K10747,ko:K12480	ko03030,ko03410,ko03420,ko03430,ko04144,map03030,map03410,map03420,map03430,map04144	-	R00381,R00382,R10822,R10823	RC00005	ko00000,ko00001,ko01000,ko03032,ko03400,ko04131	-	-	-	Ank_2,CCDC144C,DUF3496
g3540.t1	44056.XP_009041885.1	3.26e-51	188.0	KOG1337@1|root,KOG1337@2759|Eukaryota	2759|Eukaryota	I	peptidyl-lysine monomethylation	-	-	2.1.1.43	ko:K19199	ko00310,map00310	-	R03875,R04866,R04867	RC00003,RC00060,RC00181,RC00496	ko00000,ko00001,ko01000,ko03036	-	-	-	Rubis-subs-bind,SET
g3675.t1	5932.XP_004023938.1	9.33e-62	218.0	COG0657@1|root,KOG4388@2759|Eukaryota,3ZAI2@5878|Ciliophora	5878|Ciliophora	I	Steryl acetyl hydrolase	-	-	3.1.1.79	ko:K07188	ko04024,ko04152,ko04371,ko04714,ko04910,ko04923,ko04925,map04024,map04152,map04371,map04714,map04910,map04923,map04925	-	-	-	ko00000,ko00001,ko01000	-	-	-	Abhydrolase_3
g3907.t1	4096.XP_009787907.1	8.29e-24	100.0	KOG1638@1|root,KOG1638@2759|Eukaryota,37IXW@33090|Viridiplantae,3GAQZ@35493|Streptophyta,44SFA@71274|asterids	35493|Streptophyta	I	Phospholipid methyltransferase	-	GO:0003674,GO:0003824,GO:0003865,GO:0006629,GO:0006694,GO:0008150,GO:0008152,GO:0008202,GO:0008610,GO:0009058,GO:0009917,GO:0010268,GO:0010817,GO:0016128,GO:0016129,GO:0016131,GO:0016132,GO:0016229,GO:0016491,GO:0016627,GO:0016628,GO:0033765,GO:0042445,GO:0042446,GO:0042592,GO:0044238,GO:0048878,GO:0050213,GO:0055088,GO:0055114,GO:0065007,GO:0065008,GO:0071704,GO:1901360,GO:1901362,GO:1901576,GO:…	1.3.1.22	ko:K09591	ko00905,ko01100,ko01110,map00905,map01100,map01110	M00371	R07429,R07447	RC00145	ko00000,ko00001,ko00002,ko01000	-	-	-	Steroid_dh
g3914.t1	4096.XP_009787907.1	8.29e-24	100.0	KOG1638@1|root,KOG1638@2759|Eukaryota,37IXW@33090|Viridiplantae,3GAQZ@35493|Streptophyta,44SFA@71274|asterids	35493|Streptophyta	I	Phospholipid methyltransferase	-	GO:0003674,GO:0003824,GO:0003865,GO:0006629,GO:0006694,GO:0008150,GO:0008152,GO:0008202,GO:0008610,GO:0009058,GO:0009917,GO:0010268,GO:0010817,GO:0016128,GO:0016129,GO:0016131,GO:0016132,GO:0016229,GO:0016491,GO:0016627,GO:0016628,GO:0033765,GO:0042445,GO:0042446,GO:0042592,GO:0044238,GO:0048878,GO:0050213,GO:0055088,GO:0055114,GO:0065007,GO:0065008,GO:0071704,GO:1901360,GO:1901362,GO:1901576,GO:…	1.3.1.22	ko:K09591	ko00905,ko01100,ko01110,map00905,map01100,map01110	M00371	R07429,R07447	RC00145	ko00000,ko00001,ko00002,ko01000	-	-	-	Steroid_dh
g4054.t1	77586.LPERR01G31790.1	1.77e-11	71.6	COG5273@1|root,KOG1315@2759|Eukaryota,37MUX@33090|Viridiplantae,3GF05@35493|Streptophyta,3KNXU@4447|Liliopsida,3IB94@38820|Poales	35493|Streptophyta	I	Belongs to the DHHC palmitoyltransferase family	-	-	2.3.1.225	ko:K20029	-	-	-	-	ko00000,ko01000,ko04131	9.B.37.2	-	-	DHHC
g4220.t1	8364.ENSXETP00000000597	1e-10	72.0	KOG3720@1|root,KOG3720@2759|Eukaryota,38FTJ@33154|Opisthokonta,3B97H@33208|Metazoa,3D34K@33213|Bilateria,484NH@7711|Chordata,498E2@7742|Vertebrata	33208|Metazoa	I	acid phosphatase	ACPT	GO:0001932,GO:0001933,GO:0003674,GO:0003824,GO:0004721,GO:0004725,GO:0005102,GO:0005488,GO:0005515,GO:0006464,GO:0006469,GO:0006470,GO:0006793,GO:0006796,GO:0006807,GO:0007275,GO:0007399,GO:0008150,GO:0008152,GO:0009653,GO:0009887,GO:0009892,GO:0009966,GO:0009968,GO:0009987,GO:0010468,GO:0010563,GO:0010605,GO:0010629,GO:0010646,GO:0010648,GO:0010721,GO:0010955,GO:0010975,GO:0010977,GO:0016311,GO:…	3.1.3.2,3.1.3.5	ko:K14410,ko:K19283,ko:K19284	ko00740,ko01100,ko04142,map00740,map01100,map04142	-	R00548,R11527	RC00017	ko00000,ko00001,ko01000	-	-	-	His_Phos_2
g4225.t1	8364.ENSXETP00000000597	1e-10	72.0	KOG3720@1|root,KOG3720@2759|Eukaryota,38FTJ@33154|Opisthokonta,3B97H@33208|Metazoa,3D34K@33213|Bilateria,484NH@7711|Chordata,498E2@7742|Vertebrata	33208|Metazoa	I	acid phosphatase	ACPT	GO:0001932,GO:0001933,GO:0003674,GO:0003824,GO:0004721,GO:0004725,GO:0005102,GO:0005488,GO:0005515,GO:0006464,GO:0006469,GO:0006470,GO:0006793,GO:0006796,GO:0006807,GO:0007275,GO:0007399,GO:0008150,GO:0008152,GO:0009653,GO:0009887,GO:0009892,GO:0009966,GO:0009968,GO:0009987,GO:0010468,GO:0010563,GO:0010605,GO:0010629,GO:0010646,GO:0010648,GO:0010721,GO:0010955,GO:0010975,GO:0010977,GO:0016311,GO:…	3.1.3.2,3.1.3.5	ko:K14410,ko:K19283,ko:K19284	ko00740,ko01100,ko04142,map00740,map01100,map04142	-	R00548,R11527	RC00017	ko00000,ko00001,ko01000	-	-	-	His_Phos_2
g4577.t1	5888.CAK84653	3.39e-14	79.7	COG0666@1|root,KOG4177@2759|Eukaryota	2759|Eukaryota	I	spectrin binding	-	-	-	ko:K15502,ko:K15503	-	-	-	-	ko00000,ko01009,ko03400	-	-	-	Ank,Ank_2,Ank_4,Ank_5
g4717.t1	5911.EAR94514	3.27e-184	545.0	COG0365@1|root,KOG1175@2759|Eukaryota,3ZBB2@5878|Ciliophora	5878|Ciliophora	I	AMP-binding enzyme family protein	-	-	6.2.1.17	ko:K01908	ko00640,ko01100,map00640,map01100	-	R00926,R01354	RC00004,RC00043,RC00070,RC02816	ko00000,ko00001,ko01000,ko01004	-	-	-	ACAS_N,AMP-binding,AMP-binding_C
g5226.t1	6087.XP_004211376.1	2.56e-53	210.0	COG1131@1|root,KOG0059@2759|Eukaryota,38BPG@33154|Opisthokonta,3BBB4@33208|Metazoa	33208|Metazoa	I	ATPase activity, coupled to transmembrane movement of substances	-	-	-	ko:K05643	ko02010,map02010	-	-	-	ko00000,ko00001,ko02000	3.A.1.211	-	-	ABC2_membrane_3,ABC_tran
g5409.t1	109760.SPPG_00193T0	2.1e-53	183.0	KOG1471@1|root,KOG1471@2759|Eukaryota,38H26@33154|Opisthokonta,3NW62@4751|Fungi	4751|Fungi	I	SEC14 cytosolic factor	SEC14	GO:0000003,GO:0000139,GO:0000226,GO:0003006,GO:0003674,GO:0005215,GO:0005319,GO:0005488,GO:0005543,GO:0005548,GO:0005575,GO:0005622,GO:0005623,GO:0005628,GO:0005634,GO:0005737,GO:0005794,GO:0005829,GO:0006629,GO:0006644,GO:0006650,GO:0006656,GO:0006657,GO:0006793,GO:0006796,GO:0006807,GO:0006810,GO:0006811,GO:0006820,GO:0006869,GO:0006892,GO:0006893,GO:0006896,GO:0006900,GO:0006996,GO:0007010,GO:…	-	-	-	-	-	-	-	-	-	-	CRAL_TRIO,CRAL_TRIO_N
g5509.t1	42345.XP_008777586.1	2.38e-100	322.0	COG1022@1|root,KOG1256@2759|Eukaryota,37QX3@33090|Viridiplantae,3GBB4@35493|Streptophyta,3KSN6@4447|Liliopsida	35493|Streptophyta	I	AMP-binding enzyme	LACS7	GO:0000302,GO:0001101,GO:0001676,GO:0003674,GO:0003824,GO:0004467,GO:0005575,GO:0005622,GO:0005623,GO:0005737,GO:0005777,GO:0006082,GO:0006629,GO:0006631,GO:0006950,GO:0006970,GO:0006979,GO:0008150,GO:0008152,GO:0009628,GO:0009651,GO:0009987,GO:0010035,GO:0010193,GO:0015645,GO:0016020,GO:0016405,GO:0016874,GO:0016877,GO:0016878,GO:0019752,GO:0032787,GO:0042221,GO:0042493,GO:0042579,GO:0043226,GO:…	6.2.1.3	ko:K01897	ko00061,ko00071,ko01100,ko01212,ko02024,ko03320,ko04146,ko04216,ko04714,ko04920,map00061,map00071,map01100,map01212,map02024,map03320,map04146,map04216,map04714,map04920	M00086	R01280	RC00004,RC00014	ko00000,ko00001,ko00002,ko01000,ko01004,ko04147	4.C.1.1	-	-	AMP-binding,AMP-binding_C
g5728.t1	5888.CAK61916	2.84e-65	211.0	29E8R@1|root,2RMDK@2759|Eukaryota,3ZBNH@5878|Ciliophora	5878|Ciliophora	I	Phospholipid methyltransferase	-	-	-	-	-	-	-	-	-	-	-	-	DUF1295
g6036.t1	5722.XP_001312144.1	1.33e-28	122.0	COG5050@1|root,KOG2877@2759|Eukaryota	2759|Eukaryota	I	Belongs to the CDP-alcohol phosphatidyltransferase class-I family	-	-	2.7.8.1	ko:K00993	ko00440,ko00564,ko00565,ko01100,ko01110,map00440,map00564,map00565,map01100,map01110	M00092	R02057,R04920,R06364,R07384	RC00002,RC00017,RC02894	ko00000,ko00001,ko00002,ko01000	-	-	-	CDP-OH_P_transf
g6354.t1	5762.XP_002672983.1	1.58e-116	362.0	KOG3774@1|root,KOG3774@2759|Eukaryota	2759|Eukaryota	I	phosphatidylinositol catabolic process	PLBD1	GO:0003674,GO:0003824,GO:0004620,GO:0004622,GO:0004623,GO:0005575,GO:0005576,GO:0005615,GO:0005622,GO:0005623,GO:0005737,GO:0005829,GO:0006629,GO:0006644,GO:0006650,GO:0006793,GO:0006796,GO:0006807,GO:0008150,GO:0008152,GO:0009987,GO:0016298,GO:0016787,GO:0016788,GO:0019637,GO:0036149,GO:0036151,GO:0036152,GO:0044237,GO:0044238,GO:0044255,GO:0044421,GO:0044424,GO:0044444,GO:0044464,GO:0046470,GO:…	-	-	-	-	-	-	-	-	-	-	Phospholip_B
g6378.t1	61459.XP_007782334.1	7.11e-19	91.3	KOG1471@1|root,KOG1471@2759|Eukaryota,38H26@33154|Opisthokonta,3NW62@4751|Fungi,3QK3I@4890|Ascomycota,20BDZ@147545|Eurotiomycetes,3MQ54@451870|Chaetothyriomycetidae	4751|Fungi	I	Domain in homologues of a S. cerevisiae phosphatidylinositol transfer protein (Sec14p)	SEC14	GO:0000003,GO:0000139,GO:0000226,GO:0003006,GO:0003674,GO:0005215,GO:0005319,GO:0005488,GO:0005543,GO:0005548,GO:0005575,GO:0005622,GO:0005623,GO:0005628,GO:0005634,GO:0005737,GO:0005794,GO:0005829,GO:0006629,GO:0006644,GO:0006650,GO:0006656,GO:0006657,GO:0006793,GO:0006796,GO:0006807,GO:0006810,GO:0006811,GO:0006820,GO:0006869,GO:0006892,GO:0006893,GO:0006896,GO:0006900,GO:0006996,GO:0007010,GO:…	-	-	-	-	-	-	-	-	-	-	CRAL_TRIO,CRAL_TRIO_N
g6461.t1	4096.XP_009789512.1	2.13e-19	90.9	COG1024@1|root,2QPXA@2759|Eukaryota,389W8@33090|Viridiplantae,3GCFT@35493|Streptophyta,44EKN@71274|asterids	35493|Streptophyta	I	Belongs to the enoyl-CoA hydratase isomerase family	-	GO:0003674,GO:0003824,GO:0003860,GO:0006082,GO:0006520,GO:0006573,GO:0006574,GO:0006807,GO:0006950,GO:0008150,GO:0008152,GO:0009056,GO:0009063,GO:0009081,GO:0009083,GO:0009266,GO:0009409,GO:0009628,GO:0009987,GO:0016054,GO:0016289,GO:0016787,GO:0016788,GO:0016790,GO:0019752,GO:0043436,GO:0044237,GO:0044238,GO:0044248,GO:0044281,GO:0044282,GO:0046395,GO:0050896,GO:0071704,GO:1901564,GO:1901565,GO:…	3.1.2.4	ko:K05605	ko00280,ko00410,ko00640,ko01100,ko01200,map00280,map00410,map00640,map01100,map01200	M00013	R03158,R05064	RC00004,RC00014,RC00137	ko00000,ko00001,ko00002,ko01000	-	-	-	ECH_2
g6532.t1	5888.CAK88178	1.21e-11	70.1	COG5273@1|root,KOG1311@2759|Eukaryota,3ZEPP@5878|Ciliophora	5878|Ciliophora	I	Pfam:zf-DHHC	-	-	2.3.1.225	ko:K16675	ko04391,map04391	-	-	-	ko00000,ko00001,ko01000	-	-	-	DHHC
g6555.t1	5932.XP_004027570.1	7.27e-52	192.0	COG0657@1|root,KOG4388@2759|Eukaryota,3ZAI2@5878|Ciliophora	5878|Ciliophora	I	Steryl acetyl hydrolase	-	-	3.1.1.79	ko:K07188	ko04024,ko04152,ko04371,ko04714,ko04910,ko04923,ko04925,map04024,map04152,map04371,map04714,map04910,map04923,map04925	-	-	-	ko00000,ko00001,ko01000	-	-	-	Abhydrolase_3
g6695.t1	1121101.HMPREF1532_01123	8.87e-80	246.0	COG1183@1|root,COG1183@2|Bacteria,4NNUZ@976|Bacteroidetes,2FPNM@200643|Bacteroidia,4AMMG@815|Bacteroidaceae	976|Bacteroidetes	I	Belongs to the CDP-alcohol phosphatidyltransferase class-I family	pssA	-	2.7.8.8	ko:K17103	ko00260,ko00564,ko01100,ko01110,map00260,map00564,map01100,map01110	M00093	R01800	RC00002,RC00017,RC02795	ko00000,ko00001,ko00002,ko01000	-	-	-	CDP-OH_P_transf
g6757.t1	4565.Traes_5BL_247741273.1	7.48e-122	378.0	COG1022@1|root,KOG1256@2759|Eukaryota,37QX3@33090|Viridiplantae,3GBB4@35493|Streptophyta,3KSN6@4447|Liliopsida,3I3VR@38820|Poales	35493|Streptophyta	I	AMP-binding enzyme	LACS7	GO:0000302,GO:0001101,GO:0001676,GO:0003674,GO:0003824,GO:0004467,GO:0005575,GO:0005622,GO:0005623,GO:0005737,GO:0005777,GO:0006082,GO:0006629,GO:0006631,GO:0006950,GO:0006970,GO:0006979,GO:0008150,GO:0008152,GO:0009628,GO:0009651,GO:0009987,GO:0010035,GO:0010193,GO:0015645,GO:0016020,GO:0016405,GO:0016874,GO:0016877,GO:0016878,GO:0019752,GO:0032787,GO:0042221,GO:0042493,GO:0042579,GO:0043226,GO:…	6.2.1.3	ko:K01897	ko00061,ko00071,ko01100,ko01212,ko02024,ko03320,ko04146,ko04216,ko04714,ko04920,map00061,map00071,map01100,map01212,map02024,map03320,map04146,map04216,map04714,map04920	M00086	R01280	RC00004,RC00014	ko00000,ko00001,ko00002,ko01000,ko01004,ko04147	4.C.1.1	-	-	AMP-binding,AMP-binding_C
g6841.t1	227086.JGI_V11_128658	1.01e-11	71.6	KOG2660@1|root,KOG2660@2759|Eukaryota	2759|Eukaryota	I	histone H2A-K119 monoubiquitination	-	GO:0000122,GO:0000151,GO:0000785,GO:0000792,GO:0000976,GO:0000977,GO:0000978,GO:0000987,GO:0001012,GO:0001067,GO:0001501,GO:0001701,GO:0002376,GO:0002682,GO:0002684,GO:0002694,GO:0002696,GO:0003002,GO:0003674,GO:0003676,GO:0003677,GO:0003682,GO:0003690,GO:0005488,GO:0005575,GO:0005622,GO:0005623,GO:0005634,GO:0005654,GO:0005694,GO:0006139,GO:0006259,GO:0006304,GO:0006305,GO:0006306,GO:0006325,GO:…	-	ko:K11459,ko:K11488	ko04550,ko05202,ko05206,map04550,map05202,map05206	-	-	-	ko00000,ko00001,ko03036	-	-	-	RAWUL,zf-C3HC4,zf-C3HC4_2
g7019.t1	4565.Traes_3DL_39B5733EC.2	2.47e-11	72.0	KOG1471@1|root,KOG1471@2759|Eukaryota,37NEZ@33090|Viridiplantae,3G72N@35493|Streptophyta	35493|Streptophyta	I	phosphatidylinositol phosphatidylcholine transfer protein	-	GO:0000003,GO:0000226,GO:0003006,GO:0003674,GO:0005215,GO:0005319,GO:0005548,GO:0005575,GO:0005622,GO:0005623,GO:0005628,GO:0005634,GO:0005886,GO:0006810,GO:0006811,GO:0006820,GO:0006869,GO:0006996,GO:0007010,GO:0007017,GO:0007049,GO:0008150,GO:0008525,GO:0008526,GO:0009653,GO:0009987,GO:0010876,GO:0010927,GO:0015711,GO:0015748,GO:0015914,GO:0016020,GO:0016043,GO:0016192,GO:0019953,GO:0022402,GO:…	-	-	-	-	-	-	-	-	-	-	CRAL_TRIO,CRAL_TRIO_N
g7172.t1	5888.CAK88967	3.17e-219	665.0	COG3425@1|root,KOG1393@2759|Eukaryota,3ZFXS@5878|Ciliophora	2759|Eukaryota	I	Hydroxymethylglutaryl-coenzyme A synthase N terminal	-	-	2.3.3.10	ko:K01641	ko00072,ko00280,ko00650,ko00900,ko01100,ko01110,ko01130,map00072,map00280,map00650,map00900,map01100,map01110,map01130	M00088,M00095	R01978	RC00004,RC00503	ko00000,ko00001,ko00002,ko01000	-	-	-	HMG-CoA_red,HMG_CoA_synt_C,HMG_CoA_synt_N
g7304.t1	67593.Physo155514	4.67e-31	138.0	COG5329@1|root,KOG1889@2759|Eukaryota,3Q713@4776|Peronosporales	4776|Peronosporales	I	SacI homology domain	-	-	-	ko:K21797	ko00562,ko01100,ko04070,map00562,map01100,map04070	-	R11680	RC00078	ko00000,ko00001,ko01000	-	-	-	Syja_N
g7350.t1	5911.EAR82795	9.77e-38	140.0	COG0400@1|root,KOG2112@2759|Eukaryota,3ZDRK@5878|Ciliophora	5878|Ciliophora	I	Phospholipase/Carboxylesterase	-	-	-	-	-	-	-	-	-	-	-	-	Abhydrolase_2
g7460.t1	1414720.CBYM010000012_gene2555	1.59e-201	566.0	COG0657@1|root,COG0657@2|Bacteria,1TQHX@1239|Firmicutes,249GM@186801|Clostridia,36DK1@31979|Clostridiaceae	186801|Clostridia	I	Alpha beta hydrolase	-	-	-	ko:K01066	-	-	-	-	ko00000,ko01000	-	-	-	Abhydrolase_3
g7768.t1	130081.XP_005703031.1	1.55e-33	127.0	COG5291@1|root,KOG0858@2759|Eukaryota	2759|Eukaryota	I	ubiquitin-dependent ERAD pathway	DERL2	GO:0001558,GO:0001967,GO:0005575,GO:0005622,GO:0005623,GO:0005737,GO:0005768,GO:0005769,GO:0005770,GO:0005783,GO:0005789,GO:0006464,GO:0006486,GO:0006487,GO:0006508,GO:0006511,GO:0006517,GO:0006807,GO:0006810,GO:0006886,GO:0006950,GO:0006952,GO:0006986,GO:0007154,GO:0007165,GO:0007610,GO:0007631,GO:0008104,GO:0008150,GO:0008152,GO:0008284,GO:0009056,GO:0009057,GO:0009058,GO:0009059,GO:0009100,GO:…	2.1.1.320	ko:K13989,ko:K19737	ko04141,map04141	M00403	R11216,R11218,R11220	RC00003,RC02120,RC03389,RC03391	ko00000,ko00001,ko00002,ko01000,ko03036	-	-	-	DER1
g8034.t1	159749.K0SW71	2.17e-14	78.6	COG5273@1|root,KOG1311@2759|Eukaryota,2XFBD@2836|Bacillariophyta	2836|Bacillariophyta	I	DHHC palmitoyltransferase	-	-	-	-	-	-	-	-	-	-	-	-	DHHC
g8059.t1	218851.Aquca_006_00317.1	3.15e-13	79.0	COG5050@1|root,KOG2877@2759|Eukaryota,37NBV@33090|Viridiplantae,3GDTP@35493|Streptophyta	35493|Streptophyta	I	Belongs to the CDP-alcohol phosphatidyltransferase class-I family	-	-	2.7.8.1	ko:K00993	ko00440,ko00564,ko00565,ko01100,ko01110,map00440,map00564,map00565,map01100,map01110	M00092	R02057,R04920,R06364,R07384	RC00002,RC00017,RC02894	ko00000,ko00001,ko00002,ko01000	-	-	-	CDP-OH_P_transf
g8135.t1	5888.CAK88178	2.94e-27	111.0	COG5273@1|root,KOG1311@2759|Eukaryota,3ZEPP@5878|Ciliophora	5878|Ciliophora	I	Pfam:zf-DHHC	-	-	2.3.1.225	ko:K16675	ko04391,map04391	-	-	-	ko00000,ko00001,ko01000	-	-	-	DHHC
g8668.t1	5911.EAR98487	1.34e-84	266.0	KOG1471@1|root,KOG1471@2759|Eukaryota,3ZCE9@5878|Ciliophora	5878|Ciliophora	I	Domain in homologues of a S. cerevisiae phosphatidylinositol transfer protein (Sec14p)	-	-	-	-	-	-	-	-	-	-	-	-	CRAL_TRIO,CRAL_TRIO_N
g8838.t1	144197.XP_008281541.1	7.41e-12	75.5	KOG3720@1|root,KOG3720@2759|Eukaryota,38FTJ@33154|Opisthokonta,3B97H@33208|Metazoa,3D34K@33213|Bilateria,484NH@7711|Chordata,498E2@7742|Vertebrata,49YTJ@7898|Actinopterygii	33208|Metazoa	I	Belongs to the histidine acid phosphatase family	ACPT	GO:0001932,GO:0001933,GO:0003674,GO:0003824,GO:0004721,GO:0004725,GO:0005102,GO:0005488,GO:0005515,GO:0006464,GO:0006469,GO:0006470,GO:0006793,GO:0006796,GO:0006807,GO:0007275,GO:0007399,GO:0008150,GO:0008152,GO:0009653,GO:0009887,GO:0009892,GO:0009966,GO:0009968,GO:0009987,GO:0010468,GO:0010563,GO:0010605,GO:0010629,GO:0010646,GO:0010648,GO:0010721,GO:0010955,GO:0010975,GO:0010977,GO:0016311,GO:…	3.1.3.2,3.1.3.5	ko:K14410,ko:K19283,ko:K19284	ko00740,ko01100,ko04142,map00740,map01100,map04142	-	R00548,R11527	RC00017	ko00000,ko00001,ko01000	-	-	-	His_Phos_2
g10251.t1	69319.XP_008551630.1	8.1e-90	274.0	COG0561@1|root,KOG3189@2759|Eukaryota,38BMK@33154|Opisthokonta,3BB49@33208|Metazoa,3CSFH@33213|Bilateria,41UJ0@6656|Arthropoda,3SHWV@50557|Insecta,46EDC@7399|Hymenoptera	33208|Metazoa	I	Involved in the synthesis of the GDP-mannose and dolichol-phosphate-mannose required for a number of critical mannosyl transfer reactions	PMM1	GO:0001666,GO:0003674,GO:0003824,GO:0004615,GO:0005575,GO:0005622,GO:0005623,GO:0005634,GO:0005737,GO:0005829,GO:0005975,GO:0005996,GO:0006013,GO:0006139,GO:0006464,GO:0006486,GO:0006487,GO:0006605,GO:0006725,GO:0006807,GO:0006810,GO:0006886,GO:0006950,GO:0008104,GO:0008150,GO:0008152,GO:0009058,GO:0009059,GO:0009100,GO:0009101,GO:0009225,GO:0009226,GO:0009298,GO:0009628,GO:0009987,GO:0010033,GO:…	5.4.2.8	ko:K17497	ko00051,ko00520,ko01100,ko01110,ko01130,map00051,map00520,map01100,map01110,map01130	M00114	R01818	RC00408	ko00000,ko00001,ko00002,ko01000	-	-	-	PMM
g10474.t1	547559.Nmag_0509	5.25e-08	60.8	COG1028@1|root,arCOG01259@2157|Archaea,2XUNT@28890|Euryarchaeota,23U46@183963|Halobacteria	183963|Halobacteria	I	COG1028 Dehydrogenases with different specificities (related to short-chain alcohol dehydrogenases)	-	-	-	-	-	-	-	-	-	-	-	-	adh_short_C2
g10683.t1	31033.ENSTRUP00000035623	2.4e-11	73.9	KOG3720@1|root,KOG3720@2759|Eukaryota,38FTJ@33154|Opisthokonta,3B97H@33208|Metazoa,3D34K@33213|Bilateria,484NH@7711|Chordata,498E2@7742|Vertebrata,49YTJ@7898|Actinopterygii	33208|Metazoa	I	Belongs to the histidine acid phosphatase family	ACPT	GO:0001932,GO:0001933,GO:0003674,GO:0003824,GO:0004721,GO:0004725,GO:0005102,GO:0005488,GO:0005515,GO:0006464,GO:0006469,GO:0006470,GO:0006793,GO:0006796,GO:0006807,GO:0007275,GO:0007399,GO:0008150,GO:0008152,GO:0009653,GO:0009887,GO:0009892,GO:0009966,GO:0009968,GO:0009987,GO:0010468,GO:0010563,GO:0010605,GO:0010629,GO:0010646,GO:0010648,GO:0010721,GO:0010955,GO:0010975,GO:0010977,GO:0016311,GO:…	3.1.3.2,3.1.3.5	ko:K14410,ko:K19283,ko:K19284	ko00740,ko01100,ko04142,map00740,map01100,map04142	-	R00548,R11527	RC00017	ko00000,ko00001,ko01000	-	-	-	His_Phos_2
g10693.t1	10036.XP_005063732.1	1.56e-68	229.0	COG0596@1|root,KOG2624@2759|Eukaryota,38E9D@33154|Opisthokonta,3BA6C@33208|Metazoa,3CTTI@33213|Bilateria,47YWD@7711|Chordata,49216@7742|Vertebrata,3JBB3@40674|Mammalia,35CRA@314146|Euarchontoglires,4PWHY@9989|Rodentia	33208|Metazoa	I	sterol esterase activity	LIPA	GO:0000323,GO:0000902,GO:0001650,GO:0001816,GO:0001894,GO:0003674,GO:0003824,GO:0004771,GO:0005575,GO:0005576,GO:0005615,GO:0005622,GO:0005623,GO:0005634,GO:0005730,GO:0005737,GO:0005764,GO:0005773,GO:0005775,GO:0006082,GO:0006629,GO:0006631,GO:0006950,GO:0006952,GO:0006954,GO:0007275,GO:0008150,GO:0008152,GO:0008202,GO:0008283,GO:0009653,GO:0009987,GO:0016043,GO:0016125,GO:0016298,GO:0016787,GO:…	3.1.1.13	ko:K01052	ko00100,ko04142,ko04979,map00100,map04142,map04979	-	R01462	RC00055,RC00523	ko00000,ko00001,ko01000	-	-	-	Abhydro_lipase,Abhydrolase_1
g8719.t1	5911.EAR99729	4.18e-62	204.0	COG1075@1|root,KOG2541@2759|Eukaryota,3ZE3K@5878|Ciliophora	5878|Ciliophora	IO	Palmitoyl protein thioesterase	-	-	3.1.2.22	ko:K01074	ko00062,ko01100,ko01212,ko04142,map00062,map01100,map01212,map04142	-	R01274	RC00004,RC00014	ko00000,ko00001,ko01000,ko01004	-	-	-	Palm_thioest
g10602.t1	90675.XP_010439998.1	3.26e-59	198.0	COG1075@1|root,KOG2541@2759|Eukaryota,37IFI@33090|Viridiplantae,3GE27@35493|Streptophyta	35493|Streptophyta	IO	Palmitoyl-protein thioesterase	-	-	3.1.2.22	ko:K01074	ko00062,ko01100,ko01212,ko04142,map00062,map01100,map01212,map04142	-	R01274	RC00004,RC00014	ko00000,ko00001,ko01000,ko01004	-	-	-	Palm_thioest
g2670.t1	388051.AUFE01000044_gene3349	4.73e-13	73.2	COG1028@1|root,COG1028@2|Bacteria,1R413@1224|Proteobacteria,2VIW6@28216|Betaproteobacteria,1K2S8@119060|Burkholderiaceae	28216|Betaproteobacteria	IQ	Short-chain dehydrogenase reductase sdr	-	-	-	-	-	-	-	-	-	-	-	-	adh_short_C2
g2826.t1	112098.XP_008619955.1	5.46e-63	201.0	COG0622@1|root,KOG3325@2759|Eukaryota	2759|Eukaryota	IQ	retrograde transport, endosome to Golgi	VPS29	GO:0000139,GO:0000323,GO:0001881,GO:0003674,GO:0005488,GO:0005575,GO:0005622,GO:0005623,GO:0005737,GO:0005764,GO:0005767,GO:0005768,GO:0005770,GO:0005771,GO:0005773,GO:0005794,GO:0005802,GO:0005829,GO:0006605,GO:0006623,GO:0006810,GO:0006886,GO:0006892,GO:0006896,GO:0007034,GO:0008104,GO:0008150,GO:0008152,GO:0008270,GO:0009987,GO:0010008,GO:0012505,GO:0015031,GO:0015833,GO:0016020,GO:0016192,GO:…	-	ko:K07095,ko:K18467	ko04144,map04144	-	-	-	ko00000,ko00001,ko04131	-	-	-	Metallophos_2
g4214.t1	112098.XP_008619955.1	3.93e-63	201.0	COG0622@1|root,KOG3325@2759|Eukaryota	2759|Eukaryota	IQ	retrograde transport, endosome to Golgi	VPS29	GO:0000139,GO:0000323,GO:0001881,GO:0003674,GO:0005488,GO:0005575,GO:0005622,GO:0005623,GO:0005737,GO:0005764,GO:0005767,GO:0005768,GO:0005770,GO:0005771,GO:0005773,GO:0005794,GO:0005802,GO:0005829,GO:0006605,GO:0006623,GO:0006810,GO:0006886,GO:0006892,GO:0006896,GO:0007034,GO:0008104,GO:0008150,GO:0008152,GO:0008270,GO:0009987,GO:0010008,GO:0012505,GO:0015031,GO:0015833,GO:0016020,GO:0016192,GO:…	-	ko:K07095,ko:K18467	ko04144,map04144	-	-	-	ko00000,ko00001,ko04131	-	-	-	Metallophos_2
g4231.t1	112098.XP_008619955.1	3.93e-63	201.0	COG0622@1|root,KOG3325@2759|Eukaryota	2759|Eukaryota	IQ	retrograde transport, endosome to Golgi	VPS29	GO:0000139,GO:0000323,GO:0001881,GO:0003674,GO:0005488,GO:0005575,GO:0005622,GO:0005623,GO:0005737,GO:0005764,GO:0005767,GO:0005768,GO:0005770,GO:0005771,GO:0005773,GO:0005794,GO:0005802,GO:0005829,GO:0006605,GO:0006623,GO:0006810,GO:0006886,GO:0006892,GO:0006896,GO:0007034,GO:0008104,GO:0008150,GO:0008152,GO:0008270,GO:0009987,GO:0010008,GO:0012505,GO:0015031,GO:0015833,GO:0016020,GO:0016192,GO:…	-	ko:K07095,ko:K18467	ko04144,map04144	-	-	-	ko00000,ko00001,ko04131	-	-	-	Metallophos_2
g5189.t1	5722.XP_001329218.1	1.83e-12	70.5	COG1028@1|root,KOG1208@2759|Eukaryota	2759|Eukaryota	IQ	oxidation-reduction process	-	GO:0006950,GO:0006970,GO:0008150,GO:0009628,GO:0009987,GO:0033554,GO:0050896,GO:0051716,GO:0071214,GO:0071470,GO:0104004	-	-	-	-	-	-	-	-	-	-	adh_short
g6183.t1	357276.EL88_22445	5.02e-50	169.0	COG1028@1|root,COG1028@2|Bacteria,4NF7M@976|Bacteroidetes,2FRPX@200643|Bacteroidia,4AUEY@815|Bacteroidaceae	976|Bacteroidetes	IQ	KR domain	-	-	-	-	-	-	-	-	-	-	-	-	adh_short_C2
g9569.t1	112098.XP_008619955.1	1.99e-63	202.0	COG0622@1|root,KOG3325@2759|Eukaryota	2759|Eukaryota	IQ	retrograde transport, endosome to Golgi	VPS29	GO:0000139,GO:0000323,GO:0001881,GO:0003674,GO:0005488,GO:0005575,GO:0005622,GO:0005623,GO:0005737,GO:0005764,GO:0005767,GO:0005768,GO:0005770,GO:0005771,GO:0005773,GO:0005794,GO:0005802,GO:0005829,GO:0006605,GO:0006623,GO:0006810,GO:0006886,GO:0006892,GO:0006896,GO:0007034,GO:0008104,GO:0008150,GO:0008152,GO:0008270,GO:0009987,GO:0010008,GO:0012505,GO:0015031,GO:0015833,GO:0016020,GO:0016192,GO:…	-	ko:K07095,ko:K18467	ko04144,map04144	-	-	-	ko00000,ko00001,ko04131	-	-	-	Metallophos_2
g3899.t1	45351.EDO48708	3.31e-36	144.0	KOG4471@1|root,KOG4471@2759|Eukaryota,39V7Q@33154|Opisthokonta,3BHH1@33208|Metazoa	33208|Metazoa	IU	Myotubularin-like phosphatase domain	-	-	3.1.3.64,3.1.3.95	ko:K18081	ko00562,ko01100,ko04070,map00562,map01100,map04070	-	-	-	ko00000,ko00001,ko01000,ko01009	-	-	-	C2,Myotub-related
g5184.t1	10036.XP_005086335.1	3.75e-86	291.0	KOG4471@1|root,KOG4471@2759|Eukaryota,3AG74@33154|Opisthokonta,3B9A1@33208|Metazoa,3CSTK@33213|Bilateria,486R0@7711|Chordata,48VXK@7742|Vertebrata,3J38S@40674|Mammalia,35EW1@314146|Euarchontoglires,4PUAR@9989|Rodentia	33208|Metazoa	IU	phosphatidylinositol-3,5-bisphosphate 3-phosphatase activity	MTM1	GO:0000278,GO:0001726,GO:0003674,GO:0003824,GO:0004438,GO:0004721,GO:0005488,GO:0005515,GO:0005543,GO:0005546,GO:0005575,GO:0005622,GO:0005623,GO:0005737,GO:0005768,GO:0005770,GO:0005829,GO:0005886,GO:0005938,GO:0006464,GO:0006470,GO:0006629,GO:0006644,GO:0006650,GO:0006661,GO:0006793,GO:0006796,GO:0006807,GO:0006810,GO:0006950,GO:0006996,GO:0007005,GO:0007010,GO:0007034,GO:0007041,GO:0007049,GO:…	3.1.3.64,3.1.3.95	ko:K01108,ko:K18081	ko00562,ko01100,ko04070,map00562,map01100,map04070	-	R03330,R03363,R06875	RC00078	ko00000,ko00001,ko01000,ko01009	-	-	-	GRAM,Myotub-related
g9363.t1	225400.XP_006774173.1	3.35e-101	324.0	KOG4471@1|root,KOG4471@2759|Eukaryota,3AG74@33154|Opisthokonta,3B9A1@33208|Metazoa,3CSTK@33213|Bilateria,486R0@7711|Chordata,48VXK@7742|Vertebrata,3J38S@40674|Mammalia,4KU34@9397|Chiroptera	33208|Metazoa	IU	Belongs to the protein-tyrosine phosphatase family. Non-receptor class myotubularin subfamily	MTM1	GO:0000278,GO:0001726,GO:0003674,GO:0003824,GO:0004438,GO:0004721,GO:0005488,GO:0005515,GO:0005543,GO:0005546,GO:0005575,GO:0005622,GO:0005623,GO:0005737,GO:0005768,GO:0005770,GO:0005829,GO:0005886,GO:0005938,GO:0006464,GO:0006470,GO:0006629,GO:0006644,GO:0006650,GO:0006661,GO:0006793,GO:0006796,GO:0006807,GO:0006810,GO:0006950,GO:0006996,GO:0007005,GO:0007010,GO:0007034,GO:0007041,GO:0007049,GO:…	3.1.3.64,3.1.3.95	ko:K01108,ko:K18081	ko00562,ko01100,ko04070,map00562,map01100,map04070	-	R03330,R03363,R06875	RC00078	ko00000,ko00001,ko01000,ko01009	-	-	-	GRAM,Myotub-related
g9712.t1	9713.XP_006736543.1	7.28e-92	303.0	KOG4471@1|root,KOG4471@2759|Eukaryota,3AG74@33154|Opisthokonta,3B9A1@33208|Metazoa,3CSTK@33213|Bilateria,484G8@7711|Chordata,48VXU@7742|Vertebrata,3JDEN@40674|Mammalia,3EP2N@33554|Carnivora	33208|Metazoa	IU	Belongs to the protein-tyrosine phosphatase family. Non-receptor class myotubularin subfamily	MTMR2	GO:0000278,GO:0002090,GO:0002091,GO:0003674,GO:0003824,GO:0004438,GO:0004721,GO:0004725,GO:0005488,GO:0005515,GO:0005543,GO:0005546,GO:0005575,GO:0005622,GO:0005623,GO:0005634,GO:0005737,GO:0005773,GO:0005774,GO:0005829,GO:0005886,GO:0005938,GO:0005975,GO:0006066,GO:0006464,GO:0006470,GO:0006629,GO:0006644,GO:0006650,GO:0006661,GO:0006793,GO:0006796,GO:0006807,GO:0006810,GO:0006950,GO:0006996,GO:…	3.1.3.64,3.1.3.95	ko:K18081	ko00562,ko01100,ko04070,map00562,map01100,map04070	-	-	-	ko00000,ko00001,ko01000,ko01009	-	-	-	GRAM,Myotub-related
g10490.t1	67593.Physo120543	3.45e-73	249.0	KOG4471@1|root,KOG4471@2759|Eukaryota,3Q846@4776|Peronosporales	4776|Peronosporales	IU	Belongs to the protein-tyrosine phosphatase family. Non-receptor class myotubularin subfamily	-	-	3.1.3.64,3.1.3.95	ko:K18081	ko00562,ko01100,ko04070,map00562,map01100,map04070	-	-	-	ko00000,ko00001,ko01000,ko01009	-	-	-	FYVE,Myotub-related
g9.t1	5808.XP_002141413.1	6.51e-35	140.0	COG1601@1|root,KOG2767@2759|Eukaryota,3Y9XY@5794|Apicomplexa,3YMNN@5796|Coccidia	5794|Apicomplexa	J	Initiation factor	-	-	-	ko:K03262	ko03013,ko04214,map03013,map04214	-	-	-	ko00000,ko00001,ko03012	-	-	-	W2,eIF-5_eIF-2B
g28.t1	10228.TriadP38495	5.06e-14	66.6	KOG3504@1|root,KOG3504@2759|Eukaryota,3A882@33154|Opisthokonta,3BUET@33208|Metazoa	33208|Metazoa	J	60s ribosomal protein	RPL29	GO:0000003,GO:0000184,GO:0000956,GO:0002181,GO:0003674,GO:0003682,GO:0003735,GO:0005198,GO:0005488,GO:0005539,GO:0005575,GO:0005622,GO:0005623,GO:0005737,GO:0005783,GO:0005789,GO:0005791,GO:0005829,GO:0005840,GO:0005844,GO:0006139,GO:0006401,GO:0006402,GO:0006412,GO:0006413,GO:0006518,GO:0006605,GO:0006612,GO:0006613,GO:0006614,GO:0006725,GO:0006807,GO:0006810,GO:0006886,GO:0007155,GO:0007275,GO:…	-	ko:K02905	ko03010,map03010	M00177	-	-	br01610,ko00000,ko00001,ko00002,ko03011	-	-	-	Ribosomal_L29e
g77.t1	10228.TriadP38495	5.06e-14	66.6	KOG3504@1|root,KOG3504@2759|Eukaryota,3A882@33154|Opisthokonta,3BUET@33208|Metazoa	33208|Metazoa	J	60s ribosomal protein	RPL29	GO:0000003,GO:0000184,GO:0000956,GO:0002181,GO:0003674,GO:0003682,GO:0003735,GO:0005198,GO:0005488,GO:0005539,GO:0005575,GO:0005622,GO:0005623,GO:0005737,GO:0005783,GO:0005789,GO:0005791,GO:0005829,GO:0005840,GO:0005844,GO:0006139,GO:0006401,GO:0006402,GO:0006412,GO:0006413,GO:0006518,GO:0006605,GO:0006612,GO:0006613,GO:0006614,GO:0006725,GO:0006807,GO:0006810,GO:0006886,GO:0007155,GO:0007275,GO:…	-	ko:K02905	ko03010,map03010	M00177	-	-	br01610,ko00000,ko00001,ko00002,ko03011	-	-	-	Ribosomal_L29e
g97.t1	5808.XP_002141413.1	6.51e-35	140.0	COG1601@1|root,KOG2767@2759|Eukaryota,3Y9XY@5794|Apicomplexa,3YMNN@5796|Coccidia	5794|Apicomplexa	J	Initiation factor	-	-	-	ko:K03262	ko03013,ko04214,map03013,map04214	-	-	-	ko00000,ko00001,ko03012	-	-	-	W2,eIF-5_eIF-2B
g152.t1	248742.XP_005650056.1	9.87e-19	85.9	COG2163@1|root,KOG3418@2759|Eukaryota,37TR0@33090|Viridiplantae,34HQV@3041|Chlorophyta	3041|Chlorophyta	J	Ribosomal protein L27	RPL27	-	-	ko:K02901	ko03010,map03010	M00177	-	-	br01610,ko00000,ko00001,ko00002,ko03011	-	-	-	KOW,Ribosomal_L27e
g157.t1	248742.XP_005650056.1	9.87e-19	85.9	COG2163@1|root,KOG3418@2759|Eukaryota,37TR0@33090|Viridiplantae,34HQV@3041|Chlorophyta	3041|Chlorophyta	J	Ribosomal protein L27	RPL27	-	-	ko:K02901	ko03010,map03010	M00177	-	-	br01610,ko00000,ko00001,ko00002,ko03011	-	-	-	KOW,Ribosomal_L27e
g301.t1	65071.PYU1_T002050	6.07e-47	157.0	COG2139@1|root,KOG1732@2759|Eukaryota,1MGBK@121069|Pythiales	121069|Pythiales	J	60S ribosomal protein L21-1. Source PGD	-	-	-	-	-	-	-	-	-	-	-	-	Ribosomal_L21e
g314.t1	65071.PYU1_T002050	6.07e-47	157.0	COG2139@1|root,KOG1732@2759|Eukaryota,1MGBK@121069|Pythiales	121069|Pythiales	J	60S ribosomal protein L21-1. Source PGD	-	-	-	-	-	-	-	-	-	-	-	-	Ribosomal_L21e
g347.t1	112098.XP_008615466.1	2.88e-13	73.2	COG1552@1|root,KOG0003@2759|Eukaryota	2759|Eukaryota	J	structural constituent of ribosome	-	-	-	ko:K02983	ko03010,map03010	M00177,M00179	-	-	br01610,ko00000,ko00001,ko00002,ko03011,ko04121	-	-	-	ubiquitin,zf-RING_2
g386.t1	112098.XP_008615466.1	2.88e-13	73.2	COG1552@1|root,KOG0003@2759|Eukaryota	2759|Eukaryota	J	structural constituent of ribosome	-	-	-	ko:K02983	ko03010,map03010	M00177,M00179	-	-	br01610,ko00000,ko00001,ko00002,ko03011,ko04121	-	-	-	ubiquitin,zf-RING_2
g459.t1	5911.EDK31402	4.61e-128	382.0	COG1736@1|root,KOG2648@2759|Eukaryota,3ZC3X@5878|Ciliophora	5878|Ciliophora	J	Putative diphthamide synthesis protein	-	-	2.5.1.108	ko:K07561	-	-	R10455	RC00021,RC03180	ko00000,ko01000,ko03012	-	-	-	Diphthamide_syn
g463.t1	482537.XP_008563135.1	5.59e-33	133.0	COG0144@1|root,KOG2198@2759|Eukaryota,38F5P@33154|Opisthokonta,3BEZD@33208|Metazoa,3D0WB@33213|Bilateria,47Z3K@7711|Chordata,495Y2@7742|Vertebrata,3J7NV@40674|Mammalia,35INR@314146|Euarchontoglires	33208|Metazoa	J	Belongs to the class I-like SAM-binding methyltransferase superfamily. RsmB NOP family	NSUN2	GO:0000003,GO:0000049,GO:0000075,GO:0001510,GO:0001942,GO:0003006,GO:0003008,GO:0003674,GO:0003676,GO:0003723,GO:0003824,GO:0005488,GO:0005575,GO:0005622,GO:0005623,GO:0005634,GO:0005654,GO:0005730,GO:0005737,GO:0005819,GO:0005856,GO:0006139,GO:0006396,GO:0006399,GO:0006400,GO:0006725,GO:0006807,GO:0007049,GO:0007275,GO:0007276,GO:0007281,GO:0007283,GO:0007286,GO:0007610,GO:0007611,GO:0007613,GO:…	2.1.1.203	ko:K15335	-	-	-	-	ko00000,ko01000,ko03016	-	-	-	Methyltr_RsmB-F
g472.t1	482537.XP_008563135.1	5.59e-33	133.0	COG0144@1|root,KOG2198@2759|Eukaryota,38F5P@33154|Opisthokonta,3BEZD@33208|Metazoa,3D0WB@33213|Bilateria,47Z3K@7711|Chordata,495Y2@7742|Vertebrata,3J7NV@40674|Mammalia,35INR@314146|Euarchontoglires	33208|Metazoa	J	Belongs to the class I-like SAM-binding methyltransferase superfamily. RsmB NOP family	NSUN2	GO:0000003,GO:0000049,GO:0000075,GO:0001510,GO:0001942,GO:0003006,GO:0003008,GO:0003674,GO:0003676,GO:0003723,GO:0003824,GO:0005488,GO:0005575,GO:0005622,GO:0005623,GO:0005634,GO:0005654,GO:0005730,GO:0005737,GO:0005819,GO:0005856,GO:0006139,GO:0006396,GO:0006399,GO:0006400,GO:0006725,GO:0006807,GO:0007049,GO:0007275,GO:0007276,GO:0007281,GO:0007283,GO:0007286,GO:0007610,GO:0007611,GO:0007613,GO:…	2.1.1.203	ko:K15335	-	-	-	-	ko00000,ko01000,ko03016	-	-	-	Methyltr_RsmB-F
g476.t1	5911.EDK31402	4.61e-128	382.0	COG1736@1|root,KOG2648@2759|Eukaryota,3ZC3X@5878|Ciliophora	5878|Ciliophora	J	Putative diphthamide synthesis protein	-	-	2.5.1.108	ko:K07561	-	-	R10455	RC00021,RC03180	ko00000,ko01000,ko03012	-	-	-	Diphthamide_syn
g553.t1	69319.XP_008555948.1	7.62e-39	132.0	COG1911@1|root,KOG2988@2759|Eukaryota,3A3EW@33154|Opisthokonta,3BQ9D@33208|Metazoa,3D76A@33213|Bilateria,41ZBK@6656|Arthropoda,3SMQK@50557|Insecta,46IIM@7399|Hymenoptera	33208|Metazoa	J	Ribosomal protein L7Ae/L30e/S12e/Gadd45 family	rpl30	GO:0002181,GO:0003674,GO:0003676,GO:0003723,GO:0003735,GO:0005198,GO:0005488,GO:0005575,GO:0005622,GO:0005623,GO:0005737,GO:0005829,GO:0005840,GO:0006412,GO:0006518,GO:0006807,GO:0007275,GO:0007399,GO:0007422,GO:0007568,GO:0008150,GO:0008152,GO:0008340,GO:0009058,GO:0009059,GO:0009987,GO:0010259,GO:0010467,GO:0015934,GO:0019538,GO:0022625,GO:0022626,GO:0032501,GO:0032502,GO:0032991,GO:0034641,GO:…	-	ko:K02908	ko03010,map03010	M00177,M00179	-	-	br01610,ko00000,ko00001,ko00002,ko03011	-	-	-	Ribosomal_L7Ae
g588.t1	69319.XP_008555948.1	7.62e-39	132.0	COG1911@1|root,KOG2988@2759|Eukaryota,3A3EW@33154|Opisthokonta,3BQ9D@33208|Metazoa,3D76A@33213|Bilateria,41ZBK@6656|Arthropoda,3SMQK@50557|Insecta,46IIM@7399|Hymenoptera	33208|Metazoa	J	Ribosomal protein L7Ae/L30e/S12e/Gadd45 family	rpl30	GO:0002181,GO:0003674,GO:0003676,GO:0003723,GO:0003735,GO:0005198,GO:0005488,GO:0005575,GO:0005622,GO:0005623,GO:0005737,GO:0005829,GO:0005840,GO:0006412,GO:0006518,GO:0006807,GO:0007275,GO:0007399,GO:0007422,GO:0007568,GO:0008150,GO:0008152,GO:0008340,GO:0009058,GO:0009059,GO:0009987,GO:0010259,GO:0010467,GO:0015934,GO:0019538,GO:0022625,GO:0022626,GO:0032501,GO:0032502,GO:0032991,GO:0034641,GO:…	-	ko:K02908	ko03010,map03010	M00177,M00179	-	-	br01610,ko00000,ko00001,ko00002,ko03011	-	-	-	Ribosomal_L7Ae
g651.t1	227086.JGI_V11_56689	1.56e-76	246.0	KOG2111@1|root,KOG2111@2759|Eukaryota	2759|Eukaryota	J	phosphatidylinositol-3,5-bisphosphate binding	WDR45B	GO:0000045,GO:0000407,GO:0000422,GO:0001101,GO:0003674,GO:0005488,GO:0005543,GO:0005575,GO:0005622,GO:0005623,GO:0005634,GO:0005737,GO:0005829,GO:0006464,GO:0006497,GO:0006807,GO:0006914,GO:0006950,GO:0006952,GO:0006970,GO:0006979,GO:0006996,GO:0007005,GO:0007033,GO:0007275,GO:0007568,GO:0008104,GO:0008150,GO:0008152,GO:0008289,GO:0009056,GO:0009058,GO:0009059,GO:0009414,GO:0009415,GO:0009605,GO:…	-	ko:K08876	-	-	-	-	ko00000,ko01001,ko03016	-	-	-	WD40
g688.t1	227086.JGI_V11_56689	1.56e-76	246.0	KOG2111@1|root,KOG2111@2759|Eukaryota	2759|Eukaryota	J	phosphatidylinositol-3,5-bisphosphate binding	WDR45B	GO:0000045,GO:0000407,GO:0000422,GO:0001101,GO:0003674,GO:0005488,GO:0005543,GO:0005575,GO:0005622,GO:0005623,GO:0005634,GO:0005737,GO:0005829,GO:0006464,GO:0006497,GO:0006807,GO:0006914,GO:0006950,GO:0006952,GO:0006970,GO:0006979,GO:0006996,GO:0007005,GO:0007033,GO:0007275,GO:0007568,GO:0008104,GO:0008150,GO:0008152,GO:0008289,GO:0009056,GO:0009058,GO:0009059,GO:0009414,GO:0009415,GO:0009605,GO:…	-	ko:K08876	-	-	-	-	ko00000,ko01001,ko03016	-	-	-	WD40
g700.t1	3702.AT3G10610.1	8.5e-47	154.0	COG1383@1|root,KOG0187@2759|Eukaryota,37UJA@33090|Viridiplantae,3GHZM@35493|Streptophyta	35493|Streptophyta	J	40s ribosomal protein	-	GO:0000028,GO:0003674,GO:0003676,GO:0003723,GO:0003729,GO:0003735,GO:0005198,GO:0005488,GO:0005575,GO:0005622,GO:0005623,GO:0005634,GO:0005730,GO:0005737,GO:0005829,GO:0005840,GO:0005886,GO:0006996,GO:0008150,GO:0009987,GO:0015935,GO:0016020,GO:0016043,GO:0022607,GO:0022613,GO:0022618,GO:0022626,GO:0022627,GO:0031974,GO:0031981,GO:0032991,GO:0034622,GO:0042254,GO:0042255,GO:0042274,GO:0043226,GO:…	-	ko:K02962	ko03010,map03010	M00177,M00179	-	-	br01610,ko00000,ko00001,ko00002,ko03011	-	-	-	Ribosomal_S17e
g714.t1	5811.TGME49_051810	9.57e-54	174.0	COG0231@1|root,KOG3271@2759|Eukaryota,3YA26@5794|Apicomplexa,3YJB5@5796|Coccidia,3YSHB@5809|Sarcocystidae	5794|Apicomplexa	J	Translation initiation factor	-	GO:0005575,GO:0005622,GO:0005623,GO:0005737,GO:0044424,GO:0044464	-	ko:K03263	-	-	-	-	ko00000,ko03012	-	-	-	EFP_N,eIF-5a
g717.t1	5811.TGME49_051810	9.57e-54	174.0	COG0231@1|root,KOG3271@2759|Eukaryota,3YA26@5794|Apicomplexa,3YJB5@5796|Coccidia,3YSHB@5809|Sarcocystidae	5794|Apicomplexa	J	Translation initiation factor	-	GO:0005575,GO:0005622,GO:0005623,GO:0005737,GO:0044424,GO:0044464	-	ko:K03263	-	-	-	-	ko00000,ko03012	-	-	-	EFP_N,eIF-5a
g731.t1	3702.AT3G10610.1	8.5e-47	154.0	COG1383@1|root,KOG0187@2759|Eukaryota,37UJA@33090|Viridiplantae,3GHZM@35493|Streptophyta	35493|Streptophyta	J	40s ribosomal protein	-	GO:0000028,GO:0003674,GO:0003676,GO:0003723,GO:0003729,GO:0003735,GO:0005198,GO:0005488,GO:0005575,GO:0005622,GO:0005623,GO:0005634,GO:0005730,GO:0005737,GO:0005829,GO:0005840,GO:0005886,GO:0006996,GO:0008150,GO:0009987,GO:0015935,GO:0016020,GO:0016043,GO:0022607,GO:0022613,GO:0022618,GO:0022626,GO:0022627,GO:0031974,GO:0031981,GO:0032991,GO:0034622,GO:0042254,GO:0042255,GO:0042274,GO:0043226,GO:…	-	ko:K02962	ko03010,map03010	M00177,M00179	-	-	br01610,ko00000,ko00001,ko00002,ko03011	-	-	-	Ribosomal_S17e
g743.t1	3750.XP_008380519.1	3.75e-218	638.0	COG0143@1|root,KOG1247@2759|Eukaryota,KOG2241@2759|Eukaryota,37SYT@33090|Viridiplantae,3G9MH@35493|Streptophyta,4JGDK@91835|fabids	35493|Streptophyta	J	Belongs to the class-I aminoacyl-tRNA synthetase family	-	GO:0005575,GO:0005622,GO:0005623,GO:0005737,GO:0005829,GO:0006082,GO:0006139,GO:0006399,GO:0006412,GO:0006418,GO:0006518,GO:0006520,GO:0006725,GO:0006807,GO:0008150,GO:0008152,GO:0009058,GO:0009059,GO:0009987,GO:0010035,GO:0010038,GO:0010467,GO:0016070,GO:0019538,GO:0019752,GO:0034641,GO:0034645,GO:0034660,GO:0042221,GO:0043038,GO:0043039,GO:0043043,GO:0043170,GO:0043436,GO:0043603,GO:0043604,GO:…	6.1.1.10	ko:K01874	ko00450,ko00970,map00450,map00970	M00359,M00360	R03659,R04773	RC00055,RC00523	ko00000,ko00001,ko00002,ko01000,ko01007,ko03016	-	-	-	Anticodon_1,tRNA-synt_1g,tRNA_bind
g792.t1	3750.XP_008380519.1	3.75e-218	638.0	COG0143@1|root,KOG1247@2759|Eukaryota,KOG2241@2759|Eukaryota,37SYT@33090|Viridiplantae,3G9MH@35493|Streptophyta,4JGDK@91835|fabids	35493|Streptophyta	J	Belongs to the class-I aminoacyl-tRNA synthetase family	-	GO:0005575,GO:0005622,GO:0005623,GO:0005737,GO:0005829,GO:0006082,GO:0006139,GO:0006399,GO:0006412,GO:0006418,GO:0006518,GO:0006520,GO:0006725,GO:0006807,GO:0008150,GO:0008152,GO:0009058,GO:0009059,GO:0009987,GO:0010035,GO:0010038,GO:0010467,GO:0016070,GO:0019538,GO:0019752,GO:0034641,GO:0034645,GO:0034660,GO:0042221,GO:0043038,GO:0043039,GO:0043043,GO:0043170,GO:0043436,GO:0043603,GO:0043604,GO:…	6.1.1.10	ko:K01874	ko00450,ko00970,map00450,map00970	M00359,M00360	R03659,R04773	RC00055,RC00523	ko00000,ko00001,ko00002,ko01000,ko01007,ko03016	-	-	-	Anticodon_1,tRNA-synt_1g,tRNA_bind
g868.t1	5855.PVX_091655	1.83e-54	201.0	COG0617@1|root,KOG2159@2759|Eukaryota,3YA2T@5794|Apicomplexa,3KAPY@422676|Aconoidasida,3YWRU@5819|Haemosporida	422676|Aconoidasida	J	Belongs to the tRNA nucleotidyltransferase poly(A) polymerase family	-	-	2.7.7.72	ko:K00974	ko03013,map03013	-	R09382,R09383,R09384,R09386	RC00078	ko00000,ko00001,ko01000,ko03016	-	-	-	PolyA_pol,PolyA_pol_RNAbd
g989.t1	65071.PYU1_T004315	1.49e-22	88.6	COG0199@1|root,KOG3506@2759|Eukaryota,1MI87@121069|Pythiales	121069|Pythiales	J	Ribosomal protein S14p/S29e	-	-	-	-	-	-	-	-	-	-	-	-	Ribosomal_S14
g1125.t1	13333.ERM93533	3.23e-34	149.0	COG5099@1|root,KOG2049@2759|Eukaryota,37IWQ@33090|Viridiplantae,3G953@35493|Streptophyta	35493|Streptophyta	J	pumilio homolog	-	GO:0005575,GO:0005622,GO:0005623,GO:0005634,GO:0005737,GO:0043226,GO:0043227,GO:0043229,GO:0043231,GO:0044424,GO:0044464	-	-	-	-	-	-	-	-	-	-	PUF,zf-CCCH
g1136.t1	248742.XP_005648554.1	4.69e-164	481.0	COG0017@1|root,KOG0556@2759|Eukaryota,37RJY@33090|Viridiplantae,34GPD@3041|Chlorophyta	3041|Chlorophyta	J	tRNA synthetases class II (D, K and N)	-	-	6.1.1.12	ko:K22503	ko00970,map00970	M00359	R05577	RC00055,RC00523	ko00000,ko00001,ko01000,ko01007,ko03016	-	-	iRC1080.CRv4_Au5_s6_g12982_t1	tRNA-synt_2,tRNA_anti-codon
g1146.t1	29176.XP_003882756.1	5.91e-39	137.0	COG0361@1|root,KOG3403@2759|Eukaryota,3YA5U@5794|Apicomplexa,3YIH5@5796|Coccidia,3YV1R@5809|Sarcocystidae	5794|Apicomplexa	J	Seems to be required for maximal rate of protein biosynthesis. Enhances ribosome dissociation into subunits and stabilizes the binding of the initiator Met-tRNA(I) to 40 S ribosomal subunits	-	GO:0003674,GO:0003676,GO:0003723,GO:0005488,GO:0005575,GO:0005622,GO:0005623,GO:0005737,GO:0005829,GO:0006412,GO:0006413,GO:0006518,GO:0006807,GO:0008135,GO:0008150,GO:0008152,GO:0009058,GO:0009059,GO:0009987,GO:0010467,GO:0019538,GO:0034641,GO:0034645,GO:0043043,GO:0043170,GO:0043603,GO:0043604,GO:0044237,GO:0044238,GO:0044249,GO:0044260,GO:0044267,GO:0044271,GO:0044424,GO:0044444,GO:0044464,GO:…	-	ko:K03236	ko03013,map03013	-	-	-	ko00000,ko00001,ko03012	-	-	-	eIF-1a
g1162.t1	5911.EAR84252	1.46e-160	486.0	COG0124@1|root,KOG1936@2759|Eukaryota,3ZAZD@5878|Ciliophora	5878|Ciliophora	J	Histidyl-tRNA synthetase	-	-	6.1.1.21	ko:K01892	ko00970,map00970	M00359,M00360	R03655	RC00055,RC00523	ko00000,ko00001,ko00002,ko01000,ko01007,ko03016	-	-	-	HGTP_anticodon,tRNA-synt_His
g1165.t1	5911.EAR84252	1.46e-160	486.0	COG0124@1|root,KOG1936@2759|Eukaryota,3ZAZD@5878|Ciliophora	5878|Ciliophora	J	Histidyl-tRNA synthetase	-	-	6.1.1.21	ko:K01892	ko00970,map00970	M00359,M00360	R03655	RC00055,RC00523	ko00000,ko00001,ko00002,ko01000,ko01007,ko03016	-	-	-	HGTP_anticodon,tRNA-synt_His
g1181.t1	29176.XP_003882756.1	5.91e-39	137.0	COG0361@1|root,KOG3403@2759|Eukaryota,3YA5U@5794|Apicomplexa,3YIH5@5796|Coccidia,3YV1R@5809|Sarcocystidae	5794|Apicomplexa	J	Seems to be required for maximal rate of protein biosynthesis. Enhances ribosome dissociation into subunits and stabilizes the binding of the initiator Met-tRNA(I) to 40 S ribosomal subunits	-	GO:0003674,GO:0003676,GO:0003723,GO:0005488,GO:0005575,GO:0005622,GO:0005623,GO:0005737,GO:0005829,GO:0006412,GO:0006413,GO:0006518,GO:0006807,GO:0008135,GO:0008150,GO:0008152,GO:0009058,GO:0009059,GO:0009987,GO:0010467,GO:0019538,GO:0034641,GO:0034645,GO:0043043,GO:0043170,GO:0043603,GO:0043604,GO:0044237,GO:0044238,GO:0044249,GO:0044260,GO:0044267,GO:0044271,GO:0044424,GO:0044444,GO:0044464,GO:…	-	ko:K03236	ko03013,map03013	-	-	-	ko00000,ko00001,ko03012	-	-	-	eIF-1a
g1215.t1	69319.XP_008555948.1	1.79e-37	129.0	COG1911@1|root,KOG2988@2759|Eukaryota,3A3EW@33154|Opisthokonta,3BQ9D@33208|Metazoa,3D76A@33213|Bilateria,41ZBK@6656|Arthropoda,3SMQK@50557|Insecta,46IIM@7399|Hymenoptera	33208|Metazoa	J	Ribosomal protein L7Ae/L30e/S12e/Gadd45 family	rpl30	GO:0002181,GO:0003674,GO:0003676,GO:0003723,GO:0003735,GO:0005198,GO:0005488,GO:0005575,GO:0005622,GO:0005623,GO:0005737,GO:0005829,GO:0005840,GO:0006412,GO:0006518,GO:0006807,GO:0007275,GO:0007399,GO:0007422,GO:0007568,GO:0008150,GO:0008152,GO:0008340,GO:0009058,GO:0009059,GO:0009987,GO:0010259,GO:0010467,GO:0015934,GO:0019538,GO:0022625,GO:0022626,GO:0032501,GO:0032502,GO:0032991,GO:0034641,GO:…	-	ko:K02908	ko03010,map03010	M00177,M00179	-	-	br01610,ko00000,ko00001,ko00002,ko03011	-	-	-	Ribosomal_L7Ae
g1219.t1	69319.XP_008555948.1	1.79e-37	129.0	COG1911@1|root,KOG2988@2759|Eukaryota,3A3EW@33154|Opisthokonta,3BQ9D@33208|Metazoa,3D76A@33213|Bilateria,41ZBK@6656|Arthropoda,3SMQK@50557|Insecta,46IIM@7399|Hymenoptera	33208|Metazoa	J	Ribosomal protein L7Ae/L30e/S12e/Gadd45 family	rpl30	GO:0002181,GO:0003674,GO:0003676,GO:0003723,GO:0003735,GO:0005198,GO:0005488,GO:0005575,GO:0005622,GO:0005623,GO:0005737,GO:0005829,GO:0005840,GO:0006412,GO:0006518,GO:0006807,GO:0007275,GO:0007399,GO:0007422,GO:0007568,GO:0008150,GO:0008152,GO:0008340,GO:0009058,GO:0009059,GO:0009987,GO:0010259,GO:0010467,GO:0015934,GO:0019538,GO:0022625,GO:0022626,GO:0032501,GO:0032502,GO:0032991,GO:0034641,GO:…	-	ko:K02908	ko03010,map03010	M00177,M00179	-	-	br01610,ko00000,ko00001,ko00002,ko03011	-	-	-	Ribosomal_L7Ae
g1245.t1	227086.JGI_V11_51866	1.15e-63	197.0	COG0096@1|root,KOG1754@2759|Eukaryota	2759|Eukaryota	J	structural constituent of ribosome	rps15a	GO:0002181,GO:0003674,GO:0003735,GO:0005198,GO:0005575,GO:0005622,GO:0005623,GO:0005737,GO:0005829,GO:0005840,GO:0006412,GO:0006518,GO:0006807,GO:0007275,GO:0007568,GO:0008150,GO:0008152,GO:0008340,GO:0009058,GO:0009059,GO:0009987,GO:0010259,GO:0010467,GO:0015935,GO:0019538,GO:0022626,GO:0022627,GO:0032501,GO:0032502,GO:0032991,GO:0034641,GO:0034645,GO:0043043,GO:0043170,GO:0043226,GO:0043228,GO:…	-	ko:K02957	ko03010,map03010	M00177	-	-	br01610,ko00000,ko00001,ko00002,ko03011	-	-	-	Ribosomal_S8
g1305.t1	8496.XP_006259380.1	9.72e-73	263.0	COG0349@1|root,KOG2206@2759|Eukaryota,38D24@33154|Opisthokonta,3BK12@33208|Metazoa,3CT1K@33213|Bilateria,48885@7711|Chordata,498RC@7742|Vertebrata	33208|Metazoa	J	nuclear retention of unspliced pre-mRNA at the site of transcription	EXOSC10	GO:0000175,GO:0000176,GO:0000178,GO:0000278,GO:0000460,GO:0000737,GO:0000785,GO:0000956,GO:0002252,GO:0002376,GO:0003674,GO:0003676,GO:0003723,GO:0003824,GO:0004518,GO:0004527,GO:0004532,GO:0004540,GO:0005488,GO:0005575,GO:0005622,GO:0005623,GO:0005634,GO:0005652,GO:0005654,GO:0005694,GO:0005730,GO:0005737,GO:0005829,GO:0006139,GO:0006259,GO:0006308,GO:0006309,GO:0006364,GO:0006378,GO:0006396,GO:…	-	ko:K12591	ko03018,map03018	-	-	-	ko00000,ko00001,ko01000,ko03019	-	-	-	DNA_pol_A_exo1,HRDC,PMC2NT
g1308.t1	38654.XP_006015707.1	5.08e-130	375.0	COG0090@1|root,KOG2309@2759|Eukaryota,38BCB@33154|Opisthokonta,3BGMC@33208|Metazoa,3CS9I@33213|Bilateria,488FY@7711|Chordata,493M2@7742|Vertebrata	33208|Metazoa	J	ribosomal protein	RPL8	GO:0002181,GO:0003674,GO:0003676,GO:0003723,GO:0003735,GO:0005198,GO:0005488,GO:0005575,GO:0005622,GO:0005623,GO:0005737,GO:0005829,GO:0005840,GO:0006412,GO:0006518,GO:0006807,GO:0008150,GO:0008152,GO:0009058,GO:0009059,GO:0009987,GO:0010467,GO:0015934,GO:0019538,GO:0022625,GO:0022626,GO:0032991,GO:0034641,GO:0034645,GO:0043043,GO:0043170,GO:0043226,GO:0043228,GO:0043229,GO:0043232,GO:0043603,GO:…	-	ko:K02938	ko03010,map03010	M00177	-	-	br01610,ko00000,ko00001,ko00002,ko03011	-	-	-	Ribosomal_L2,Ribosomal_L2_C
g1310.t1	7209.EFO26618.1	7.4e-43	142.0	COG1631@1|root,KOG3464@2759|Eukaryota,3A3DQ@33154|Opisthokonta,3BRG4@33208|Metazoa,3D8JT@33213|Bilateria,40DQF@6231|Nematoda,1KW5S@119089|Chromadorea	33208|Metazoa	J	Belongs to the eukaryotic ribosomal protein eL42 family	RPL36A	GO:0000184,GO:0000956,GO:0002181,GO:0003674,GO:0003735,GO:0005198,GO:0005575,GO:0005622,GO:0005623,GO:0005634,GO:0005737,GO:0005783,GO:0005789,GO:0005791,GO:0005829,GO:0005840,GO:0005844,GO:0005886,GO:0006139,GO:0006401,GO:0006402,GO:0006412,GO:0006413,GO:0006518,GO:0006605,GO:0006612,GO:0006613,GO:0006614,GO:0006725,GO:0006807,GO:0006810,GO:0006886,GO:0007275,GO:0008104,GO:0008150,GO:0008152,GO:…	-	ko:K02929	ko03010,map03010	M00177,M00179	-	-	br01610,ko00000,ko00001,ko00002,ko03011	-	-	-	Ribosomal_L44
g1345.t1	130081.XP_005706608.1	4.03e-97	293.0	COG1471@1|root,KOG0378@2759|Eukaryota	2759|Eukaryota	J	rRNA binding	RPS4X	GO:0000184,GO:0000822,GO:0000956,GO:0002181,GO:0003674,GO:0003676,GO:0003723,GO:0003729,GO:0003735,GO:0005198,GO:0005488,GO:0005575,GO:0005622,GO:0005623,GO:0005634,GO:0005654,GO:0005730,GO:0005737,GO:0005773,GO:0005774,GO:0005829,GO:0005840,GO:0005844,GO:0005856,GO:0005886,GO:0006139,GO:0006401,GO:0006402,GO:0006412,GO:0006413,GO:0006417,GO:0006518,GO:0006605,GO:0006612,GO:0006613,GO:0006614,GO:…	2.3.2.27	ko:K02987,ko:K22377	ko03010,map03010	M00177,M00179	-	-	br01610,ko00000,ko00001,ko00002,ko01000,ko03011,ko04121	-	-	-	40S_S4_C,KOW,RS4NT,Ribosomal_S4e,S4
g1463.t1	5811.TGME49_042800	5.9e-124	360.0	COG2007@1|root,KOG3163@2759|Eukaryota,3Y9UA@5794|Apicomplexa,3YICU@5796|Coccidia,3YV84@5809|Sarcocystidae	5794|Apicomplexa	J	Ribosomal protein S8e	-	-	-	ko:K14842	-	-	-	-	ko00000,ko03009	-	-	-	Ribosomal_S8e
g1470.t1	5811.TGME49_042800	5.9e-124	360.0	COG2007@1|root,KOG3163@2759|Eukaryota,3Y9UA@5794|Apicomplexa,3YICU@5796|Coccidia,3YV84@5809|Sarcocystidae	5794|Apicomplexa	J	Ribosomal protein S8e	-	-	-	ko:K14842	-	-	-	-	ko00000,ko03009	-	-	-	Ribosomal_S8e
g1491.t1	48698.ENSPFOP00000006519	9.32e-30	120.0	COG1601@1|root,KOG2768@2759|Eukaryota,38MQN@33154|Opisthokonta,3BD1P@33208|Metazoa,3CUV4@33213|Bilateria,4842Z@7711|Chordata,48USV@7742|Vertebrata,49XBC@7898|Actinopterygii	33208|Metazoa	J	Eukaryotic translation initiation factor 2 subunit 2	EIF2S2	GO:0000003,GO:0000122,GO:0000902,GO:0000904,GO:0001701,GO:0001731,GO:0002176,GO:0002181,GO:0002183,GO:0003006,GO:0003674,GO:0003676,GO:0003723,GO:0003743,GO:0005488,GO:0005575,GO:0005622,GO:0005623,GO:0005737,GO:0005829,GO:0005850,GO:0006355,GO:0006357,GO:0006412,GO:0006413,GO:0006518,GO:0006807,GO:0006810,GO:0006928,GO:0006935,GO:0006950,GO:0007275,GO:0007276,GO:0007399,GO:0007409,GO:0007411,GO:…	-	ko:K03238	ko03013,map03013	-	-	-	ko00000,ko00001,ko01009,ko03012	-	-	-	eIF-5_eIF-2B
g1552.t1	5762.XP_002675043.1	1.92e-66	223.0	COG0101@1|root,KOG2554@2759|Eukaryota	2759|Eukaryota	J	mRNA pseudouridine synthesis	PUS3	GO:0001522,GO:0003674,GO:0003824,GO:0005575,GO:0005622,GO:0005623,GO:0005634,GO:0005737,GO:0005829,GO:0006139,GO:0006396,GO:0006399,GO:0006400,GO:0006725,GO:0006807,GO:0008033,GO:0008150,GO:0008152,GO:0009451,GO:0009982,GO:0009987,GO:0010467,GO:0016070,GO:0016071,GO:0016556,GO:0016853,GO:0016866,GO:0031119,GO:0034470,GO:0034641,GO:0034660,GO:0043170,GO:0043226,GO:0043227,GO:0043229,GO:0043231,GO:…	5.4.99.45	ko:K01855	-	-	-	-	ko00000,ko01000,ko03016	-	-	-	PseudoU_synth_1
g1584.t1	44689.DDB0305068	3.28e-11	75.5	COG5099@1|root,KOG2049@2759|Eukaryota,3XGEG@554915|Amoebozoa	554915|Amoebozoa	J	Pumilio-like repeats	-	-	-	-	-	-	-	-	-	-	-	-	PUF
g1629.t1	5860.XP_008625878.1	5.05e-41	140.0	COG1717@1|root,KOG0878@2759|Eukaryota,3YA93@5794|Apicomplexa,3KAWB@422676|Aconoidasida,3YZFY@5819|Haemosporida	422676|Aconoidasida	J	ribosomal protein L32	-	-	-	ko:K02912	ko03010,map03010	M00177,M00179	-	-	br01610,ko00000,ko00001,ko00002,ko03011	-	-	-	Ribosomal_L32e
g1646.t1	5860.XP_008625878.1	5.05e-41	140.0	COG1717@1|root,KOG0878@2759|Eukaryota,3YA93@5794|Apicomplexa,3KAWB@422676|Aconoidasida,3YZFY@5819|Haemosporida	422676|Aconoidasida	J	ribosomal protein L32	-	-	-	ko:K02912	ko03010,map03010	M00177,M00179	-	-	br01610,ko00000,ko00001,ko00002,ko03011	-	-	-	Ribosomal_L32e
g1656.t1	144197.XP_008304349.1	1.33e-17	82.8	COG5053@1|root,KOG1669@2759|Eukaryota,38GD4@33154|Opisthokonta,3BGXI@33208|Metazoa,3CYQH@33213|Bilateria,48HPF@7711|Chordata,49EGY@7742|Vertebrata,4A58H@7898|Actinopterygii	33208|Metazoa	J	Eukaryotic translation initiation factor 4E	eif4e2	GO:0000339,GO:0000340,GO:0003674,GO:0003676,GO:0003723,GO:0005488,GO:0005515,GO:0006417,GO:0007553,GO:0007554,GO:0008150,GO:0009889,GO:0009890,GO:0009891,GO:0009892,GO:0009893,GO:0010468,GO:0010556,GO:0010558,GO:0010565,GO:0010566,GO:0010605,GO:0010608,GO:0010629,GO:0010817,GO:0010893,GO:0017148,GO:0019216,GO:0019218,GO:0019222,GO:0030371,GO:0031323,GO:0031324,GO:0031325,GO:0031326,GO:0031327,GO:…	-	ko:K03259	ko01521,ko03013,ko04066,ko04150,ko04151,ko04211,ko04910,map01521,map03013,map04066,map04150,map04151,map04211,map04910	M00428	-	-	ko00000,ko00001,ko00002,ko03012,ko03019	-	-	-	IF4E
g1663.t1	84751.XP_007881574.1	2.13e-33	119.0	COG1997@1|root,KOG0402@2759|Eukaryota,3A5SK@33154|Opisthokonta,3P404@4751|Fungi,3V1BE@5204|Basidiomycota,3N5GE@452284|Ustilaginomycotina	4751|Fungi	J	Ribosomal L37ae protein family	RPL43	GO:0002181,GO:0003674,GO:0003735,GO:0005198,GO:0005575,GO:0005622,GO:0005623,GO:0005737,GO:0005829,GO:0005840,GO:0006412,GO:0006518,GO:0006807,GO:0008150,GO:0008152,GO:0009058,GO:0009059,GO:0009987,GO:0010467,GO:0015934,GO:0019538,GO:0022625,GO:0022626,GO:0032991,GO:0034641,GO:0034645,GO:0043043,GO:0043170,GO:0043226,GO:0043228,GO:0043229,GO:0043232,GO:0043603,GO:0043604,GO:0044237,GO:0044238,GO:…	-	ko:K02921	ko03010,map03010	M00177,M00179	-	-	br01610,ko00000,ko00001,ko00002,ko03011	-	-	-	Ribosomal_L37ae
g1666.t1	84751.XP_007881574.1	2.13e-33	119.0	COG1997@1|root,KOG0402@2759|Eukaryota,3A5SK@33154|Opisthokonta,3P404@4751|Fungi,3V1BE@5204|Basidiomycota,3N5GE@452284|Ustilaginomycotina	4751|Fungi	J	Ribosomal L37ae protein family	RPL43	GO:0002181,GO:0003674,GO:0003735,GO:0005198,GO:0005575,GO:0005622,GO:0005623,GO:0005737,GO:0005829,GO:0005840,GO:0006412,GO:0006518,GO:0006807,GO:0008150,GO:0008152,GO:0009058,GO:0009059,GO:0009987,GO:0010467,GO:0015934,GO:0019538,GO:0022625,GO:0022626,GO:0032991,GO:0034641,GO:0034645,GO:0043043,GO:0043170,GO:0043226,GO:0043228,GO:0043229,GO:0043232,GO:0043603,GO:0043604,GO:0044237,GO:0044238,GO:…	-	ko:K02921	ko03010,map03010	M00177,M00179	-	-	br01610,ko00000,ko00001,ko00002,ko03011	-	-	-	Ribosomal_L37ae
g1673.t1	144197.XP_008304349.1	1.33e-17	82.8	COG5053@1|root,KOG1669@2759|Eukaryota,38GD4@33154|Opisthokonta,3BGXI@33208|Metazoa,3CYQH@33213|Bilateria,48HPF@7711|Chordata,49EGY@7742|Vertebrata,4A58H@7898|Actinopterygii	33208|Metazoa	J	Eukaryotic translation initiation factor 4E	eif4e2	GO:0000339,GO:0000340,GO:0003674,GO:0003676,GO:0003723,GO:0005488,GO:0005515,GO:0006417,GO:0007553,GO:0007554,GO:0008150,GO:0009889,GO:0009890,GO:0009891,GO:0009892,GO:0009893,GO:0010468,GO:0010556,GO:0010558,GO:0010565,GO:0010566,GO:0010605,GO:0010608,GO:0010629,GO:0010817,GO:0010893,GO:0017148,GO:0019216,GO:0019218,GO:0019222,GO:0030371,GO:0031323,GO:0031324,GO:0031325,GO:0031326,GO:0031327,GO:…	-	ko:K03259	ko01521,ko03013,ko04066,ko04150,ko04151,ko04211,ko04910,map01521,map03013,map04066,map04150,map04151,map04211,map04910	M00428	-	-	ko00000,ko00001,ko00002,ko03012,ko03019	-	-	-	IF4E
g1751.t1	5932.XP_004032259.1	1.53e-92	279.0	COG1841@1|root,KOG3184@2759|Eukaryota,3ZBME@5878|Ciliophora	5878|Ciliophora	J	RNA binding	-	-	-	ko:K02937	ko03010,map03010	M00177	-	-	br01610,ko00000,ko00001,ko00002,ko03011	-	-	-	Ribosomal_L30,Ribosomal_L30_N
g1772.t1	5932.XP_004032259.1	1.53e-92	279.0	COG1841@1|root,KOG3184@2759|Eukaryota,3ZBME@5878|Ciliophora	5878|Ciliophora	J	RNA binding	-	-	-	ko:K02937	ko03010,map03010	M00177	-	-	br01610,ko00000,ko00001,ko00002,ko03011	-	-	-	Ribosomal_L30,Ribosomal_L30_N
g1869.t1	28532.XP_010550574.1	8.69e-31	113.0	COG0051@1|root,KOG0900@2759|Eukaryota,37UMJ@33090|Viridiplantae,3GIN0@35493|Streptophyta,3HTX3@3699|Brassicales	35493|Streptophyta	J	40s ribosomal protein	-	GO:0002181,GO:0003674,GO:0003676,GO:0003723,GO:0003729,GO:0003735,GO:0005198,GO:0005488,GO:0005575,GO:0005618,GO:0005622,GO:0005623,GO:0005634,GO:0005730,GO:0005737,GO:0005829,GO:0005840,GO:0005844,GO:0005911,GO:0006412,GO:0006518,GO:0006807,GO:0008150,GO:0008152,GO:0009058,GO:0009059,GO:0009506,GO:0009987,GO:0010467,GO:0015935,GO:0016020,GO:0019538,GO:0022626,GO:0022627,GO:0030054,GO:0030312,GO:…	5.1.3.6	ko:K02969,ko:K08679	ko00520,ko01100,ko03010,map00520,map01100,map03010	M00177	R01385	RC00289	br01610,ko00000,ko00001,ko00002,ko01000,ko03011	-	-	-	Ribosomal_S10
g1878.t1	28532.XP_010550574.1	8.69e-31	113.0	COG0051@1|root,KOG0900@2759|Eukaryota,37UMJ@33090|Viridiplantae,3GIN0@35493|Streptophyta,3HTX3@3699|Brassicales	35493|Streptophyta	J	40s ribosomal protein	-	GO:0002181,GO:0003674,GO:0003676,GO:0003723,GO:0003729,GO:0003735,GO:0005198,GO:0005488,GO:0005575,GO:0005618,GO:0005622,GO:0005623,GO:0005634,GO:0005730,GO:0005737,GO:0005829,GO:0005840,GO:0005844,GO:0005911,GO:0006412,GO:0006518,GO:0006807,GO:0008150,GO:0008152,GO:0009058,GO:0009059,GO:0009506,GO:0009987,GO:0010467,GO:0015935,GO:0016020,GO:0019538,GO:0022626,GO:0022627,GO:0030054,GO:0030312,GO:…	5.1.3.6	ko:K02969,ko:K08679	ko00520,ko01100,ko03010,map00520,map01100,map03010	M00177	R01385	RC00289	br01610,ko00000,ko00001,ko00002,ko01000,ko03011	-	-	-	Ribosomal_S10
g2007.t1	72019.SARC_00915T0	1.38e-22	92.0	COG2097@1|root,KOG0893@2759|Eukaryota,3A3JD@33154|Opisthokonta	33154|Opisthokonta	J	ribosomal protein	RPL31	GO:0000184,GO:0000956,GO:0002181,GO:0003674,GO:0003735,GO:0005198,GO:0005575,GO:0005622,GO:0005623,GO:0005634,GO:0005654,GO:0005730,GO:0005737,GO:0005783,GO:0005789,GO:0005791,GO:0005829,GO:0005840,GO:0005844,GO:0006139,GO:0006401,GO:0006402,GO:0006412,GO:0006413,GO:0006450,GO:0006518,GO:0006605,GO:0006612,GO:0006613,GO:0006614,GO:0006725,GO:0006807,GO:0006810,GO:0006886,GO:0008104,GO:0008150,GO:…	-	ko:K02910	ko03010,map03010	M00177,M00179	-	-	br01610,ko00000,ko00001,ko00002,ko03011	-	-	-	Ribosomal_L31e
g2028.t1	29176.XP_003884841.1	7.93e-78	239.0	COG0081@1|root,KOG1570@2759|Eukaryota,3Y9R9@5794|Apicomplexa,3YJ87@5796|Coccidia,3YUFC@5809|Sarcocystidae	5794|Apicomplexa	J	Belongs to the universal ribosomal protein uL1 family	-	GO:0002181,GO:0003674,GO:0003676,GO:0003723,GO:0003735,GO:0005198,GO:0005488,GO:0005575,GO:0005622,GO:0005623,GO:0005737,GO:0005829,GO:0005840,GO:0006412,GO:0006518,GO:0006807,GO:0008150,GO:0008152,GO:0009058,GO:0009059,GO:0009987,GO:0010467,GO:0015934,GO:0019538,GO:0022625,GO:0022626,GO:0032991,GO:0034641,GO:0034645,GO:0043043,GO:0043170,GO:0043226,GO:0043228,GO:0043229,GO:0043232,GO:0043603,GO:…	-	ko:K02865	ko03010,map03010	M00177	-	-	br01610,ko00000,ko00001,ko00002,ko03011	-	-	-	Ribosomal_L1
g2045.t1	29176.XP_003884841.1	7.93e-78	239.0	COG0081@1|root,KOG1570@2759|Eukaryota,3Y9R9@5794|Apicomplexa,3YJ87@5796|Coccidia,3YUFC@5809|Sarcocystidae	5794|Apicomplexa	J	Belongs to the universal ribosomal protein uL1 family	-	GO:0002181,GO:0003674,GO:0003676,GO:0003723,GO:0003735,GO:0005198,GO:0005488,GO:0005575,GO:0005622,GO:0005623,GO:0005737,GO:0005829,GO:0005840,GO:0006412,GO:0006518,GO:0006807,GO:0008150,GO:0008152,GO:0009058,GO:0009059,GO:0009987,GO:0010467,GO:0015934,GO:0019538,GO:0022625,GO:0022626,GO:0032991,GO:0034641,GO:0034645,GO:0043043,GO:0043170,GO:0043226,GO:0043228,GO:0043229,GO:0043232,GO:0043603,GO:…	-	ko:K02865	ko03010,map03010	M00177	-	-	br01610,ko00000,ko00001,ko00002,ko03011	-	-	-	Ribosomal_L1
g2092.t1	5827.XP_004222036.1	2.18e-106	344.0	COG0215@1|root,KOG2007@2759|Eukaryota,3Y9NZ@5794|Apicomplexa,3KBT0@422676|Aconoidasida,3YX0H@5819|Haemosporida	422676|Aconoidasida	J	tRNA synthetases class I (C) catalytic domain	-	GO:0000166,GO:0003674,GO:0003824,GO:0004812,GO:0004817,GO:0005488,GO:0005524,GO:0005575,GO:0005622,GO:0005623,GO:0005737,GO:0005829,GO:0006082,GO:0006139,GO:0006399,GO:0006412,GO:0006418,GO:0006423,GO:0006518,GO:0006520,GO:0006725,GO:0006807,GO:0008144,GO:0008150,GO:0008152,GO:0008270,GO:0009058,GO:0009059,GO:0009987,GO:0010467,GO:0016070,GO:0016874,GO:0016875,GO:0017076,GO:0019538,GO:0019752,GO:…	6.1.1.16	ko:K01883	ko00970,map00970	M00359,M00360	R03650	RC00055,RC00523	ko00000,ko00001,ko00002,ko01000,ko01007,ko03016	-	-	-	tRNA-synt_1e
g2117.t1	5827.XP_004222036.1	2.18e-106	344.0	COG0215@1|root,KOG2007@2759|Eukaryota,3Y9NZ@5794|Apicomplexa,3KBT0@422676|Aconoidasida,3YX0H@5819|Haemosporida	422676|Aconoidasida	J	tRNA synthetases class I (C) catalytic domain	-	GO:0000166,GO:0003674,GO:0003824,GO:0004812,GO:0004817,GO:0005488,GO:0005524,GO:0005575,GO:0005622,GO:0005623,GO:0005737,GO:0005829,GO:0006082,GO:0006139,GO:0006399,GO:0006412,GO:0006418,GO:0006423,GO:0006518,GO:0006520,GO:0006725,GO:0006807,GO:0008144,GO:0008150,GO:0008152,GO:0008270,GO:0009058,GO:0009059,GO:0009987,GO:0010467,GO:0016070,GO:0016874,GO:0016875,GO:0017076,GO:0019538,GO:0019752,GO:…	6.1.1.16	ko:K01883	ko00970,map00970	M00359,M00360	R03650	RC00055,RC00523	ko00000,ko00001,ko00002,ko01000,ko01007,ko03016	-	-	-	tRNA-synt_1e
g2137.t1	3218.PP1S152_141V6.1	1.86e-107	313.0	COG1632@1|root,KOG1678@2759|Eukaryota,37NW1@33090|Viridiplantae,3G7MT@35493|Streptophyta	35493|Streptophyta	J	Belongs to the eukaryotic ribosomal protein eL15 family	-	-	-	ko:K02877	ko03010,map03010	M00177,M00179	-	-	br01610,ko00000,ko00001,ko00002,ko03011	-	-	-	Ribosomal_L15e
g2272.t1	29730.Gorai.002G156900.1	2.9e-46	159.0	COG2163@1|root,KOG1694@2759|Eukaryota,37QK3@33090|Viridiplantae,3GEFF@35493|Streptophyta	35493|Streptophyta	J	60s ribosomal protein	-	-	-	ko:K02934	ko03010,map03010	M00177	-	-	br01610,ko00000,ko00001,ko00002,ko03011	-	-	-	Ribosomal_L6e,Ribosomal_L6e_N
g2482.t1	5479.M3K4T2	8.23e-65	209.0	COG1358@1|root,KOG3166@2759|Eukaryota,38EEJ@33154|Opisthokonta,3NUET@4751|Fungi,3QMHX@4890|Ascomycota,3RTNF@4891|Saccharomycetes,47ADD@766764|Debaryomycetaceae	4751|Fungi	J	ribosomal protein L8	rpl8	GO:0000470,GO:0002181,GO:0003674,GO:0003676,GO:0003723,GO:0003735,GO:0005198,GO:0005488,GO:0005575,GO:0005622,GO:0005623,GO:0005737,GO:0005829,GO:0005840,GO:0006139,GO:0006364,GO:0006396,GO:0006412,GO:0006518,GO:0006725,GO:0006807,GO:0008150,GO:0008152,GO:0009058,GO:0009059,GO:0009987,GO:0010467,GO:0015934,GO:0016070,GO:0016072,GO:0019538,GO:0022613,GO:0022625,GO:0022626,GO:0032991,GO:0034470,GO:…	-	ko:K02936	ko03010,map03010	M00177,M00179	-	-	br01610,ko00000,ko00001,ko00002,ko03009,ko03011	-	-	-	Ribosomal_L7Ae
g2539.t1	4081.Solyc11g012110.1.1	9.1e-42	147.0	COG2163@1|root,KOG1694@2759|Eukaryota,37QK3@33090|Viridiplantae,3GEFF@35493|Streptophyta,44QKR@71274|asterids	35493|Streptophyta	J	60S ribosomal protein	-	-	-	ko:K02934	ko03010,map03010	M00177	-	-	br01610,ko00000,ko00001,ko00002,ko03011	-	-	-	Ribosomal_L6e,Ribosomal_L6e_N
g2637.t1	130081.XP_005708023.1	6.38e-68	214.0	COG1100@1|root,KOG0087@2759|Eukaryota	2759|Eukaryota	J	GTPase activity	-	-	-	ko:K07904,ko:K07905	ko04144,ko04152,ko04961,ko04962,ko04972,map04144,map04152,map04961,map04962,map04972	-	-	-	ko00000,ko00001,ko04031,ko04131,ko04147	-	-	-	Ras
g2663.t1	45157.CMD062CT	1.49e-58	191.0	COG1100@1|root,KOG0087@2759|Eukaryota	2759|Eukaryota	J	GTPase activity	-	-	-	ko:K07904,ko:K07905	ko04144,ko04152,ko04961,ko04962,ko04972,map04144,map04152,map04961,map04962,map04972	-	-	-	ko00000,ko00001,ko04031,ko04131,ko04147	-	-	-	Ras
g2706.t1	4641.GSMUA_Achr3P17910_001	8.19e-28	107.0	COG0102@1|root,KOG3204@2759|Eukaryota,37HZQ@33090|Viridiplantae,3GF10@35493|Streptophyta,3KYCB@4447|Liliopsida	35493|Streptophyta	J	ribosomal protein	-	GO:0003674,GO:0003676,GO:0003723,GO:0003729,GO:0003735,GO:0005198,GO:0005488,GO:0005575,GO:0005622,GO:0005623,GO:0005737,GO:0005829,GO:0005840,GO:0006412,GO:0006518,GO:0006807,GO:0008150,GO:0008152,GO:0009058,GO:0009059,GO:0009987,GO:0010467,GO:0015934,GO:0019538,GO:0022625,GO:0022626,GO:0032991,GO:0034641,GO:0034645,GO:0043043,GO:0043170,GO:0043226,GO:0043228,GO:0043229,GO:0043232,GO:0043603,GO:…	-	ko:K02872	ko03010,map03010	M00177	-	-	br01610,ko00000,ko00001,ko00002,ko03011	-	-	-	Ribosomal_L13
g2738.t1	4896.SPAC589.10c.1	7.83e-24	98.2	COG5272@1|root,KOG0004@2759|Eukaryota,38CAM@33154|Opisthokonta,3NWYF@4751|Fungi,3QKM0@4890|Ascomycota,3MDXF@451866|Taphrinomycotina	4751|Fungi	J	Ubiquitin exists either covalently attached to another protein, or free (unanchored). When covalently bound, it is conjugated to target proteins via an isopeptide bond either as a monomer (monoubiquitin), a polymer linked via different Lys residues of the ubiquitin (polyubiquitin chains) or a linear polymer linked via the initiator Met of the ubiquitin (linear polyubiquitin chains). Polyubiquitin…	ubi3	GO:0000028,GO:0002109,GO:0002181,GO:0003674,GO:0003735,GO:0005198,GO:0005575,GO:0005622,GO:0005623,GO:0005634,GO:0005730,GO:0005737,GO:0005829,GO:0005840,GO:0006139,GO:0006364,GO:0006396,GO:0006412,GO:0006518,GO:0006725,GO:0006807,GO:0006996,GO:0008150,GO:0008152,GO:0009058,GO:0009059,GO:0009987,GO:0010467,GO:0015935,GO:0016043,GO:0016070,GO:0016072,GO:0019538,GO:0022607,GO:0022613,GO:0022618,GO:…	-	ko:K02977	ko03010,map03010	M00177,M00179	-	-	br01610,ko00000,ko00001,ko00002,ko03011,ko04147	-	-	-	Ribosomal_S27,ubiquitin
g2779.t1	5693.XP_816521.1	4.4e-11	60.8	KOG3499@1|root,KOG3499@2759|Eukaryota,3XVZC@5653|Kinetoplastida	5653|Kinetoplastida	J	Belongs to the eukaryotic ribosomal protein eL38 family	-	-	-	ko:K02923	ko03010,map03010	M00177	-	-	br01610,ko00000,ko00001,ko00002,ko03011	-	-	-	Ribosomal_L38e
g2807.t1	44056.XP_009039135.1	1.3e-58	187.0	COG2147@1|root,KOG1696@2759|Eukaryota	2759|Eukaryota	J	structural constituent of ribosome	RPL19	GO:0000184,GO:0000956,GO:0001889,GO:0002181,GO:0002376,GO:0002520,GO:0003674,GO:0003676,GO:0003723,GO:0003735,GO:0005198,GO:0005488,GO:0005575,GO:0005622,GO:0005623,GO:0005737,GO:0005829,GO:0005840,GO:0005844,GO:0006139,GO:0006401,GO:0006402,GO:0006412,GO:0006413,GO:0006518,GO:0006605,GO:0006612,GO:0006613,GO:0006614,GO:0006725,GO:0006807,GO:0006810,GO:0006886,GO:0007275,GO:0007568,GO:0008104,GO:…	2.7.1.1,3.6.4.13	ko:K00844,ko:K02885,ko:K14780	ko00010,ko00051,ko00052,ko00500,ko00520,ko00521,ko00524,ko01100,ko01110,ko01120,ko01130,ko01200,ko03010,ko04066,ko04910,ko04930,ko04973,ko05230,map00010,map00051,map00052,map00500,map00520,map00521,map00524,map01100,map01110,map01120,map01130,map01200,map03010,map04066,map04910,map04930,map04973,map05230	M00001,M00177,M00179,M00549	R00299,R00760,R00867,R01326,R01600,R01786,R01961,R03920	RC00002,RC00017	br01610,ko00000,ko00001,ko00002,ko01000,ko03009,ko03011,ko04131	-	-	-	Ribosomal_L19e
g2909.t1	209285.XP_006697014.1	5.98e-150	437.0	COG0513@1|root,KOG0327@2759|Eukaryota,38CTS@33154|Opisthokonta,3NUYA@4751|Fungi,3QM4H@4890|Ascomycota,2149F@147550|Sordariomycetes,3U5P0@5139|Sordariales,3HDI3@35718|Chaetomiaceae	4751|Fungi	J	Belongs to the DEAD box helicase family	TIF1	GO:0002181,GO:0002183,GO:0003674,GO:0003676,GO:0003723,GO:0003724,GO:0003743,GO:0003824,GO:0004004,GO:0004386,GO:0005488,GO:0005575,GO:0005622,GO:0005623,GO:0005634,GO:0005730,GO:0005737,GO:0005829,GO:0005840,GO:0005886,GO:0006139,GO:0006412,GO:0006413,GO:0006417,GO:0006446,GO:0006518,GO:0006725,GO:0006807,GO:0008026,GO:0008135,GO:0008150,GO:0008152,GO:0008186,GO:0009058,GO:0009059,GO:0009889,GO:…	-	ko:K03257	ko03013,map03013	M00428	-	-	ko00000,ko00001,ko00002,ko03012,ko03019,ko04147	-	-	-	DEAD,Helicase_C
g2939.t1	5888.CAK57539	7.33e-10	62.8	COG1100@1|root,KOG0097@2759|Eukaryota	2759|Eukaryota	J	Golgi to endosome transport	-	-	-	-	-	-	-	-	-	-	-	-	Ras
g2975.t1	45596.XP_006689703.1	4.93e-67	215.0	COG1358@1|root,KOG3166@2759|Eukaryota,38EEJ@33154|Opisthokonta,3NUET@4751|Fungi,3QMHX@4890|Ascomycota,3RTNF@4891|Saccharomycetes,47AWA@766764|Debaryomycetaceae	4751|Fungi	J	ribosomal protein	rpl8	GO:0000470,GO:0002181,GO:0003674,GO:0003676,GO:0003723,GO:0003735,GO:0005198,GO:0005488,GO:0005575,GO:0005622,GO:0005623,GO:0005737,GO:0005829,GO:0005840,GO:0006139,GO:0006364,GO:0006396,GO:0006412,GO:0006518,GO:0006725,GO:0006807,GO:0008150,GO:0008152,GO:0009058,GO:0009059,GO:0009987,GO:0010467,GO:0015934,GO:0016070,GO:0016072,GO:0019538,GO:0022613,GO:0022625,GO:0022626,GO:0032991,GO:0034470,GO:…	-	ko:K02936	ko03010,map03010	M00177,M00179	-	-	br01610,ko00000,ko00001,ko00002,ko03009,ko03011	-	-	-	Ribosomal_L7Ae
g2996.t1	45596.XP_006689703.1	4.93e-67	215.0	COG1358@1|root,KOG3166@2759|Eukaryota,38EEJ@33154|Opisthokonta,3NUET@4751|Fungi,3QMHX@4890|Ascomycota,3RTNF@4891|Saccharomycetes,47AWA@766764|Debaryomycetaceae	4751|Fungi	J	ribosomal protein	rpl8	GO:0000470,GO:0002181,GO:0003674,GO:0003676,GO:0003723,GO:0003735,GO:0005198,GO:0005488,GO:0005575,GO:0005622,GO:0005623,GO:0005737,GO:0005829,GO:0005840,GO:0006139,GO:0006364,GO:0006396,GO:0006412,GO:0006518,GO:0006725,GO:0006807,GO:0008150,GO:0008152,GO:0009058,GO:0009059,GO:0009987,GO:0010467,GO:0015934,GO:0016070,GO:0016072,GO:0019538,GO:0022613,GO:0022625,GO:0022626,GO:0032991,GO:0034470,GO:…	-	ko:K02936	ko03010,map03010	M00177,M00179	-	-	br01610,ko00000,ko00001,ko00002,ko03009,ko03011	-	-	-	Ribosomal_L7Ae
g3009.t1	588596.U9U445	2.88e-75	262.0	COG0144@1|root,KOG2198@2759|Eukaryota,38F5P@33154|Opisthokonta,3NX4H@4751|Fungi	4751|Fungi	J	Belongs to the class I-like SAM-binding methyltransferase superfamily. RsmB NOP family	NCL1	GO:0000049,GO:0000302,GO:0001510,GO:0002097,GO:0002101,GO:0002127,GO:0002946,GO:0003674,GO:0003676,GO:0003723,GO:0003824,GO:0005488,GO:0005575,GO:0005622,GO:0005623,GO:0005634,GO:0005737,GO:0006139,GO:0006396,GO:0006399,GO:0006400,GO:0006725,GO:0006807,GO:0006950,GO:0006979,GO:0008033,GO:0008150,GO:0008152,GO:0008168,GO:0008173,GO:0008175,GO:0008757,GO:0009451,GO:0009636,GO:0009987,GO:0010035,GO:…	2.1.1.202	ko:K15334	-	-	-	-	ko00000,ko01000,ko03016	-	-	-	Methyltr_RsmB-F
g3079.t1	4577.AC233910.1_FGP003	3.32e-16	75.1	COG1552@1|root,KOG0003@2759|Eukaryota,37TWI@33090|Viridiplantae,3GHWG@35493|Streptophyta,3M2HK@4447|Liliopsida,3IGVY@38820|Poales	35493|Streptophyta	J	Ribosomal_L40e	-	-	-	ko:K02927,ko:K12158	ko03010,map03010	M00177,M00179	-	-	br01610,ko00000,ko00001,ko00002,ko03011,ko04121	-	-	-	Ribosomal_L40e,ubiquitin
g3096.t1	4577.AC233910.1_FGP003	3.32e-16	75.1	COG1552@1|root,KOG0003@2759|Eukaryota,37TWI@33090|Viridiplantae,3GHWG@35493|Streptophyta,3M2HK@4447|Liliopsida,3IGVY@38820|Poales	35493|Streptophyta	J	Ribosomal_L40e	-	-	-	ko:K02927,ko:K12158	ko03010,map03010	M00177,M00179	-	-	br01610,ko00000,ko00001,ko00002,ko03011,ko04121	-	-	-	Ribosomal_L40e,ubiquitin
g3106.t1	227086.JGI_V11_47605	1.52e-68	213.0	COG0522@1|root,KOG4655@2759|Eukaryota	2759|Eukaryota	J	snoRNA binding	IMP3	GO:0003674,GO:0003676,GO:0003723,GO:0005488,GO:0005575,GO:0005622,GO:0005623,GO:0005634,GO:0005654,GO:0005730,GO:0005732,GO:0006139,GO:0006364,GO:0006396,GO:0006725,GO:0006807,GO:0008150,GO:0008152,GO:0009987,GO:0010467,GO:0016070,GO:0016072,GO:0022613,GO:0030515,GO:0030532,GO:0030684,GO:0030686,GO:0031974,GO:0031981,GO:0032040,GO:0032991,GO:0034457,GO:0034470,GO:0034641,GO:0034660,GO:0042254,GO:…	-	ko:K14560	ko03008,map03008	-	-	-	ko00000,ko00001,ko03009	-	-	-	Ribosomal_S4,S4
g3127.t1	5888.CAK69939	1.2e-70	221.0	COG0100@1|root,KOG0407@2759|Eukaryota,3ZBN3@5878|Ciliophora	5878|Ciliophora	J	Ribosomal protein S11	-	-	-	ko:K02955	ko03010,map03010	M00177	-	-	br01610,ko00000,ko00001,ko00002,ko03011	-	-	-	Ribosomal_S11
g3134.t1	5888.CAK69939	1.2e-70	221.0	COG0100@1|root,KOG0407@2759|Eukaryota,3ZBN3@5878|Ciliophora	5878|Ciliophora	J	Ribosomal protein S11	-	-	-	ko:K02955	ko03010,map03010	M00177	-	-	br01610,ko00000,ko00001,ko00002,ko03011	-	-	-	Ribosomal_S11
g3159.t1	45351.EDO29472	6.84e-90	294.0	COG1499@1|root,KOG2613@2759|Eukaryota,38ESW@33154|Opisthokonta,3BAX4@33208|Metazoa	33208|Metazoa	J	ribosomal large subunit binding	NMD3	GO:0000054,GO:0000055,GO:0003674,GO:0005488,GO:0005515,GO:0005575,GO:0005622,GO:0005623,GO:0005634,GO:0005654,GO:0005730,GO:0005737,GO:0006403,GO:0006405,GO:0006611,GO:0006810,GO:0006886,GO:0006913,GO:0008104,GO:0008150,GO:0009889,GO:0009891,GO:0009893,GO:0010556,GO:0010557,GO:0010604,GO:0015031,GO:0015833,GO:0015931,GO:0019219,GO:0019222,GO:0022613,GO:0030674,GO:0031323,GO:0031325,GO:0031326,GO:…	-	ko:K07562	ko03008,ko03013,map03008,map03013	-	-	-	ko00000,ko00001,ko03009	-	-	-	NMD3
g3227.t1	70448.A0A090M8V4	2.22e-69	216.0	COG1727@1|root,KOG1714@2759|Eukaryota,37SDX@33090|Viridiplantae,34J4Y@3041|Chlorophyta	3041|Chlorophyta	J	ribosomal protein L18	RPL18	-	-	ko:K02883	ko03010,map03010	M00177,M00179	-	-	br01610,ko00000,ko00001,ko00002,ko03011	-	-	-	Ribosomal_L18
g3234.t1	70448.A0A090M8V4	2.22e-69	216.0	COG1727@1|root,KOG1714@2759|Eukaryota,37SDX@33090|Viridiplantae,34J4Y@3041|Chlorophyta	3041|Chlorophyta	J	ribosomal protein L18	RPL18	-	-	ko:K02883	ko03010,map03010	M00177,M00179	-	-	br01610,ko00000,ko00001,ko00002,ko03011	-	-	-	Ribosomal_L18
g3243.t1	3847.GLYMA10G05580.1	1.17e-121	365.0	COG0088@1|root,KOG1475@2759|Eukaryota,37JR5@33090|Viridiplantae,3GD6Q@35493|Streptophyta,4JMKJ@91835|fabids	35493|Streptophyta	J	60S ribosomal Protein	-	GO:0002181,GO:0003674,GO:0003676,GO:0003723,GO:0003729,GO:0003735,GO:0005198,GO:0005488,GO:0005575,GO:0005618,GO:0005622,GO:0005623,GO:0005634,GO:0005730,GO:0005737,GO:0005773,GO:0005774,GO:0005829,GO:0005840,GO:0005844,GO:0005886,GO:0005911,GO:0006412,GO:0006518,GO:0006807,GO:0008150,GO:0008152,GO:0009058,GO:0009059,GO:0009506,GO:0009507,GO:0009536,GO:0009719,GO:0009725,GO:0009735,GO:0009987,GO:…	-	ko:K02930	ko03010,map03010	M00177,M00179	-	-	br01610,ko00000,ko00001,ko00002,ko03011	-	-	-	Ribos_L4_asso_C,Ribosomal_L4
g3310.t1	5874.XP_953143.1	2.33e-32	115.0	COG1631@1|root,KOG3464@2759|Eukaryota,3YACN@5794|Apicomplexa,3KCEN@422676|Aconoidasida,3Z5TT@5863|Piroplasmida	422676|Aconoidasida	J	Belongs to the eukaryotic ribosomal protein eL42 family	-	-	-	ko:K02929	ko03010,map03010	M00177,M00179	-	-	br01610,ko00000,ko00001,ko00002,ko03011	-	-	-	Ribosomal_L44
g3311.t1	5874.XP_953143.1	2.33e-32	115.0	COG1631@1|root,KOG3464@2759|Eukaryota,3YACN@5794|Apicomplexa,3KCEN@422676|Aconoidasida,3Z5TT@5863|Piroplasmida	422676|Aconoidasida	J	Belongs to the eukaryotic ribosomal protein eL42 family	-	-	-	ko:K02929	ko03010,map03010	M00177,M00179	-	-	br01610,ko00000,ko00001,ko00002,ko03011	-	-	-	Ribosomal_L44
g3338.t1	84751.XP_007881574.1	3.02e-33	119.0	COG1997@1|root,KOG0402@2759|Eukaryota,3A5SK@33154|Opisthokonta,3P404@4751|Fungi,3V1BE@5204|Basidiomycota,3N5GE@452284|Ustilaginomycotina	4751|Fungi	J	Ribosomal L37ae protein family	RPL43	GO:0002181,GO:0003674,GO:0003735,GO:0005198,GO:0005575,GO:0005622,GO:0005623,GO:0005737,GO:0005829,GO:0005840,GO:0006412,GO:0006518,GO:0006807,GO:0008150,GO:0008152,GO:0009058,GO:0009059,GO:0009987,GO:0010467,GO:0015934,GO:0019538,GO:0022625,GO:0022626,GO:0032991,GO:0034641,GO:0034645,GO:0043043,GO:0043170,GO:0043226,GO:0043228,GO:0043229,GO:0043232,GO:0043603,GO:0043604,GO:0044237,GO:0044238,GO:…	-	ko:K02921	ko03010,map03010	M00177,M00179	-	-	br01610,ko00000,ko00001,ko00002,ko03011	-	-	-	Ribosomal_L37ae
g3342.t1	400682.PAC_15725733	8.91e-32	117.0	COG0198@1|root,KOG3401@2759|Eukaryota,3A3EZ@33154|Opisthokonta,3BHRB@33208|Metazoa	33208|Metazoa	J	regulation of translation involved in cellular response to UV	rpl26l1	GO:0002181,GO:0003674,GO:0003676,GO:0003723,GO:0003735,GO:0005198,GO:0005488,GO:0005575,GO:0005622,GO:0005623,GO:0005737,GO:0005829,GO:0005840,GO:0006412,GO:0006518,GO:0006807,GO:0008150,GO:0008152,GO:0009058,GO:0009059,GO:0009987,GO:0010467,GO:0015934,GO:0019538,GO:0022613,GO:0022625,GO:0022626,GO:0032991,GO:0034641,GO:0034645,GO:0042254,GO:0042273,GO:0043043,GO:0043170,GO:0043226,GO:0043228,GO:…	-	ko:K02898	ko03010,map03010	M00177	-	-	br01610,ko00000,ko00001,ko00002,ko03011	-	-	-	KOW,Ribosomal_L26
g3351.t1	5811.TGME49_051810	7.81e-53	172.0	COG0231@1|root,KOG3271@2759|Eukaryota,3YA26@5794|Apicomplexa,3YJB5@5796|Coccidia,3YSHB@5809|Sarcocystidae	5794|Apicomplexa	J	Translation initiation factor	-	GO:0005575,GO:0005622,GO:0005623,GO:0005737,GO:0044424,GO:0044464	-	ko:K03263	-	-	-	-	ko00000,ko03012	-	-	-	EFP_N,eIF-5a
g3393.t1	5762.XP_002681950.1	4.95e-40	143.0	COG1100@1|root,KOG0087@2759|Eukaryota	2759|Eukaryota	J	GTPase activity	rab11C	GO:0000166,GO:0000331,GO:0000902,GO:0000904,GO:0001882,GO:0001883,GO:0002790,GO:0003674,GO:0003824,GO:0003924,GO:0005488,GO:0005515,GO:0005525,GO:0005575,GO:0005622,GO:0005623,GO:0005737,GO:0005739,GO:0005740,GO:0005741,GO:0005768,GO:0005773,GO:0005794,GO:0005798,GO:0005802,GO:0005813,GO:0005815,GO:0005856,GO:0005886,GO:0005929,GO:0005933,GO:0005935,GO:0006810,GO:0006886,GO:0006887,GO:0006904,GO:…	-	ko:K07904,ko:K07905	ko04144,ko04152,ko04961,ko04962,ko04972,map04144,map04152,map04961,map04962,map04972	-	-	-	ko00000,ko00001,ko04031,ko04131,ko04147	-	-	-	Ras
g3438.t1	3712.Bo6g112200.1	2.11e-62	195.0	COG0200@1|root,KOG1742@2759|Eukaryota,37TS4@33090|Viridiplantae,3GHW2@35493|Streptophyta,3HTRW@3699|Brassicales	35493|Streptophyta	J	Belongs to the universal ribosomal protein uL15 family	-	-	-	ko:K02900	ko03010,map03010	M00177	-	-	br01610,ko00000,ko00001,ko00002,ko03011	-	-	-	Ribosomal_L27A
g3456.t1	225117.XP_009365725.1	1.07e-55	192.0	COG0042@1|root,KOG2334@2759|Eukaryota,37PG9@33090|Viridiplantae,3G72E@35493|Streptophyta,4JJFZ@91835|fabids	35493|Streptophyta	J	Catalyzes the synthesis of dihydrouridine, a modified base found in the D-loop of most tRNAs	-	GO:0001932,GO:0001933,GO:0002943,GO:0003674,GO:0003676,GO:0003723,GO:0003725,GO:0003824,GO:0004857,GO:0004860,GO:0005488,GO:0005575,GO:0005622,GO:0005623,GO:0005737,GO:0005829,GO:0006139,GO:0006396,GO:0006399,GO:0006400,GO:0006469,GO:0006725,GO:0006807,GO:0008033,GO:0008150,GO:0008152,GO:0009451,GO:0009892,GO:0009987,GO:0010467,GO:0010563,GO:0010605,GO:0010941,GO:0016070,GO:0016491,GO:0016627,GO:…	1.3.1.91	ko:K05543	-	-	-	-	ko00000,ko01000,ko03016	-	-	-	Dus
g3470.t1	29176.XP_003885650.1	3.18e-87	290.0	COG0215@1|root,KOG2007@2759|Eukaryota,3Y9NZ@5794|Apicomplexa,3YJ6J@5796|Coccidia,3YRK6@5809|Sarcocystidae	5794|Apicomplexa	J	tRNA synthetases class I (C) catalytic domain	-	GO:0000166,GO:0003674,GO:0003824,GO:0004812,GO:0004817,GO:0005488,GO:0005524,GO:0005575,GO:0005622,GO:0005623,GO:0005737,GO:0005829,GO:0006082,GO:0006139,GO:0006399,GO:0006412,GO:0006418,GO:0006423,GO:0006518,GO:0006520,GO:0006725,GO:0006807,GO:0008144,GO:0008150,GO:0008152,GO:0008270,GO:0009058,GO:0009059,GO:0009987,GO:0010467,GO:0016070,GO:0016874,GO:0016875,GO:0017076,GO:0019538,GO:0019752,GO:…	6.1.1.16	ko:K01883	ko00970,map00970	M00359,M00360	R03650	RC00055,RC00523	ko00000,ko00001,ko00002,ko01000,ko01007,ko03016	-	-	-	tRNA-synt_1e
g3509.t1	85982.XP_007322692.1	6.01e-28	104.0	COG2126@1|root,KOG3475@2759|Eukaryota,3A5MM@33154|Opisthokonta,3P54H@4751|Fungi,3V1KC@5204|Basidiomycota,229S4@155619|Agaricomycetes	4751|Fungi	J	ribosomal protein l37	RPL37B	GO:0000448,GO:0000460,GO:0000463,GO:0000466,GO:0000469,GO:0000470,GO:0000478,GO:0000479,GO:0002181,GO:0003674,GO:0003676,GO:0003723,GO:0003735,GO:0005198,GO:0005488,GO:0005575,GO:0005622,GO:0005623,GO:0005737,GO:0005829,GO:0005840,GO:0006139,GO:0006364,GO:0006396,GO:0006412,GO:0006518,GO:0006725,GO:0006807,GO:0008150,GO:0008152,GO:0008270,GO:0009058,GO:0009059,GO:0009987,GO:0010467,GO:0015934,GO:…	-	ko:K02922	ko03010,map03010	M00177,M00179	-	-	br01610,ko00000,ko00001,ko00002,ko03011	-	-	-	Ribosomal_L37e
g3721.t1	4897.EEB06772	3.25e-43	148.0	COG0080@1|root,KOG0886@2759|Eukaryota,38GQE@33154|Opisthokonta,3NU9E@4751|Fungi,3QR2P@4890|Ascomycota,3ME06@451866|Taphrinomycotina	4751|Fungi	J	Belongs to the universal ribosomal protein uL11 family	-	GO:0000027,GO:0002181,GO:0003674,GO:0003676,GO:0003723,GO:0003735,GO:0005198,GO:0005488,GO:0005575,GO:0005622,GO:0005623,GO:0005737,GO:0005829,GO:0005840,GO:0006412,GO:0006518,GO:0006807,GO:0006996,GO:0008150,GO:0008152,GO:0009058,GO:0009059,GO:0009987,GO:0010467,GO:0015934,GO:0016043,GO:0019538,GO:0019843,GO:0022607,GO:0022613,GO:0022618,GO:0022625,GO:0022626,GO:0030684,GO:0030687,GO:0032991,GO:…	-	ko:K02870	ko03010,map03010	M00177	-	-	br01610,ko00000,ko00001,ko00002,ko03011	-	-	-	Ribosomal_L11,Ribosomal_L11_N
g3753.t1	132113.XP_003492308.1	3.13e-11	75.9	KOG2409@1|root,KOG2409@2759|Eukaryota,38D56@33154|Opisthokonta,3BE8G@33208|Metazoa,3CVAY@33213|Bilateria,41TQB@6656|Arthropoda,3SK5D@50557|Insecta,46E15@7399|Hymenoptera	33208|Metazoa	J	KRI1-like family	KRI1	GO:0000447,GO:0000460,GO:0000462,GO:0000466,GO:0000469,GO:0000478,GO:0000479,GO:0002376,GO:0002520,GO:0005575,GO:0005622,GO:0005623,GO:0005634,GO:0005730,GO:0006139,GO:0006364,GO:0006396,GO:0006725,GO:0006807,GO:0007275,GO:0008150,GO:0008152,GO:0009987,GO:0010467,GO:0016070,GO:0016072,GO:0022613,GO:0030097,GO:0030490,GO:0030684,GO:0030686,GO:0031974,GO:0031981,GO:0032501,GO:0032502,GO:0032991,GO:…	-	ko:K14786	-	-	-	-	ko00000,ko03009	-	-	-	Kri1,Kri1_C
g3766.t1	38727.Pavir.J27160.1.p	3.05e-11	64.7	KOG3320@1|root,KOG3320@2759|Eukaryota,37JH1@33090|Viridiplantae,3G7FK@35493|Streptophyta,3KRFM@4447|Liliopsida,3IGCU@38820|Poales	35493|Streptophyta	J	Belongs to the eukaryotic ribosomal protein eS7 family	-	GO:0002181,GO:0005575,GO:0005622,GO:0005623,GO:0005737,GO:0005829,GO:0005840,GO:0006139,GO:0006364,GO:0006396,GO:0006412,GO:0006518,GO:0006725,GO:0006807,GO:0008150,GO:0008152,GO:0009058,GO:0009059,GO:0009987,GO:0010467,GO:0015935,GO:0016070,GO:0016072,GO:0019538,GO:0022613,GO:0022626,GO:0022627,GO:0030684,GO:0030686,GO:0032040,GO:0032991,GO:0034470,GO:0034641,GO:0034645,GO:0034660,GO:0042254,GO:…	-	ko:K02993	ko03010,map03010	M00177	-	-	br01610,ko00000,ko00001,ko00002,ko03011	-	-	-	Ribosomal_S7e
g3784.t1	653948.CCA25003	2.02e-78	253.0	KOG2111@1|root,KOG2111@2759|Eukaryota	2759|Eukaryota	J	phosphatidylinositol-3,5-bisphosphate binding	WDR45B	GO:0000045,GO:0000407,GO:0000422,GO:0001101,GO:0003674,GO:0005488,GO:0005543,GO:0005575,GO:0005622,GO:0005623,GO:0005634,GO:0005737,GO:0005829,GO:0006464,GO:0006497,GO:0006807,GO:0006914,GO:0006950,GO:0006952,GO:0006970,GO:0006979,GO:0006996,GO:0007005,GO:0007033,GO:0007275,GO:0007568,GO:0008104,GO:0008150,GO:0008152,GO:0008289,GO:0009056,GO:0009058,GO:0009059,GO:0009414,GO:0009415,GO:0009605,GO:…	-	ko:K08876	-	-	-	-	ko00000,ko01001,ko03016	-	-	-	WD40
g3848.t1	5911.EAR91078	4.46e-51	191.0	COG3129@1|root,KOG2912@2759|Eukaryota,3ZEPA@5878|Ciliophora	5878|Ciliophora	J	Protein of unknown function (DUF890)	-	-	-	ko:K11393	-	-	-	-	ko00000,ko01000	-	-	-	Methyltransf_10
g3896.t1	112098.XP_008608420.1	2.28e-16	87.0	COG0457@1|root,KOG0548@2759|Eukaryota	2759|Eukaryota	J	positive regulation of catalytic activity in other organism involved in symbiotic interaction	-	-	-	ko:K09553	ko05020,map05020	-	-	-	ko00000,ko00001,ko03110	-	-	-	TPR_1,TPR_11,TPR_2,TPR_8
g3991.t1	41875.XP_007514710.1	3.77e-19	99.8	COG5099@1|root,KOG2049@2759|Eukaryota,37IWQ@33090|Viridiplantae,34GSX@3041|Chlorophyta	3041|Chlorophyta	J	Pumilio-like repeats	-	-	-	-	-	-	-	-	-	-	-	-	PUF
g4016.t1	5911.EAS07814	2.53e-11	60.5	KOG0009@1|root,KOG0009@2759|Eukaryota,3ZCMQ@5878|Ciliophora	5878|Ciliophora	J	Belongs to the eukaryotic ribosomal protein eS30 family	-	-	-	ko:K02983	ko03010,map03010	M00177,M00179	-	-	br01610,ko00000,ko00001,ko00002,ko03011,ko04121	-	-	-	Ribosomal_S30
g4020.t1	130081.XP_005706608.1	8.11e-97	292.0	COG1471@1|root,KOG0378@2759|Eukaryota	2759|Eukaryota	J	rRNA binding	RPS4X	GO:0000184,GO:0000822,GO:0000956,GO:0002181,GO:0003674,GO:0003676,GO:0003723,GO:0003729,GO:0003735,GO:0005198,GO:0005488,GO:0005575,GO:0005622,GO:0005623,GO:0005634,GO:0005654,GO:0005730,GO:0005737,GO:0005773,GO:0005774,GO:0005829,GO:0005840,GO:0005844,GO:0005856,GO:0005886,GO:0006139,GO:0006401,GO:0006402,GO:0006412,GO:0006413,GO:0006417,GO:0006518,GO:0006605,GO:0006612,GO:0006613,GO:0006614,GO:…	2.3.2.27	ko:K02987,ko:K22377	ko03010,map03010	M00177,M00179	-	-	br01610,ko00000,ko00001,ko00002,ko01000,ko03011,ko04121	-	-	-	40S_S4_C,KOW,RS4NT,Ribosomal_S4e,S4
g4021.t1	81824.XP_001744131.1	1.19e-62	203.0	COG0092@1|root,KOG3181@2759|Eukaryota,38CWQ@33154|Opisthokonta	33154|Opisthokonta	J	oxidized pyrimidine DNA binding	RpS3	GO:0000054,GO:0000056,GO:0000702,GO:0002181,GO:0003674,GO:0003676,GO:0003677,GO:0003684,GO:0003735,GO:0003824,GO:0003906,GO:0005198,GO:0005488,GO:0005575,GO:0005622,GO:0005623,GO:0005634,GO:0005737,GO:0005829,GO:0005840,GO:0006139,GO:0006259,GO:0006281,GO:0006403,GO:0006405,GO:0006407,GO:0006412,GO:0006518,GO:0006611,GO:0006725,GO:0006807,GO:0006810,GO:0006886,GO:0006913,GO:0006950,GO:0006974,GO:…	-	ko:K02985	ko03010,map03010	M00177	-	-	br01610,ko00000,ko00001,ko00002,ko03011	-	-	-	KH_2,Ribosomal_S3_C
g4039.t1	4006.Lus10024161	3.14e-64	199.0	COG0200@1|root,KOG1742@2759|Eukaryota,37TS4@33090|Viridiplantae	33090|Viridiplantae	J	Belongs to the universal ribosomal protein uL15 family	-	GO:0000003,GO:0002181,GO:0003006,GO:0003674,GO:0003676,GO:0003723,GO:0003735,GO:0005198,GO:0005488,GO:0005575,GO:0005622,GO:0005623,GO:0005634,GO:0005730,GO:0005737,GO:0005829,GO:0005840,GO:0005844,GO:0005911,GO:0006412,GO:0006518,GO:0006807,GO:0007275,GO:0008150,GO:0008152,GO:0009058,GO:0009059,GO:0009506,GO:0009791,GO:0009908,GO:0009987,GO:0010229,GO:0010467,GO:0015934,GO:0016020,GO:0019538,GO:…	-	ko:K02900	ko03010,map03010	M00177	-	-	br01610,ko00000,ko00001,ko00002,ko03011	-	-	-	Ribosomal_L27A
g4045.t1	9713.XP_006749764.1	5.51e-14	73.2	KOG3320@1|root,KOG3320@2759|Eukaryota,39ERP@33154|Opisthokonta,3B9CB@33208|Metazoa,3CWTF@33213|Bilateria,484W9@7711|Chordata,48YQV@7742|Vertebrata,3J719@40674|Mammalia,3EPVF@33554|Carnivora	33208|Metazoa	J	ribosomal protein S7	RPS7	GO:0000184,GO:0000956,GO:0001838,GO:0001841,GO:0001843,GO:0002009,GO:0002181,GO:0002376,GO:0002520,GO:0003674,GO:0003676,GO:0003723,GO:0003727,GO:0003729,GO:0003730,GO:0004857,GO:0005488,GO:0005515,GO:0005575,GO:0005622,GO:0005623,GO:0005634,GO:0005654,GO:0005730,GO:0005737,GO:0005829,GO:0005840,GO:0006139,GO:0006364,GO:0006396,GO:0006401,GO:0006402,GO:0006412,GO:0006413,GO:0006518,GO:0006605,GO:…	-	ko:K02993	ko03010,map03010	M00177	-	-	br01610,ko00000,ko00001,ko00002,ko03011	-	-	-	Ribosomal_S7e
g4168.t1	77586.LPERR05G11120.1	7.97e-17	75.1	KOG3486@1|root,KOG3486@2759|Eukaryota,37W1V@33090|Viridiplantae,3GK6W@35493|Streptophyta,3M0SH@4447|Liliopsida,3IINT@38820|Poales	35493|Streptophyta	J	40S ribosomal protein S21	-	-	-	ko:K02971	ko03010,map03010	M00177	-	-	br01610,ko00000,ko00001,ko00002,ko03011	-	-	-	Ribosomal_S21e
g4293.t1	5932.XP_004039697.1	2.84e-101	303.0	COG1798@1|root,KOG3123@2759|Eukaryota,3ZB80@5878|Ciliophora	5878|Ciliophora	J	Tetrapyrrole (Corrin/Porphyrin) Methylases	-	-	2.1.1.314	ko:K00586	-	-	R11165	RC00003,RC03382	ko00000,ko01000,ko03012	-	-	-	TP_methylase
g4363.t1	4922.CAY69879	3.35e-88	266.0	COG0197@1|root,KOG0857@2759|Eukaryota,38CBG@33154|Opisthokonta,3NXSP@4751|Fungi,3QP1U@4890|Ascomycota,3RSPN@4891|Saccharomycetes	4751|Fungi	J	to Saccharomyces cerevisiae RPL10 (YLR075W)	RPL10	GO:0000027,GO:0002181,GO:0003674,GO:0003676,GO:0003723,GO:0003735,GO:0005198,GO:0005488,GO:0005575,GO:0005622,GO:0005623,GO:0005737,GO:0005829,GO:0005840,GO:0006412,GO:0006415,GO:0006518,GO:0006807,GO:0006996,GO:0008150,GO:0008152,GO:0009058,GO:0009059,GO:0009987,GO:0010467,GO:0015934,GO:0016043,GO:0019538,GO:0022411,GO:0022607,GO:0022613,GO:0022618,GO:0022625,GO:0022626,GO:0032984,GO:0032991,GO:…	-	ko:K02866	ko03010,map03010	M00177,M00179	-	-	br01610,ko00000,ko00001,ko00002,ko03011	-	-	-	Ribosomal_L16
g4488.t1	9986.ENSOCUP00000006604	6.2e-69	220.0	COG1890@1|root,KOG1628@2759|Eukaryota,38EQE@33154|Opisthokonta,3BDUP@33208|Metazoa,3CS91@33213|Bilateria,48AD5@7711|Chordata,491B6@7742|Vertebrata,3J2XT@40674|Mammalia,35NEW@314146|Euarchontoglires	33208|Metazoa	J	structural constituent of ribosome	RPS3A	GO:0002181,GO:0003674,GO:0003676,GO:0003723,GO:0003729,GO:0003735,GO:0005198,GO:0005488,GO:0005515,GO:0005575,GO:0005622,GO:0005623,GO:0005634,GO:0005737,GO:0005829,GO:0005840,GO:0006412,GO:0006417,GO:0006518,GO:0006807,GO:0007275,GO:0008150,GO:0008152,GO:0008284,GO:0009058,GO:0009059,GO:0009636,GO:0009790,GO:0009792,GO:0009889,GO:0009891,GO:0009893,GO:0009987,GO:0010033,GO:0010467,GO:0010468,GO:…	-	ko:K02984	ko03010,map03010	M00177,M00179	-	-	br01610,ko00000,ko00001,ko00002,ko03011	-	-	-	Ribosomal_S3Ae
g4507.t1	85982.XP_007322692.1	2.44e-27	103.0	COG2126@1|root,KOG3475@2759|Eukaryota,3A5MM@33154|Opisthokonta,3P54H@4751|Fungi,3V1KC@5204|Basidiomycota,229S4@155619|Agaricomycetes	4751|Fungi	J	ribosomal protein l37	RPL37B	GO:0000448,GO:0000460,GO:0000463,GO:0000466,GO:0000469,GO:0000470,GO:0000478,GO:0000479,GO:0002181,GO:0003674,GO:0003676,GO:0003723,GO:0003735,GO:0005198,GO:0005488,GO:0005575,GO:0005622,GO:0005623,GO:0005737,GO:0005829,GO:0005840,GO:0006139,GO:0006364,GO:0006396,GO:0006412,GO:0006518,GO:0006725,GO:0006807,GO:0008150,GO:0008152,GO:0008270,GO:0009058,GO:0009059,GO:0009987,GO:0010467,GO:0015934,GO:…	-	ko:K02922	ko03010,map03010	M00177,M00179	-	-	br01610,ko00000,ko00001,ko00002,ko03011	-	-	-	Ribosomal_L37e
g4544.t1	203908.EGG09675	3.24e-73	225.0	COG0094@1|root,KOG0397@2759|Eukaryota,38BMT@33154|Opisthokonta,3NTW9@4751|Fungi,3UZCI@5204|Basidiomycota,2YC27@29000|Pucciniomycotina	4751|Fungi	J	Ribosomal protein L5	RPL11	GO:0000027,GO:0002181,GO:0003674,GO:0003676,GO:0003723,GO:0003735,GO:0005198,GO:0005488,GO:0005575,GO:0005622,GO:0005623,GO:0005737,GO:0005829,GO:0005840,GO:0006412,GO:0006518,GO:0006807,GO:0006996,GO:0008150,GO:0008152,GO:0009058,GO:0009059,GO:0009987,GO:0010467,GO:0015934,GO:0015935,GO:0016043,GO:0019538,GO:0022607,GO:0022613,GO:0022618,GO:0022625,GO:0022626,GO:0022627,GO:0032991,GO:0034622,GO:…	-	ko:K02868	ko03010,map03010	M00177	-	-	br01610,ko00000,ko00001,ko00002,ko03011	-	-	-	Ribosomal_L5,Ribosomal_L5_C
g4621.t1	115417.EPrPW00000025233	7.02e-32	115.0	COG0096@1|root,KOG1754@2759|Eukaryota,1MGPG@121069|Pythiales	121069|Pythiales	J	40S ribosomal protein S15a. Source PGD	-	-	-	-	-	-	-	-	-	-	-	-	Ribosomal_S8
g4629.t1	5786.XP_003290724.1	2.36e-174	518.0	COG0215@1|root,KOG2007@2759|Eukaryota,3X8BH@554915|Amoebozoa	554915|Amoebozoa	J	Cysteinyl-tRNA synthetase	-	GO:0000049,GO:0000166,GO:0003674,GO:0003676,GO:0003723,GO:0003824,GO:0004812,GO:0004817,GO:0005488,GO:0005524,GO:0005575,GO:0005622,GO:0005623,GO:0005737,GO:0006082,GO:0006139,GO:0006399,GO:0006412,GO:0006418,GO:0006423,GO:0006518,GO:0006520,GO:0006725,GO:0006807,GO:0008144,GO:0008150,GO:0008152,GO:0009058,GO:0009059,GO:0009987,GO:0010467,GO:0016070,GO:0016874,GO:0016875,GO:0017076,GO:0019538,GO:…	6.1.1.16	ko:K01883	ko00970,map00970	M00359,M00360	R03650	RC00055,RC00523	ko00000,ko00001,ko00002,ko01000,ko01007,ko03016	-	-	-	tRNA-synt_1e
g4701.t1	4896.SPAC589.10c.1	6.77e-15	74.7	COG5272@1|root,KOG0004@2759|Eukaryota,38CAM@33154|Opisthokonta,3NWYF@4751|Fungi,3QKM0@4890|Ascomycota,3MDXF@451866|Taphrinomycotina	4751|Fungi	J	Ubiquitin exists either covalently attached to another protein, or free (unanchored). When covalently bound, it is conjugated to target proteins via an isopeptide bond either as a monomer (monoubiquitin), a polymer linked via different Lys residues of the ubiquitin (polyubiquitin chains) or a linear polymer linked via the initiator Met of the ubiquitin (linear polyubiquitin chains). Polyubiquitin…	ubi3	GO:0000028,GO:0002109,GO:0002181,GO:0003674,GO:0003735,GO:0005198,GO:0005575,GO:0005622,GO:0005623,GO:0005634,GO:0005730,GO:0005737,GO:0005829,GO:0005840,GO:0006139,GO:0006364,GO:0006396,GO:0006412,GO:0006518,GO:0006725,GO:0006807,GO:0006996,GO:0008150,GO:0008152,GO:0009058,GO:0009059,GO:0009987,GO:0010467,GO:0015935,GO:0016043,GO:0016070,GO:0016072,GO:0019538,GO:0022607,GO:0022613,GO:0022618,GO:…	-	ko:K02977	ko03010,map03010	M00177,M00179	-	-	br01610,ko00000,ko00001,ko00002,ko03011,ko04147	-	-	-	Ribosomal_S27,ubiquitin
g4739.t1	109760.SPPG_00622T0	5.82e-81	257.0	COG1093@1|root,KOG2916@2759|Eukaryota,38BMX@33154|Opisthokonta,3NX0S@4751|Fungi	4751|Fungi	J	Translation Initiation Factor	tif211	GO:0000075,GO:0000077,GO:0000278,GO:0001731,GO:0002181,GO:0002183,GO:0003674,GO:0003676,GO:0003723,GO:0003743,GO:0005488,GO:0005575,GO:0005622,GO:0005623,GO:0005737,GO:0005840,GO:0005850,GO:0005851,GO:0006412,GO:0006413,GO:0006518,GO:0006807,GO:0006950,GO:0006974,GO:0007049,GO:0007093,GO:0007346,GO:0008135,GO:0008150,GO:0008152,GO:0009058,GO:0009059,GO:0009987,GO:0010467,GO:0010494,GO:0010564,GO:…	-	ko:K03237	ko03013,ko04138,ko04140,ko04141,ko04210,ko04932,ko05160,ko05162,ko05164,ko05168,map03013,map04138,map04140,map04141,map04210,map04932,map05160,map05162,map05164,map05168	-	-	-	ko00000,ko00001,ko03012	-	-	-	EIF_2_alpha,S1
g4778.t1	5888.CAK60264	3.33e-54	193.0	COG0625@1|root,KOG1627@1|root,KOG0867@2759|Eukaryota,KOG1627@2759|Eukaryota,3ZBKG@5878|Ciliophora	5878|Ciliophora	J	Elongation factor 1 gamma, conserved domain	-	-	-	ko:K03233	ko05134,map05134	-	-	-	ko00000,ko00001,ko03012,ko03019	-	-	-	EF1G,GST_C,GST_N
g4842.t1	38654.XP_006015707.1	3.4e-128	370.0	COG0090@1|root,KOG2309@2759|Eukaryota,38BCB@33154|Opisthokonta,3BGMC@33208|Metazoa,3CS9I@33213|Bilateria,488FY@7711|Chordata,493M2@7742|Vertebrata	33208|Metazoa	J	ribosomal protein	RPL8	GO:0002181,GO:0003674,GO:0003676,GO:0003723,GO:0003735,GO:0005198,GO:0005488,GO:0005575,GO:0005622,GO:0005623,GO:0005737,GO:0005829,GO:0005840,GO:0006412,GO:0006518,GO:0006807,GO:0008150,GO:0008152,GO:0009058,GO:0009059,GO:0009987,GO:0010467,GO:0015934,GO:0019538,GO:0022625,GO:0022626,GO:0032991,GO:0034641,GO:0034645,GO:0043043,GO:0043170,GO:0043226,GO:0043228,GO:0043229,GO:0043232,GO:0043603,GO:…	-	ko:K02938	ko03010,map03010	M00177	-	-	br01610,ko00000,ko00001,ko00002,ko03011	-	-	-	Ribosomal_L2,Ribosomal_L2_C
g4853.t1	5911.EAR83394	0.0	1095.0	COG0480@1|root,KOG0469@2759|Eukaryota,3ZAX4@5878|Ciliophora	5878|Ciliophora	J	Elongation factor G, domain IV family protein	-	-	-	ko:K03234	ko04152,ko04921,map04152,map04921	-	-	-	ko00000,ko00001,ko03012,ko04147	-	-	-	EFG_C,EFG_II,EFG_IV,GTP_EFTU,GTP_EFTU_D2
g5113.t1	42099.EPrPV00000018898	1.37e-28	109.0	COG5045@1|root,KOG3344@2759|Eukaryota,1MGW1@121069|Pythiales	121069|Pythiales	J	40S ribosomal protein S10. Source PGD	-	-	-	-	-	-	-	-	-	-	-	-	S10_plectin
g5134.t1	38654.XP_006028365.1	1.41e-238	676.0	COG1190@1|root,KOG1885@2759|Eukaryota,38C95@33154|Opisthokonta,3BGHR@33208|Metazoa,3D3UC@33213|Bilateria,48DW5@7711|Chordata,49A8N@7742|Vertebrata	33208|Metazoa	J	lysine--tRNA ligase-like	-	-	6.1.1.6	ko:K04567	ko00970,map00970	M00359,M00360	R03658	RC00055,RC00523	ko00000,ko00001,ko00002,ko01000,ko01007,ko03016	-	-	-	tRNA-synt_2,tRNA_anti-codon
g5195.t1	5808.XP_002139455.1	6.7e-31	120.0	COG1601@1|root,KOG2768@2759|Eukaryota,3YA1R@5794|Apicomplexa,3YMJ8@5796|Coccidia	5794|Apicomplexa	J	Translation initiation factor	-	-	-	ko:K03238	ko03013,map03013	-	-	-	ko00000,ko00001,ko01009,ko03012	-	-	-	eIF-5_eIF-2B
g5228.t1	34740.HMEL009782-PA	1.02e-53	180.0	COG1756@1|root,KOG3073@2759|Eukaryota,38BYT@33154|Opisthokonta,3BGXS@33208|Metazoa,3CV7K@33213|Bilateria,41TXD@6656|Arthropoda,3SJ8P@50557|Insecta,448QX@7088|Lepidoptera	33208|Metazoa	J	EMG1/NEP1 methyltransferase	EMG1	GO:0000154,GO:0000462,GO:0001510,GO:0001701,GO:0001824,GO:0003674,GO:0003676,GO:0003723,GO:0003824,GO:0005488,GO:0005575,GO:0005622,GO:0005623,GO:0005634,GO:0005654,GO:0005730,GO:0005737,GO:0006139,GO:0006364,GO:0006396,GO:0006725,GO:0006807,GO:0006950,GO:0006952,GO:0006996,GO:0006997,GO:0007000,GO:0007275,GO:0008150,GO:0008152,GO:0008168,GO:0008173,GO:0008649,GO:0008757,GO:0009451,GO:0009605,GO:…	2.1.1.260	ko:K14568	ko03008,map03008	-	-	-	ko00000,ko00001,ko01000,ko03009	-	-	-	EMG1
g5303.t1	303518.XP_005739861.1	8.73e-245	682.0	COG5256@1|root,KOG0052@2759|Eukaryota,38G33@33154|Opisthokonta,3BB5I@33208|Metazoa,3CZIS@33213|Bilateria,487AZ@7711|Chordata,490DH@7742|Vertebrata,49UJ8@7898|Actinopterygii	33208|Metazoa	J	This protein promotes the GTP-dependent binding of aminoacyl-tRNA to the A-site of ribosomes during protein biosynthesis	EF1a-F2	GO:0003674,GO:0003676,GO:0003723,GO:0003746,GO:0003824,GO:0003924,GO:0005488,GO:0005575,GO:0005622,GO:0005623,GO:0005737,GO:0005853,GO:0006412,GO:0006414,GO:0006518,GO:0006807,GO:0008135,GO:0008150,GO:0008152,GO:0009058,GO:0009059,GO:0009987,GO:0010467,GO:0016462,GO:0016787,GO:0016817,GO:0016818,GO:0017111,GO:0019538,GO:0032991,GO:0034641,GO:0034645,GO:0043043,GO:0043170,GO:0043603,GO:0043604,GO:…	-	ko:K03231,ko:K13199	ko03013,ko05134,map03013,map05134	-	-	-	ko00000,ko00001,ko03012,ko03016,ko03019,ko03041,ko04131,ko04147	-	-	-	GTP_EFTU,GTP_EFTU_D2,GTP_EFTU_D3
g5333.t1	5932.XP_004036902.1	2e-186	564.0	COG0532@1|root,KOG1144@2759|Eukaryota,3ZB08@5878|Ciliophora	5878|Ciliophora	J	Translation-initiation factor 2	-	-	-	ko:K03243	ko03013,map03013	-	-	-	ko00000,ko00001,ko03012	-	-	-	GTP_EFTU,GTP_EFTU_D2,IF-2
g5361.t1	5888.CAK63030	0.0	1062.0	COG0013@1|root,KOG0188@2759|Eukaryota,3ZBH8@5878|Ciliophora	5878|Ciliophora	J	tRNA synthetases class II (A)	-	-	6.1.1.7	ko:K01872	ko00970,map00970	M00359,M00360	R03038	RC00055,RC00523	ko00000,ko00001,ko00002,ko01000,ko01007,ko03016	-	-	-	tRNA-synt_2c,tRNA_SAD
g5393.t1	130081.XP_005706608.1	1.35e-71	226.0	COG1471@1|root,KOG0378@2759|Eukaryota	2759|Eukaryota	J	rRNA binding	RPS4X	GO:0000184,GO:0000822,GO:0000956,GO:0002181,GO:0003674,GO:0003676,GO:0003723,GO:0003729,GO:0003735,GO:0005198,GO:0005488,GO:0005575,GO:0005622,GO:0005623,GO:0005634,GO:0005654,GO:0005730,GO:0005737,GO:0005773,GO:0005774,GO:0005829,GO:0005840,GO:0005844,GO:0005856,GO:0005886,GO:0006139,GO:0006401,GO:0006402,GO:0006412,GO:0006413,GO:0006417,GO:0006518,GO:0006605,GO:0006612,GO:0006613,GO:0006614,GO:…	2.3.2.27	ko:K02987,ko:K22377	ko03010,map03010	M00177,M00179	-	-	br01610,ko00000,ko00001,ko00002,ko01000,ko03011,ko04121	-	-	-	40S_S4_C,KOW,RS4NT,Ribosomal_S4e,S4
g5458.t1	5932.XP_004040044.1	0.0	926.0	COG0525@1|root,KOG0432@2759|Eukaryota,3ZBAX@5878|Ciliophora	5878|Ciliophora	J	Belongs to the class-I aminoacyl-tRNA synthetase family	-	-	6.1.1.9	ko:K01873	ko00970,map00970	M00359,M00360	R03665	RC00055,RC00523	ko00000,ko00001,ko00002,ko01000,ko01007,ko03016	-	-	-	Anticodon_1,tRNA-synt_1
g5478.t1	84751.XP_007881574.1	1.5e-33	120.0	COG1997@1|root,KOG0402@2759|Eukaryota,3A5SK@33154|Opisthokonta,3P404@4751|Fungi,3V1BE@5204|Basidiomycota,3N5GE@452284|Ustilaginomycotina	4751|Fungi	J	Ribosomal L37ae protein family	RPL43	GO:0002181,GO:0003674,GO:0003735,GO:0005198,GO:0005575,GO:0005622,GO:0005623,GO:0005737,GO:0005829,GO:0005840,GO:0006412,GO:0006518,GO:0006807,GO:0008150,GO:0008152,GO:0009058,GO:0009059,GO:0009987,GO:0010467,GO:0015934,GO:0019538,GO:0022625,GO:0022626,GO:0032991,GO:0034641,GO:0034645,GO:0043043,GO:0043170,GO:0043226,GO:0043228,GO:0043229,GO:0043232,GO:0043603,GO:0043604,GO:0044237,GO:0044238,GO:…	-	ko:K02921	ko03010,map03010	M00177,M00179	-	-	br01610,ko00000,ko00001,ko00002,ko03011	-	-	-	Ribosomal_L37ae
g5501.t1	5888.CAK71702	4.17e-79	251.0	COG0256@1|root,KOG0875@2759|Eukaryota,3ZBDC@5878|Ciliophora	5878|Ciliophora	J	Ribosomal large subunit proteins 60S L5, and 50S L18	-	GO:0000027,GO:0003674,GO:0003676,GO:0003723,GO:0003735,GO:0005198,GO:0005488,GO:0005575,GO:0005622,GO:0005623,GO:0005737,GO:0005829,GO:0005840,GO:0006412,GO:0006518,GO:0006807,GO:0006996,GO:0008097,GO:0008150,GO:0008152,GO:0009058,GO:0009059,GO:0009987,GO:0010467,GO:0015934,GO:0016043,GO:0019538,GO:0019843,GO:0022607,GO:0022613,GO:0022618,GO:0022625,GO:0022626,GO:0032991,GO:0034622,GO:0034641,GO:…	-	ko:K02932	ko03010,map03010	M00177	-	-	br01610,ko00000,ko00001,ko00002,ko01009,ko03011	-	-	-	Ribosomal_L18_c,Ribosomal_L5e
g5544.t1	218851.Aquca_017_00122.1	7.88e-58	187.0	COG2147@1|root,KOG1696@2759|Eukaryota,37M2R@33090|Viridiplantae,3GC4Q@35493|Streptophyta	35493|Streptophyta	J	Belongs to the eukaryotic ribosomal protein eL19 family	-	GO:0003674,GO:0003676,GO:0003723,GO:0003729,GO:0003735,GO:0005198,GO:0005488,GO:0005575,GO:0005622,GO:0005623,GO:0005634,GO:0005730,GO:0005737,GO:0005829,GO:0005840,GO:0005844,GO:0005886,GO:0005911,GO:0006412,GO:0006518,GO:0006807,GO:0008150,GO:0008152,GO:0009058,GO:0009059,GO:0009506,GO:0009987,GO:0010467,GO:0015934,GO:0016020,GO:0019538,GO:0022625,GO:0022626,GO:0030054,GO:0031974,GO:0031981,GO:…	-	ko:K02885	ko03010,map03010	M00177,M00179	-	-	br01610,ko00000,ko00001,ko00002,ko03011	-	-	-	Ribosomal_L19e
g5563.t1	70448.A0A096P8P9	2.32e-37	129.0	COG1911@1|root,KOG2988@2759|Eukaryota,37UMM@33090|Viridiplantae,34I15@3041|Chlorophyta	3041|Chlorophyta	J	Ribosomal protein L30	RPL30	-	-	ko:K02908	ko03010,map03010	M00177,M00179	-	-	br01610,ko00000,ko00001,ko00002,ko03011	-	-	-	Ribosomal_L7Ae
g5571.t1	106582.XP_004568525.1	1.12e-10	64.7	KOG3320@1|root,KOG3320@2759|Eukaryota,39ERP@33154|Opisthokonta,3B9CB@33208|Metazoa,3CWTF@33213|Bilateria,484W9@7711|Chordata,48YQV@7742|Vertebrata,49W71@7898|Actinopterygii	33208|Metazoa	J	Belongs to the eukaryotic ribosomal protein eS7 family	RPS7	GO:0000184,GO:0000956,GO:0002181,GO:0002376,GO:0002520,GO:0003674,GO:0003676,GO:0003723,GO:0003729,GO:0003730,GO:0003735,GO:0004857,GO:0005198,GO:0005488,GO:0005515,GO:0005575,GO:0005622,GO:0005623,GO:0005634,GO:0005654,GO:0005730,GO:0005737,GO:0005829,GO:0005840,GO:0006139,GO:0006364,GO:0006396,GO:0006401,GO:0006402,GO:0006412,GO:0006413,GO:0006518,GO:0006605,GO:0006612,GO:0006613,GO:0006614,GO:…	-	ko:K02993	ko03010,map03010	M00177	-	-	br01610,ko00000,ko00001,ko00002,ko03011	-	-	-	Ribosomal_S7e
g5639.t1	5911.EAR90013	4.31e-33	127.0	COG1097@1|root,KOG1004@2759|Eukaryota,3ZF17@5878|Ciliophora	5878|Ciliophora	J	KH domain	-	-	-	ko:K03681	ko03018,map03018	M00391	-	-	ko00000,ko00001,ko00002,ko03019	-	-	-	KH_6
g5790.t1	68886.XP_009691267.1	3.13e-33	119.0	COG2451@1|root,KOG0887@2759|Eukaryota,3YACS@5794|Apicomplexa,3KB1Z@422676|Aconoidasida,3Z5SA@5863|Piroplasmida	422676|Aconoidasida	J	60S ribosomal protein L35a	-	-	-	ko:K02917	ko03010,map03010	M00177,M00179	-	-	br01610,ko00000,ko00001,ko00002,ko03011	-	-	-	Ribosomal_L35Ae
g5833.t1	29176.XP_003880546.1	3.11e-15	82.4	COG5225@1|root,KOG1765@2759|Eukaryota,3YAPE@5794|Apicomplexa,3YJNC@5796|Coccidia,3YREJ@5809|Sarcocystidae	5794|Apicomplexa	J	Involved in ribosomal large subunit assembly	-	-	-	ko:K14852	-	-	-	-	ko00000,ko03009	-	-	-	RRS1
g5860.t1	65071.PYU1_T002050	2e-45	153.0	COG2139@1|root,KOG1732@2759|Eukaryota,1MGBK@121069|Pythiales	121069|Pythiales	J	60S ribosomal protein L21-1. Source PGD	-	-	-	-	-	-	-	-	-	-	-	-	Ribosomal_L21e
g5885.t1	6500.XP_005104465.1	3.12e-110	342.0	COG0180@1|root,KOG2145@2759|Eukaryota,38F6E@33154|Opisthokonta,3BD7C@33208|Metazoa,3CZHB@33213|Bilateria	33208|Metazoa	J	tryptophan-tRNA ligase activity	WARS	GO:0000902,GO:0000904,GO:0001932,GO:0001933,GO:0003674,GO:0003824,GO:0004812,GO:0004830,GO:0004857,GO:0005488,GO:0005515,GO:0005575,GO:0005622,GO:0005623,GO:0005634,GO:0005737,GO:0005829,GO:0006082,GO:0006139,GO:0006399,GO:0006412,GO:0006418,GO:0006436,GO:0006469,GO:0006518,GO:0006520,GO:0006725,GO:0006807,GO:0007275,GO:0007399,GO:0008150,GO:0008152,GO:0008285,GO:0009058,GO:0009059,GO:0009653,GO:…	6.1.1.2	ko:K01867,ko:K10402	ko00970,map00970	M00359,M00360	R03664	RC00055,RC00523	ko00000,ko00001,ko00002,ko01000,ko01007,ko03016,ko03036,ko04131,ko04812	-	-	-	WHEP-TRS,tRNA-synt_1b
g5892.t1	9483.ENSCJAP00000026641	2.85e-29	120.0	COG0513@1|root,KOG0327@2759|Eukaryota,38CTS@33154|Opisthokonta,3BC8P@33208|Metazoa,3CVNR@33213|Bilateria,481CR@7711|Chordata,49560@7742|Vertebrata,3JAIT@40674|Mammalia,35A0X@314146|Euarchontoglires,4M90M@9443|Primates	33208|Metazoa	J	ATP-dependent RNA helicase activity	EIF4A2	GO:0000003,GO:0000122,GO:0000381,GO:0002164,GO:0002165,GO:0002168,GO:0003006,GO:0003674,GO:0003676,GO:0003723,GO:0003724,GO:0003743,GO:0003824,GO:0004004,GO:0004386,GO:0005488,GO:0005575,GO:0005622,GO:0005623,GO:0005634,GO:0005730,GO:0005737,GO:0005829,GO:0006139,GO:0006355,GO:0006357,GO:0006412,GO:0006413,GO:0006417,GO:0006446,GO:0006518,GO:0006725,GO:0006807,GO:0007275,GO:0007276,GO:0007277,GO:…	-	ko:K03257	ko03013,map03013	M00428	-	-	ko00000,ko00001,ko00002,ko03012,ko03019,ko04147	-	-	-	DEAD,Helicase_C
g5927.t1	130081.XP_005708023.1	1.58e-62	200.0	COG1100@1|root,KOG0087@2759|Eukaryota	2759|Eukaryota	J	GTPase activity	-	-	-	ko:K07904,ko:K07905	ko04144,ko04152,ko04961,ko04962,ko04972,map04144,map04152,map04961,map04962,map04972	-	-	-	ko00000,ko00001,ko04031,ko04131,ko04147	-	-	-	Ras
g5983.t1	7209.EFO25665.1	3.69e-63	197.0	COG0184@1|root,KOG0400@2759|Eukaryota,39ZVJ@33154|Opisthokonta,3BF2A@33208|Metazoa,3CXPI@33213|Bilateria,40CPR@6231|Nematoda,1KVIV@119089|Chromadorea	33208|Metazoa	J	Belongs to the universal ribosomal protein uS15 family	RPS13	GO:0000184,GO:0000956,GO:0002181,GO:0003674,GO:0003676,GO:0003723,GO:0003729,GO:0003735,GO:0005198,GO:0005488,GO:0005575,GO:0005622,GO:0005623,GO:0005634,GO:0005654,GO:0005730,GO:0005737,GO:0005829,GO:0005840,GO:0006139,GO:0006401,GO:0006402,GO:0006412,GO:0006413,GO:0006518,GO:0006605,GO:0006612,GO:0006613,GO:0006614,GO:0006725,GO:0006807,GO:0006810,GO:0006886,GO:0008104,GO:0008150,GO:0008152,GO:…	-	ko:K02953	ko03010,map03010	M00177	-	-	br01610,ko00000,ko00001,ko00002,ko03011	-	-	-	Ribosomal_S13_N,Ribosomal_S15
g6040.t1	272952.HpaP810714	2.42e-66	209.0	COG0102@1|root,KOG3204@2759|Eukaryota,3Q962@4776|Peronosporales	4776|Peronosporales	J	Ribosomal protein L13	-	-	-	ko:K02872	ko03010,map03010	M00177	-	-	br01610,ko00000,ko00001,ko00002,ko03011	-	-	-	Ribosomal_L13
g6051.t1	81824.XP_001748522.1	2.72e-31	115.0	COG2163@1|root,KOG3421@2759|Eukaryota,3A5KJ@33154|Opisthokonta	33154|Opisthokonta	J	structural constituent of ribosome	RPL14	GO:0000184,GO:0000956,GO:0002181,GO:0003674,GO:0003676,GO:0003723,GO:0003735,GO:0005198,GO:0005488,GO:0005575,GO:0005622,GO:0005623,GO:0005737,GO:0005783,GO:0005789,GO:0005791,GO:0005829,GO:0005840,GO:0006139,GO:0006364,GO:0006396,GO:0006401,GO:0006402,GO:0006412,GO:0006413,GO:0006518,GO:0006605,GO:0006612,GO:0006613,GO:0006614,GO:0006725,GO:0006807,GO:0006810,GO:0006886,GO:0008104,GO:0008150,GO:…	-	ko:K02875	ko03010,map03010	M00177,M00179	-	-	br01610,ko00000,ko00001,ko00002,ko03011	-	-	-	KOW,Ribosomal_L14e
g6063.t1	6087.XP_002155170.1	1.25e-54	178.0	COG0185@1|root,KOG0898@2759|Eukaryota,39ZV8@33154|Opisthokonta,3BEU4@33208|Metazoa	33208|Metazoa	J	Belongs to the universal ribosomal protein uS19 family	RpS15	GO:0000028,GO:0002181,GO:0003674,GO:0003735,GO:0005198,GO:0005575,GO:0005622,GO:0005623,GO:0005634,GO:0005730,GO:0005737,GO:0005829,GO:0005840,GO:0006412,GO:0006518,GO:0006807,GO:0006996,GO:0007275,GO:0007568,GO:0008150,GO:0008152,GO:0008340,GO:0009058,GO:0009059,GO:0009987,GO:0010259,GO:0010467,GO:0015935,GO:0016043,GO:0019538,GO:0022607,GO:0022613,GO:0022618,GO:0022626,GO:0022627,GO:0031974,GO:…	-	ko:K02958	ko03010,map03010	M00177	-	-	br01610,ko00000,ko00001,ko00002,ko03011	-	-	-	Ribosomal_S19
g6080.t1	272952.HpaP802692	4.12e-14	70.9	COG2058@1|root,KOG1762@2759|Eukaryota,3QFW5@4776|Peronosporales	4776|Peronosporales	J	60s Acidic ribosomal protein	-	-	-	ko:K02942	ko03010,map03010	M00177	-	-	br01610,ko00000,ko00001,ko00002,ko03011	-	-	-	Ribosomal_60s
g6114.t1	9739.XP_004325153.1	7.15e-98	331.0	COG0480@1|root,KOG0467@2759|Eukaryota,38B8Q@33154|Opisthokonta,3BEBA@33208|Metazoa,3CWZ9@33213|Bilateria,482XG@7711|Chordata,4910K@7742|Vertebrata,3J1MB@40674|Mammalia,4J0GV@91561|Cetartiodactyla	33208|Metazoa	J	Elongation factor Tu GTP-binding domain-containing protein	EFTUD1	GO:0003674,GO:0003824,GO:0003924,GO:0005488,GO:0006139,GO:0006163,GO:0006725,GO:0006753,GO:0006793,GO:0006796,GO:0006807,GO:0006996,GO:0008150,GO:0008152,GO:0009116,GO:0009117,GO:0009119,GO:0009141,GO:0009144,GO:0009150,GO:0009199,GO:0009205,GO:0009259,GO:0009987,GO:0016043,GO:0016462,GO:0016787,GO:0016817,GO:0016818,GO:0017111,GO:0019637,GO:0019693,GO:0022607,GO:0022613,GO:0022618,GO:0034622,GO:…	-	ko:K14536	ko03008,map03008	-	-	-	ko00000,ko00001,ko01000,ko03009	-	-	-	EFG_C,EFG_II,GTP_EFTU,GTP_EFTU_D2
g6232.t1	29760.VIT_04s0043g00440.t01	1.57e-78	240.0	COG0049@1|root,KOG3291@2759|Eukaryota,37Q1Y@33090|Viridiplantae,3GAH1@35493|Streptophyta	35493|Streptophyta	J	Belongs to the universal ribosomal protein uS7 family	-	-	-	ko:K02989	ko03010,map03010	M00177	-	-	br01610,ko00000,ko00001,ko00002,ko03011	-	-	-	Ribosomal_S7
g6408.t1	41875.XP_007514710.1	8.7e-18	97.8	COG5099@1|root,KOG2049@2759|Eukaryota,37IWQ@33090|Viridiplantae,34GSX@3041|Chlorophyta	3041|Chlorophyta	J	Pumilio-like repeats	-	-	-	-	-	-	-	-	-	-	-	-	PUF
g6409.t1	248742.XP_005649392.1	8.61e-23	94.0	COG0255@1|root,KOG3436@2759|Eukaryota,37UFK@33090|Viridiplantae,34M56@3041|Chlorophyta	3041|Chlorophyta	J	Ribosomal protein L35	RPL35	-	-	ko:K02918	ko03010,map03010	M00177	-	-	br01610,ko00000,ko00001,ko00002,ko03011	-	-	-	Ribosomal_L29
g6482.t1	1041607.K0K7K0	1.76e-28	130.0	COG5099@1|root,KOG2049@2759|Eukaryota,38FX3@33154|Opisthokonta,3NY38@4751|Fungi,3QQDJ@4890|Ascomycota,3RRW7@4891|Saccharomycetes	4751|Fungi	J	to Saccharomyces cerevisiae MPT5 (YGL178W)	MPT5	GO:0003674,GO:0003676,GO:0003723,GO:0003729,GO:0005488,GO:0005515,GO:0005575,GO:0005622,GO:0005623,GO:0005737,GO:0006417,GO:0006446,GO:0008150,GO:0009889,GO:0009890,GO:0009892,GO:0009893,GO:0009894,GO:0009896,GO:0010468,GO:0010556,GO:0010558,GO:0010604,GO:0010605,GO:0010608,GO:0010629,GO:0017148,GO:0019219,GO:0019222,GO:0030674,GO:0031323,GO:0031324,GO:0031325,GO:0031326,GO:0031327,GO:0031329,GO:…	-	-	-	-	-	-	-	-	-	-	PUF
g6562.t1	9365.XP_007538519.1	3.4e-14	75.5	COG5053@1|root,KOG1670@2759|Eukaryota,39SFW@33154|Opisthokonta,3BEYV@33208|Metazoa,3CXIH@33213|Bilateria,481MJ@7711|Chordata,493EF@7742|Vertebrata,3J4GB@40674|Mammalia	33208|Metazoa	J	eukaryotic initiation factor 4G binding	EIF4E	GO:0000003,GO:0000082,GO:0000278,GO:0000280,GO:0000339,GO:0000340,GO:0000910,GO:0000932,GO:0001558,GO:0001662,GO:0002181,GO:0002183,GO:0002191,GO:0002209,GO:0003006,GO:0003674,GO:0003676,GO:0003723,GO:0003743,GO:0005488,GO:0005515,GO:0005575,GO:0005622,GO:0005623,GO:0005634,GO:0005737,GO:0005829,GO:0005845,GO:0006139,GO:0006323,GO:0006403,GO:0006405,GO:0006406,GO:0006412,GO:0006413,GO:0006417,GO:…	-	ko:K03259	ko01521,ko03013,ko04066,ko04150,ko04151,ko04211,ko04910,map01521,map03013,map04066,map04150,map04151,map04211,map04910	M00428	-	-	ko00000,ko00001,ko00002,ko03012,ko03019	-	-	-	IF4E
g6584.t1	203908.EGG09675	2.3e-74	228.0	COG0094@1|root,KOG0397@2759|Eukaryota,38BMT@33154|Opisthokonta,3NTW9@4751|Fungi,3UZCI@5204|Basidiomycota,2YC27@29000|Pucciniomycotina	4751|Fungi	J	Ribosomal protein L5	RPL11	GO:0000027,GO:0002181,GO:0003674,GO:0003676,GO:0003723,GO:0003735,GO:0005198,GO:0005488,GO:0005575,GO:0005622,GO:0005623,GO:0005737,GO:0005829,GO:0005840,GO:0006412,GO:0006518,GO:0006807,GO:0006996,GO:0008150,GO:0008152,GO:0009058,GO:0009059,GO:0009987,GO:0010467,GO:0015934,GO:0015935,GO:0016043,GO:0019538,GO:0022607,GO:0022613,GO:0022618,GO:0022625,GO:0022626,GO:0022627,GO:0032991,GO:0034622,GO:…	-	ko:K02868	ko03010,map03010	M00177	-	-	br01610,ko00000,ko00001,ko00002,ko03011	-	-	-	Ribosomal_L5,Ribosomal_L5_C
g6608.t1	5888.CAK56745	2.28e-72	223.0	COG0100@1|root,KOG0407@2759|Eukaryota,3ZBN3@5878|Ciliophora	5878|Ciliophora	J	Ribosomal protein S11	-	-	-	ko:K02955	ko03010,map03010	M00177	-	-	br01610,ko00000,ko00001,ko00002,ko03011	-	-	-	Ribosomal_S11
g6671.t1	13333.ERN04269	5.3e-56	195.0	KOG2111@1|root,KOG2111@2759|Eukaryota,37QUP@33090|Viridiplantae,3GCWW@35493|Streptophyta	35493|Streptophyta	J	Autophagy-related protein	-	GO:0000045,GO:0000407,GO:0000422,GO:0003674,GO:0005488,GO:0005543,GO:0005575,GO:0005622,GO:0005623,GO:0005737,GO:0005829,GO:0006464,GO:0006497,GO:0006807,GO:0006914,GO:0006996,GO:0007005,GO:0007033,GO:0008104,GO:0008150,GO:0008152,GO:0008289,GO:0009056,GO:0009058,GO:0009059,GO:0009987,GO:0016020,GO:0016043,GO:0016236,GO:0019538,GO:0019898,GO:0022411,GO:0022607,GO:0032266,GO:0033036,GO:0034045,GO:…	-	-	-	-	-	-	-	-	-	-	WD40
g6733.t1	4006.Lus10042028	8.02e-25	97.8	COG2097@1|root,KOG0893@2759|Eukaryota,37UE5@33090|Viridiplantae,3GIJT@35493|Streptophyta,4JTUC@91835|fabids	35493|Streptophyta	J	60S ribosomal Protein	-	-	-	ko:K02910	ko03010,map03010	M00177,M00179	-	-	br01610,ko00000,ko00001,ko00002,ko03011	-	-	-	Ribosomal_L31e
g6776.t1	130081.XP_005703824.1	2.6e-17	77.0	COG5051@1|root,KOG3452@2759|Eukaryota	2759|Eukaryota	J	cytoplasmic translation	RPL36	GO:0000184,GO:0000956,GO:0002181,GO:0003674,GO:0003676,GO:0003723,GO:0003735,GO:0005198,GO:0005488,GO:0005515,GO:0005575,GO:0005622,GO:0005623,GO:0005634,GO:0005730,GO:0005737,GO:0005773,GO:0005774,GO:0005829,GO:0005840,GO:0005844,GO:0005911,GO:0006139,GO:0006401,GO:0006402,GO:0006412,GO:0006413,GO:0006518,GO:0006605,GO:0006612,GO:0006613,GO:0006614,GO:0006725,GO:0006807,GO:0006810,GO:0006886,GO:…	-	ko:K02920,ko:K03115,ko:K14566,ko:K17973	ko03008,ko03010,ko04064,ko04137,ko04139,ko04310,ko04520,ko04712,ko05162,ko05168,ko05169,map03008,map03010,map04064,map04137,map04139,map04310,map04520,map04712,map05162,map05168,map05169	M00177	-	-	br01610,ko00000,ko00001,ko00002,ko03009,ko03011,ko03029	-	-	-	Ribosomal_L36e
g6784.t1	653948.CCA24057	7.98e-23	95.1	COG0089@1|root,KOG1751@2759|Eukaryota	2759|Eukaryota	J	rRNA binding	RPL23A	GO:0000027,GO:0000184,GO:0000956,GO:0002181,GO:0003674,GO:0003676,GO:0003723,GO:0003735,GO:0005198,GO:0005488,GO:0005575,GO:0005622,GO:0005623,GO:0005634,GO:0005737,GO:0005829,GO:0005840,GO:0006139,GO:0006401,GO:0006402,GO:0006412,GO:0006413,GO:0006518,GO:0006605,GO:0006612,GO:0006613,GO:0006614,GO:0006725,GO:0006807,GO:0006810,GO:0006886,GO:0006996,GO:0008104,GO:0008150,GO:0008152,GO:0008283,GO:…	-	ko:K02893,ko:K07921,ko:K19931	ko03010,map03010	M00177	-	-	br01610,ko00000,ko00001,ko00002,ko03011,ko04031,ko04131	-	-	-	Ribosomal_L23,Ribosomal_L23eN
g6958.t1	29176.XP_003885835.1	7.12e-25	95.5	COG2051@1|root,KOG1779@2759|Eukaryota,3YAI7@5794|Apicomplexa,3YPEB@5796|Coccidia,3YVKQ@5809|Sarcocystidae	5794|Apicomplexa	J	ribosomal protein	-	-	-	ko:K02978	ko03010,map03010	M00177,M00179	-	-	br01610,ko00000,ko00001,ko00002,ko03011	-	-	-	Ribosomal_S27e
g7006.t1	3218.PP1S152_141V6.1	1.31e-107	314.0	COG1632@1|root,KOG1678@2759|Eukaryota,37NW1@33090|Viridiplantae,3G7MT@35493|Streptophyta	35493|Streptophyta	J	Belongs to the eukaryotic ribosomal protein eL15 family	-	-	-	ko:K02877	ko03010,map03010	M00177,M00179	-	-	br01610,ko00000,ko00001,ko00002,ko03011	-	-	-	Ribosomal_L15e
g7129.t1	227086.JGI_V11_51866	2.32e-63	196.0	COG0096@1|root,KOG1754@2759|Eukaryota	2759|Eukaryota	J	structural constituent of ribosome	rps15a	GO:0002181,GO:0003674,GO:0003735,GO:0005198,GO:0005575,GO:0005622,GO:0005623,GO:0005737,GO:0005829,GO:0005840,GO:0006412,GO:0006518,GO:0006807,GO:0007275,GO:0007568,GO:0008150,GO:0008152,GO:0008340,GO:0009058,GO:0009059,GO:0009987,GO:0010259,GO:0010467,GO:0015935,GO:0019538,GO:0022626,GO:0022627,GO:0032501,GO:0032502,GO:0032991,GO:0034641,GO:0034645,GO:0043043,GO:0043170,GO:0043226,GO:0043228,GO:…	-	ko:K02957	ko03010,map03010	M00177	-	-	br01610,ko00000,ko00001,ko00002,ko03011	-	-	-	Ribosomal_S8
g7140.t1	27923.ML12825a-PA	3.78e-12	74.7	COG5273@1|root,KOG1315@2759|Eukaryota,38BXK@33154|Opisthokonta,3BB3W@33208|Metazoa	33208|Metazoa	J	protein-cysteine S-acyltransferase activity	-	GO:0003674,GO:0003824,GO:0005575,GO:0005622,GO:0005623,GO:0005737,GO:0005783,GO:0006464,GO:0006497,GO:0006807,GO:0008150,GO:0008152,GO:0009058,GO:0009059,GO:0009987,GO:0012505,GO:0016409,GO:0016417,GO:0016740,GO:0016746,GO:0016747,GO:0018345,GO:0019538,GO:0019706,GO:0019707,GO:0034645,GO:0036211,GO:0042157,GO:0042158,GO:0043170,GO:0043226,GO:0043227,GO:0043229,GO:0043231,GO:0043412,GO:0043543,GO:…	2.3.1.225	ko:K20028	-	-	-	-	ko00000,ko01000,ko04131	-	-	-	DHHC
g7190.t1	13333.ERM93533	5.38e-28	129.0	COG5099@1|root,KOG2049@2759|Eukaryota,37IWQ@33090|Viridiplantae,3G953@35493|Streptophyta	35493|Streptophyta	J	pumilio homolog	-	GO:0005575,GO:0005622,GO:0005623,GO:0005634,GO:0005737,GO:0043226,GO:0043227,GO:0043229,GO:0043231,GO:0044424,GO:0044464	-	-	-	-	-	-	-	-	-	-	PUF,zf-CCCH
g7259.t1	126957.SMAR000795-PA	2.29e-177	509.0	COG1503@1|root,KOG0688@2759|Eukaryota,38E1W@33154|Opisthokonta,3BCAN@33208|Metazoa,3D1R5@33213|Bilateria,41X8R@6656|Arthropoda	33208|Metazoa	J	Translation release factor activity, codon specific. It is involved in the biological process described with translational termination	ETF1	GO:0000184,GO:0000956,GO:0003674,GO:0003676,GO:0003723,GO:0003729,GO:0003747,GO:0005488,GO:0005575,GO:0005622,GO:0005623,GO:0005737,GO:0005829,GO:0006139,GO:0006401,GO:0006402,GO:0006412,GO:0006415,GO:0006417,GO:0006449,GO:0006464,GO:0006479,GO:0006518,GO:0006725,GO:0006807,GO:0007154,GO:0007165,GO:0007166,GO:0007224,GO:0008079,GO:0008135,GO:0008150,GO:0008152,GO:0008213,GO:0009056,GO:0009057,GO:…	-	ko:K03265	ko03015,map03015	-	-	-	ko00000,ko00001,ko03012,ko03019	-	-	-	eRF1_1,eRF1_2,eRF1_3
g7355.t1	7994.ENSAMXP00000014060	3.5e-37	142.0	COG1184@1|root,KOG1466@2759|Eukaryota,38HZY@33154|Opisthokonta,3BEJN@33208|Metazoa,3CSWJ@33213|Bilateria,4810H@7711|Chordata,498FR@7742|Vertebrata,49RR7@7898|Actinopterygii	33208|Metazoa	J	Eukaryotic translation initiation factor 2B, subunit 1 alpha	EIF2B1	GO:0000166,GO:0001882,GO:0001883,GO:0002253,GO:0002376,GO:0002429,GO:0002682,GO:0002684,GO:0002757,GO:0002764,GO:0002768,GO:0003674,GO:0003676,GO:0003723,GO:0003743,GO:0005488,GO:0005515,GO:0005525,GO:0005575,GO:0005622,GO:0005623,GO:0005737,GO:0005829,GO:0005850,GO:0005851,GO:0005886,GO:0006412,GO:0006413,GO:0006518,GO:0006807,GO:0006950,GO:0007154,GO:0007165,GO:0007166,GO:0007275,GO:0007399,GO:…	-	ko:K03239	ko03013,map03013	-	-	-	ko00000,ko00001,ko03012	-	-	-	IF-2B
g7534.t1	12957.ACEP27111-PA	3.83e-15	79.3	COG1676@1|root,KOG4133@2759|Eukaryota,38FNF@33154|Opisthokonta,3BM00@33208|Metazoa,3D4HF@33213|Bilateria,41ZDB@6656|Arthropoda,3SMY7@50557|Insecta,46GY5@7399|Hymenoptera	33208|Metazoa	J	Constitutes one of the two catalytic subunit of the tRNA-splicing endonuclease complex, a complex responsible for identification and cleavage of the splice sites in pre-tRNA. It cleaves pre-tRNA at the 5'- and 3'-splice sites to release the intron. The products are an intron and two tRNA half-molecules bearing 2',3'-cyclic phosphate and 5'-OH termini. There are no conserved sequences at the splic…	TSEN34	GO:0000213,GO:0000379,GO:0000394,GO:0003674,GO:0003824,GO:0004518,GO:0004519,GO:0004521,GO:0004540,GO:0004549,GO:0005575,GO:0005622,GO:0005623,GO:0005634,GO:0005654,GO:0006139,GO:0006388,GO:0006396,GO:0006399,GO:0006725,GO:0006807,GO:0008033,GO:0008150,GO:0008152,GO:0008380,GO:0009987,GO:0010467,GO:0016070,GO:0016787,GO:0016788,GO:0016892,GO:0016894,GO:0031974,GO:0031981,GO:0034470,GO:0034641,GO:…	3.1.27.9	ko:K15323	-	-	-	-	ko00000,ko03016	-	-	-	tRNA_int_endo
g7559.t1	7165.AGAP006037-PA	5.56e-22	97.8	COG0089@1|root,KOG1751@2759|Eukaryota,3A1K9@33154|Opisthokonta,3BJFK@33208|Metazoa,3CZJC@33213|Bilateria,41V41@6656|Arthropoda,3SKHC@50557|Insecta,44ZV2@7147|Diptera,45FN1@7148|Nematocera	33208|Metazoa	J	Belongs to the universal ribosomal protein uL23 family	RPL23A	GO:0000027,GO:0000184,GO:0000956,GO:0002181,GO:0003674,GO:0003676,GO:0003723,GO:0003735,GO:0005198,GO:0005488,GO:0005575,GO:0005622,GO:0005623,GO:0005634,GO:0005737,GO:0005829,GO:0005840,GO:0006139,GO:0006401,GO:0006402,GO:0006412,GO:0006413,GO:0006518,GO:0006605,GO:0006612,GO:0006613,GO:0006614,GO:0006725,GO:0006807,GO:0006810,GO:0006886,GO:0006996,GO:0008104,GO:0008150,GO:0008152,GO:0008283,GO:…	-	ko:K02893	ko03010,map03010	M00177	-	-	br01610,ko00000,ko00001,ko00002,ko03011	-	-	-	Ribosomal_L23,Ribosomal_L23eN
g7570.t1	5911.EAS07814	2.53e-11	60.5	KOG0009@1|root,KOG0009@2759|Eukaryota,3ZCMQ@5878|Ciliophora	5878|Ciliophora	J	Belongs to the eukaryotic ribosomal protein eS30 family	-	-	-	ko:K02983	ko03010,map03010	M00177,M00179	-	-	br01610,ko00000,ko00001,ko00002,ko03011,ko04121	-	-	-	Ribosomal_S30
g7610.t1	9315.ENSMEUP00000005868	1.08e-09	66.6	COG5106@1|root,KOG3031@2759|Eukaryota,39R5N@33154|Opisthokonta,3BJMX@33208|Metazoa,3CY0F@33213|Bilateria,489CE@7711|Chordata,490WG@7742|Vertebrata,3J8UJ@40674|Mammalia,4JX5Q@9263|Metatheria	33208|Metazoa	J	Ribosome production factor 2 homolog (S. cerevisiae)	RPF2	GO:0000027,GO:0000226,GO:0000278,GO:0000280,GO:0000463,GO:0000470,GO:0000981,GO:0003674,GO:0003676,GO:0003700,GO:0003723,GO:0005488,GO:0005575,GO:0005622,GO:0005623,GO:0005634,GO:0005730,GO:0006139,GO:0006355,GO:0006357,GO:0006364,GO:0006396,GO:0006725,GO:0006807,GO:0006996,GO:0007010,GO:0007017,GO:0007049,GO:0007051,GO:0007052,GO:0008097,GO:0008104,GO:0008150,GO:0008152,GO:0009889,GO:0009966,GO:…	-	ko:K14847	-	-	-	-	ko00000,ko03009	-	-	-	Brix
g7652.t1	5808.XP_002141309.1	1.23e-25	97.4	COG2051@1|root,KOG1779@2759|Eukaryota,3YAI7@5794|Apicomplexa,3YPEB@5796|Coccidia	5794|Apicomplexa	J	ribosomal protein	-	-	-	ko:K02978	ko03010,map03010	M00177,M00179	-	-	br01610,ko00000,ko00001,ko00002,ko03011	-	-	-	Ribosomal_S27e
g7684.t1	5860.XP_008625878.1	5.34e-43	145.0	COG1717@1|root,KOG0878@2759|Eukaryota,3YA93@5794|Apicomplexa,3KAWB@422676|Aconoidasida,3YZFY@5819|Haemosporida	422676|Aconoidasida	J	ribosomal protein L32	-	-	-	ko:K02912	ko03010,map03010	M00177,M00179	-	-	br01610,ko00000,ko00001,ko00002,ko03011	-	-	-	Ribosomal_L32e
g7834.t1	9713.XP_006749764.1	2.05e-14	74.3	KOG3320@1|root,KOG3320@2759|Eukaryota,39ERP@33154|Opisthokonta,3B9CB@33208|Metazoa,3CWTF@33213|Bilateria,484W9@7711|Chordata,48YQV@7742|Vertebrata,3J719@40674|Mammalia,3EPVF@33554|Carnivora	33208|Metazoa	J	ribosomal protein S7	RPS7	GO:0000184,GO:0000956,GO:0001838,GO:0001841,GO:0001843,GO:0002009,GO:0002181,GO:0002376,GO:0002520,GO:0003674,GO:0003676,GO:0003723,GO:0003727,GO:0003729,GO:0003730,GO:0004857,GO:0005488,GO:0005515,GO:0005575,GO:0005622,GO:0005623,GO:0005634,GO:0005654,GO:0005730,GO:0005737,GO:0005829,GO:0005840,GO:0006139,GO:0006364,GO:0006396,GO:0006401,GO:0006402,GO:0006412,GO:0006413,GO:0006518,GO:0006605,GO:…	-	ko:K02993	ko03010,map03010	M00177	-	-	br01610,ko00000,ko00001,ko00002,ko03011	-	-	-	Ribosomal_S7e
g7868.t1	5825.PCHAS_136660	4.41e-170	510.0	COG0008@1|root,KOG1147@2759|Eukaryota,3Y9TH@5794|Apicomplexa,3KAC1@422676|Aconoidasida,3YXCK@5819|Haemosporida	422676|Aconoidasida	J	Belongs to the class-I aminoacyl-tRNA synthetase family	-	GO:0003674,GO:0003824,GO:0004812,GO:0004819,GO:0005575,GO:0005622,GO:0005623,GO:0005737,GO:0005829,GO:0006082,GO:0006139,GO:0006399,GO:0006412,GO:0006418,GO:0006425,GO:0006518,GO:0006520,GO:0006725,GO:0006807,GO:0008150,GO:0008152,GO:0009058,GO:0009059,GO:0009987,GO:0010467,GO:0016070,GO:0016874,GO:0016875,GO:0019538,GO:0019752,GO:0034641,GO:0034645,GO:0034660,GO:0043038,GO:0043039,GO:0043043,GO:…	6.1.1.17	ko:K01885	ko00860,ko00970,ko01100,ko01110,ko01120,map00860,map00970,map01100,map01110,map01120	M00121,M00359,M00360	R05578	RC00055,RC00523	ko00000,ko00001,ko00002,ko01000,ko01007,ko02048,ko03016	-	-	-	GST_C,tRNA-synt_1c,tRNA-synt_1c_C
g7936.t1	10141.ENSCPOP00000010971	7.49e-27	124.0	KOG1033@1|root,KOG1033@2759|Eukaryota,38F0X@33154|Opisthokonta,3BJRI@33208|Metazoa,3D2ZQ@33213|Bilateria,489PA@7711|Chordata,490IJ@7742|Vertebrata,3JEY0@40674|Mammalia,35E2I@314146|Euarchontoglires,4PSM9@9989|Rodentia	33208|Metazoa	J	regulation of hematopoietic stem cell proliferation	EIF2AK2	GO:0000186,GO:0001817,GO:0001819,GO:0001932,GO:0001934,GO:0002237,GO:0002682,GO:0003674,GO:0003676,GO:0003723,GO:0003725,GO:0003824,GO:0004672,GO:0004674,GO:0004694,GO:0005488,GO:0005515,GO:0005575,GO:0005622,GO:0005623,GO:0005634,GO:0005737,GO:0005829,GO:0005840,GO:0006355,GO:0006412,GO:0006417,GO:0006446,GO:0006464,GO:0006468,GO:0006518,GO:0006793,GO:0006796,GO:0006807,GO:0006950,GO:0006986,GO:…	2.7.11.1	ko:K16195	ko04141,ko04217,ko05160,ko05162,ko05164,ko05165,ko05167,ko05168,ko05169,ko05203,map04141,map04217,map05160,map05162,map05164,map05165,map05167,map05168,map05169,map05203	-	-	-	ko00000,ko00001,ko01000,ko01001,ko01009,ko03019	-	-	-	Pkinase,dsrm
g8009.t1	28737.XP_006884231.1	6.3e-21	101.0	COG0513@1|root,KOG0327@2759|Eukaryota,38CTS@33154|Opisthokonta,3BC8P@33208|Metazoa,3CVNR@33213|Bilateria,481CR@7711|Chordata,49560@7742|Vertebrata,3JAIT@40674|Mammalia,353BD@311790|Afrotheria	33208|Metazoa	J	Eukaryotic initiation factor 4A-II	EIF4A2	GO:0000003,GO:0000122,GO:0000381,GO:0002164,GO:0002165,GO:0002168,GO:0003006,GO:0003674,GO:0003676,GO:0003723,GO:0003724,GO:0003743,GO:0003824,GO:0004004,GO:0004386,GO:0005488,GO:0005575,GO:0005622,GO:0005623,GO:0005634,GO:0005730,GO:0005737,GO:0005829,GO:0006139,GO:0006355,GO:0006357,GO:0006412,GO:0006413,GO:0006417,GO:0006446,GO:0006518,GO:0006725,GO:0006807,GO:0007275,GO:0007276,GO:0007277,GO:…	-	ko:K03257	ko03013,map03013	M00428	-	-	ko00000,ko00001,ko00002,ko03012,ko03019,ko04147	-	-	-	DEAD,Helicase_C
g8174.t1	5911.EAR85251	3.29e-223	646.0	COG0442@1|root,KOG4163@2759|Eukaryota,3ZAI1@5878|Ciliophora	5878|Ciliophora	J	Prolyl-tRNA synthetase, C-terminal	-	-	6.1.1.15	ko:K01881	ko00970,map00970	M00359,M00360	R03661	RC00055,RC00523	ko00000,ko00001,ko00002,ko01000,ko01007,ko03016	-	-	-	HGTP_anticodon,ProRS-C_1,tRNA-synt_2b,tRNA_edit
g8175.t1	5888.CAK80125	8.04e-60	193.0	COG1100@1|root,KOG0087@2759|Eukaryota	2759|Eukaryota	J	GTPase activity	-	-	-	ko:K07904,ko:K07905,ko:K07931,ko:K07976	ko04144,ko04152,ko04961,ko04962,ko04972,map04144,map04152,map04961,map04962,map04972	-	-	-	ko00000,ko00001,ko04031,ko04131,ko04147	-	-	-	GCK,Ras
g8201.t1	4565.Traes_2AL_16CF7A3BA.1	7.87e-30	110.0	COG0051@1|root,KOG0900@2759|Eukaryota,37UMJ@33090|Viridiplantae,3GIN0@35493|Streptophyta,3KZR6@4447|Liliopsida,3IHXA@38820|Poales	35493|Streptophyta	J	ribosomal protein S20	-	GO:0002181,GO:0003674,GO:0003676,GO:0003723,GO:0003729,GO:0003735,GO:0005198,GO:0005488,GO:0005575,GO:0005618,GO:0005622,GO:0005623,GO:0005634,GO:0005730,GO:0005737,GO:0005829,GO:0005840,GO:0005844,GO:0005911,GO:0006412,GO:0006518,GO:0006807,GO:0008150,GO:0008152,GO:0009058,GO:0009059,GO:0009506,GO:0009987,GO:0010467,GO:0015935,GO:0016020,GO:0019538,GO:0022626,GO:0022627,GO:0030054,GO:0030312,GO:…	-	ko:K02969	ko03010,map03010	M00177	-	-	br01610,ko00000,ko00001,ko00002,ko03011	-	-	-	Ribosomal_S10
g8206.t1	5808.XP_002141309.1	1.75e-25	97.1	COG2051@1|root,KOG1779@2759|Eukaryota,3YAI7@5794|Apicomplexa,3YPEB@5796|Coccidia	5794|Apicomplexa	J	ribosomal protein	-	-	-	ko:K02978	ko03010,map03010	M00177,M00179	-	-	br01610,ko00000,ko00001,ko00002,ko03011	-	-	-	Ribosomal_S27e
g8236.t1	2711.XP_006477944.1	9.79e-52	172.0	COG2157@1|root,KOG0829@2759|Eukaryota,37Q7C@33090|Viridiplantae,3GCTH@35493|Streptophyta	35493|Streptophyta	J	Belongs to the eukaryotic ribosomal protein eL20 family	-	-	-	ko:K02882	ko03010,map03010	M00177	-	-	br01610,ko00000,ko00001,ko00002,ko03011	-	-	-	Ribosomal_L18A
g8271.t1	5888.CAK56745	2.34e-33	121.0	COG0100@1|root,KOG0407@2759|Eukaryota,3ZBN3@5878|Ciliophora	5878|Ciliophora	J	Ribosomal protein S11	-	-	-	ko:K02955	ko03010,map03010	M00177	-	-	br01610,ko00000,ko00001,ko00002,ko03011	-	-	-	Ribosomal_S11
g8411.t1	5833.PFC0775w	3.68e-68	211.0	COG0186@1|root,KOG1728@2759|Eukaryota,3YA5Q@5794|Apicomplexa,3KAPQ@422676|Aconoidasida,3YWSX@5819|Haemosporida	422676|Aconoidasida	J	Belongs to the universal ribosomal protein uS17 family	-	-	-	ko:K02949	ko03010,map03010	M00177	-	-	br01610,ko00000,ko00001,ko00002,ko03011	-	-	-	Ribosomal_S17,Ribosomal_S17_N
g8524.t1	5888.CAK68374	5.94e-37	129.0	COG4830@1|root,KOG1768@2759|Eukaryota,3ZCAK@5878|Ciliophora	5878|Ciliophora	J	Ribosomal protein S26e	-	-	-	ko:K02976	ko03010,map03010	M00177,M00179	-	-	br01610,ko00000,ko00001,ko00002,ko03011	-	-	-	Ribosomal_S26e
g8541.t1	29760.VIT_12s0142g00050.t01	4e-22	110.0	COG5099@1|root,KOG2049@2759|Eukaryota,37IWQ@33090|Viridiplantae,3G953@35493|Streptophyta	35493|Streptophyta	J	pumilio homolog	-	GO:0005575,GO:0005622,GO:0005623,GO:0005737,GO:0044424,GO:0044464	-	-	-	-	-	-	-	-	-	-	PUF
g8572.t1	7668.SPU_009412-tr	1.5e-50	177.0	COG2519@1|root,KOG2915@2759|Eukaryota,38CWM@33154|Opisthokonta,3BDS3@33208|Metazoa,3CS4G@33213|Bilateria	33208|Metazoa	J	tRNA (adenine-N1-)-methyltransferase activity	TRMT61A	GO:0001510,GO:0003674,GO:0003824,GO:0005575,GO:0005622,GO:0005623,GO:0005634,GO:0005654,GO:0005737,GO:0006139,GO:0006725,GO:0006807,GO:0008150,GO:0008152,GO:0008168,GO:0008173,GO:0008174,GO:0008757,GO:0009451,GO:0009987,GO:0016070,GO:0016071,GO:0016556,GO:0016740,GO:0016741,GO:0031515,GO:0031974,GO:0031981,GO:0032259,GO:0032991,GO:0034641,GO:0034708,GO:0043170,GO:0043226,GO:0043227,GO:0043229,GO:…	2.1.1.219,2.1.1.220	ko:K07442	-	-	-	-	ko00000,ko01000,ko03016	-	-	-	GCD14
g8584.t1	5911.EAR84170	1.42e-95	298.0	COG0042@1|root,KOG2335@2759|Eukaryota,3ZAMF@5878|Ciliophora	5878|Ciliophora	J	Dihydrouridine synthase (Dus)	-	-	1.3.1.88	ko:K05542	-	-	-	-	ko00000,ko01000,ko03016	-	-	-	Dus
g8704.t1	5888.CAK67263	5.44e-55	179.0	COG0091@1|root,KOG3353@2759|Eukaryota,3ZBS0@5878|Ciliophora	5878|Ciliophora	J	Belongs to the universal ribosomal protein uL22 family	-	-	-	ko:K02880	ko03010,map03010	M00177	-	-	br01610,ko00000,ko00001,ko00002,ko03011	-	-	-	Ribosomal_L22
g8705.t1	3702.AT5G15200.1	8.35e-59	189.0	COG0522@1|root,KOG3301@2759|Eukaryota,37HE0@33090|Viridiplantae,3GF0E@35493|Streptophyta	35493|Streptophyta	J	Belongs to the universal ribosomal protein uS4 family	-	GO:0003674,GO:0003676,GO:0003723,GO:0003729,GO:0003735,GO:0005198,GO:0005488,GO:0005575,GO:0005618,GO:0005622,GO:0005623,GO:0005634,GO:0005730,GO:0005737,GO:0005773,GO:0005774,GO:0005829,GO:0005840,GO:0005844,GO:0005911,GO:0006417,GO:0006450,GO:0008150,GO:0009506,GO:0009507,GO:0009536,GO:0009889,GO:0009891,GO:0009893,GO:0010468,GO:0010556,GO:0010557,GO:0010604,GO:0010608,GO:0010628,GO:0015935,GO:…	-	ko:K02997	ko03010,map03010	M00177	-	-	br01610,ko00000,ko00001,ko00002,ko03011	-	-	-	Ribosomal_S4,S4
g8717.t1	4896.SPAC589.10c.1	2.23e-24	99.8	COG5272@1|root,KOG0004@2759|Eukaryota,38CAM@33154|Opisthokonta,3NWYF@4751|Fungi,3QKM0@4890|Ascomycota,3MDXF@451866|Taphrinomycotina	4751|Fungi	J	Ubiquitin exists either covalently attached to another protein, or free (unanchored). When covalently bound, it is conjugated to target proteins via an isopeptide bond either as a monomer (monoubiquitin), a polymer linked via different Lys residues of the ubiquitin (polyubiquitin chains) or a linear polymer linked via the initiator Met of the ubiquitin (linear polyubiquitin chains). Polyubiquitin…	ubi3	GO:0000028,GO:0002109,GO:0002181,GO:0003674,GO:0003735,GO:0005198,GO:0005575,GO:0005622,GO:0005623,GO:0005634,GO:0005730,GO:0005737,GO:0005829,GO:0005840,GO:0006139,GO:0006364,GO:0006396,GO:0006412,GO:0006518,GO:0006725,GO:0006807,GO:0006996,GO:0008150,GO:0008152,GO:0009058,GO:0009059,GO:0009987,GO:0010467,GO:0015935,GO:0016043,GO:0016070,GO:0016072,GO:0019538,GO:0022607,GO:0022613,GO:0022618,GO:…	-	ko:K02977	ko03010,map03010	M00177,M00179	-	-	br01610,ko00000,ko00001,ko00002,ko03011,ko04147	-	-	-	Ribosomal_S27,ubiquitin
g8770.t1	81824.XP_001748522.1	1.99e-31	116.0	COG2163@1|root,KOG3421@2759|Eukaryota,3A5KJ@33154|Opisthokonta	33154|Opisthokonta	J	structural constituent of ribosome	RPL14	GO:0000184,GO:0000956,GO:0002181,GO:0003674,GO:0003676,GO:0003723,GO:0003735,GO:0005198,GO:0005488,GO:0005575,GO:0005622,GO:0005623,GO:0005737,GO:0005783,GO:0005789,GO:0005791,GO:0005829,GO:0005840,GO:0006139,GO:0006364,GO:0006396,GO:0006401,GO:0006402,GO:0006412,GO:0006413,GO:0006518,GO:0006605,GO:0006612,GO:0006613,GO:0006614,GO:0006725,GO:0006807,GO:0006810,GO:0006886,GO:0008104,GO:0008150,GO:…	-	ko:K02875	ko03010,map03010	M00177,M00179	-	-	br01610,ko00000,ko00001,ko00002,ko03011	-	-	-	KOW,Ribosomal_L14e
g8840.t1	29176.XP_003882125.1	6.24e-09	63.5	COG2890@1|root,KOG3191@2759|Eukaryota,3YB0I@5794|Apicomplexa,3YNJA@5796|Coccidia,3YS17@5809|Sarcocystidae	5794|Apicomplexa	J	protein methyltransferase activity	-	-	2.1.1.297	ko:K19589	-	-	-	-	ko00000,ko01000,ko03012	-	-	-	MTS
g8975.t1	84751.XP_007881574.1	8.79e-20	84.7	COG1997@1|root,KOG0402@2759|Eukaryota,3A5SK@33154|Opisthokonta,3P404@4751|Fungi,3V1BE@5204|Basidiomycota,3N5GE@452284|Ustilaginomycotina	4751|Fungi	J	Ribosomal L37ae protein family	RPL43	GO:0002181,GO:0003674,GO:0003735,GO:0005198,GO:0005575,GO:0005622,GO:0005623,GO:0005737,GO:0005829,GO:0005840,GO:0006412,GO:0006518,GO:0006807,GO:0008150,GO:0008152,GO:0009058,GO:0009059,GO:0009987,GO:0010467,GO:0015934,GO:0019538,GO:0022625,GO:0022626,GO:0032991,GO:0034641,GO:0034645,GO:0043043,GO:0043170,GO:0043226,GO:0043228,GO:0043229,GO:0043232,GO:0043603,GO:0043604,GO:0044237,GO:0044238,GO:…	-	ko:K02921	ko03010,map03010	M00177,M00179	-	-	br01610,ko00000,ko00001,ko00002,ko03011	-	-	-	Ribosomal_L37ae
g8980.t1	7176.CPIJ004073-PA	1.03e-31	117.0	COG0198@1|root,KOG3401@2759|Eukaryota,3A3EZ@33154|Opisthokonta,3BHRB@33208|Metazoa,3CSYU@33213|Bilateria,41Z26@6656|Arthropoda,3SM49@50557|Insecta,452YP@7147|Diptera,45F9C@7148|Nematocera	33208|Metazoa	J	60S ribosomal protein L26	rpl26l1	GO:0002181,GO:0003674,GO:0003676,GO:0003723,GO:0003735,GO:0005198,GO:0005488,GO:0005575,GO:0005622,GO:0005623,GO:0005737,GO:0005829,GO:0005840,GO:0006412,GO:0006518,GO:0006807,GO:0008150,GO:0008152,GO:0009058,GO:0009059,GO:0009987,GO:0010467,GO:0015934,GO:0019538,GO:0022613,GO:0022625,GO:0022626,GO:0032991,GO:0034641,GO:0034645,GO:0042254,GO:0042273,GO:0043043,GO:0043170,GO:0043226,GO:0043228,GO:…	-	ko:K02898	ko03010,map03010	M00177	-	-	br01610,ko00000,ko00001,ko00002,ko03011	-	-	-	KOW,Ribosomal_L26
g9104.t1	5833.PFC0775w	2.6e-68	212.0	COG0186@1|root,KOG1728@2759|Eukaryota,3YA5Q@5794|Apicomplexa,3KAPQ@422676|Aconoidasida,3YWSX@5819|Haemosporida	422676|Aconoidasida	J	Belongs to the universal ribosomal protein uS17 family	-	-	-	ko:K02949	ko03010,map03010	M00177	-	-	br01610,ko00000,ko00001,ko00002,ko03011	-	-	-	Ribosomal_S17,Ribosomal_S17_N
g9135.t1	7209.EFO26618.1	1.05e-42	142.0	COG1631@1|root,KOG3464@2759|Eukaryota,3A3DQ@33154|Opisthokonta,3BRG4@33208|Metazoa,3D8JT@33213|Bilateria,40DQF@6231|Nematoda,1KW5S@119089|Chromadorea	33208|Metazoa	J	Belongs to the eukaryotic ribosomal protein eL42 family	RPL36A	GO:0000184,GO:0000956,GO:0002181,GO:0003674,GO:0003735,GO:0005198,GO:0005575,GO:0005622,GO:0005623,GO:0005634,GO:0005737,GO:0005783,GO:0005789,GO:0005791,GO:0005829,GO:0005840,GO:0005844,GO:0005886,GO:0006139,GO:0006401,GO:0006402,GO:0006412,GO:0006413,GO:0006518,GO:0006605,GO:0006612,GO:0006613,GO:0006614,GO:0006725,GO:0006807,GO:0006810,GO:0006886,GO:0007275,GO:0008104,GO:0008150,GO:0008152,GO:…	-	ko:K02929	ko03010,map03010	M00177,M00179	-	-	br01610,ko00000,ko00001,ko00002,ko03011	-	-	-	Ribosomal_L44
g9171.t1	653948.CCA16710	3.51e-26	100.0	COG0096@1|root,KOG1754@2759|Eukaryota	2759|Eukaryota	J	structural constituent of ribosome	rps15a	GO:0002181,GO:0003674,GO:0003735,GO:0005198,GO:0005575,GO:0005622,GO:0005623,GO:0005737,GO:0005829,GO:0005840,GO:0006412,GO:0006518,GO:0006807,GO:0007275,GO:0007568,GO:0008150,GO:0008152,GO:0008340,GO:0009058,GO:0009059,GO:0009987,GO:0010259,GO:0010467,GO:0015935,GO:0019538,GO:0022626,GO:0022627,GO:0032501,GO:0032502,GO:0032991,GO:0034641,GO:0034645,GO:0043043,GO:0043170,GO:0043226,GO:0043228,GO:…	-	ko:K02957	ko03010,map03010	M00177	-	-	br01610,ko00000,ko00001,ko00002,ko03011	-	-	-	Ribosomal_S8
g9183.t1	45351.EDO38749	2.27e-66	209.0	COG0102@1|root,KOG3204@2759|Eukaryota,38EAZ@33154|Opisthokonta,3BBA1@33208|Metazoa	33208|Metazoa	J	Belongs to the universal ribosomal protein uL13 family	RPL13A	GO:0000184,GO:0000956,GO:0002181,GO:0002237,GO:0002376,GO:0003674,GO:0003676,GO:0003723,GO:0003729,GO:0003735,GO:0005198,GO:0005488,GO:0005575,GO:0005622,GO:0005623,GO:0005737,GO:0005829,GO:0005840,GO:0006139,GO:0006401,GO:0006402,GO:0006412,GO:0006413,GO:0006417,GO:0006446,GO:0006518,GO:0006605,GO:0006612,GO:0006613,GO:0006614,GO:0006725,GO:0006807,GO:0006810,GO:0006886,GO:0006928,GO:0006935,GO:…	-	ko:K02872	ko03010,map03010	M00177	-	-	br01610,ko00000,ko00001,ko00002,ko03011	-	-	-	Ribosomal_L13
g9330.t1	5911.EAS00766	2.32e-31	119.0	COG2606@1|root,2RT10@2759|Eukaryota,3ZE7N@5878|Ciliophora	5878|Ciliophora	J	Aminoacyl-tRNA editing domain	-	-	-	-	-	-	-	-	-	-	-	-	tRNA_edit
g9377.t1	5808.XP_002141309.1	5.01e-25	95.9	COG2051@1|root,KOG1779@2759|Eukaryota,3YAI7@5794|Apicomplexa,3YPEB@5796|Coccidia	5794|Apicomplexa	J	ribosomal protein	-	-	-	ko:K02978	ko03010,map03010	M00177,M00179	-	-	br01610,ko00000,ko00001,ko00002,ko03011	-	-	-	Ribosomal_S27e
g9390.t1	84751.XP_007881573.1	1.37e-14	73.2	COG2004@1|root,KOG3424@2759|Eukaryota,3A1MU@33154|Opisthokonta,3P333@4751|Fungi,3V11W@5204|Basidiomycota,3N5BQ@452284|Ustilaginomycotina	4751|Fungi	J	Ribosomal protein S24e	-	GO:0000462,GO:0002181,GO:0002182,GO:0003674,GO:0003735,GO:0005198,GO:0005575,GO:0005622,GO:0005623,GO:0005737,GO:0005739,GO:0005829,GO:0005840,GO:0006139,GO:0006364,GO:0006396,GO:0006412,GO:0006414,GO:0006518,GO:0006725,GO:0006807,GO:0008150,GO:0008152,GO:0009058,GO:0009059,GO:0009987,GO:0010467,GO:0015935,GO:0016070,GO:0016072,GO:0019538,GO:0022613,GO:0022626,GO:0022627,GO:0030490,GO:0032991,GO:…	-	ko:K02974	ko03010,map03010	M00177,M00179	-	-	br01610,ko00000,ko00001,ko00002,ko03011	-	-	-	Ribosomal_S24e
g9405.t1	3067.XP_002950696.1	3.62e-192	550.0	COG3276@1|root,KOG0466@2759|Eukaryota,37JZ9@33090|Viridiplantae,34JMT@3041|Chlorophyta	3041|Chlorophyta	J	Initiation factor eIF2 gamma, C terminal	-	-	-	ko:K03242	ko03013,map03013	-	-	-	ko00000,ko00001,ko03012	-	-	-	GTP_EFTU,GTP_EFTU_D2,eIF2_C
g9573.t1	7176.CPIJ004073-PA	3.61e-32	118.0	COG0198@1|root,KOG3401@2759|Eukaryota,3A3EZ@33154|Opisthokonta,3BHRB@33208|Metazoa,3CSYU@33213|Bilateria,41Z26@6656|Arthropoda,3SM49@50557|Insecta,452YP@7147|Diptera,45F9C@7148|Nematocera	33208|Metazoa	J	60S ribosomal protein L26	rpl26l1	GO:0002181,GO:0003674,GO:0003676,GO:0003723,GO:0003735,GO:0005198,GO:0005488,GO:0005575,GO:0005622,GO:0005623,GO:0005737,GO:0005829,GO:0005840,GO:0006412,GO:0006518,GO:0006807,GO:0008150,GO:0008152,GO:0009058,GO:0009059,GO:0009987,GO:0010467,GO:0015934,GO:0019538,GO:0022613,GO:0022625,GO:0022626,GO:0032991,GO:0034641,GO:0034645,GO:0042254,GO:0042273,GO:0043043,GO:0043170,GO:0043226,GO:0043228,GO:…	-	ko:K02898	ko03010,map03010	M00177	-	-	br01610,ko00000,ko00001,ko00002,ko03011	-	-	-	KOW,Ribosomal_L26
g9699.t1	41875.XP_007508187.1	4.12e-27	110.0	COG1990@1|root,KOG3282@2759|Eukaryota	2759|Eukaryota	J	aminoacyl-tRNA hydrolase activity	-	GO:0003674,GO:0003824,GO:0004045,GO:0005575,GO:0005622,GO:0005623,GO:0005737,GO:0005739,GO:0005740,GO:0005741,GO:0006412,GO:0006518,GO:0006807,GO:0008150,GO:0008152,GO:0009058,GO:0009059,GO:0009892,GO:0009894,GO:0009895,GO:0009987,GO:0010467,GO:0010605,GO:0016020,GO:0016787,GO:0016788,GO:0019222,GO:0019538,GO:0019867,GO:0030162,GO:0031090,GO:0031323,GO:0031324,GO:0031329,GO:0031330,GO:0031966,GO:…	3.1.1.29	ko:K04794,ko:K18182	ko04714,map04714	-	-	-	ko00000,ko00001,ko01000,ko03012,ko03029	-	-	-	PTH2,UBA
g9747.t1	5932.XP_004032259.1	1.87e-93	281.0	COG1841@1|root,KOG3184@2759|Eukaryota,3ZBME@5878|Ciliophora	5878|Ciliophora	J	RNA binding	-	-	-	ko:K02937	ko03010,map03010	M00177	-	-	br01610,ko00000,ko00001,ko00002,ko03011	-	-	-	Ribosomal_L30,Ribosomal_L30_N
g9786.t1	35720.XP_003649955.1	1.98e-24	95.1	COG1911@1|root,KOG2988@2759|Eukaryota,3A3EW@33154|Opisthokonta,3P3X3@4751|Fungi,3QWQH@4890|Ascomycota,21AVV@147550|Sordariomycetes,3U9FJ@5139|Sordariales,3HDZ1@35718|Chaetomiaceae	4751|Fungi	J	60S ribosomal protein	RPL30	GO:0002181,GO:0003674,GO:0003676,GO:0003723,GO:0003735,GO:0005198,GO:0005488,GO:0005575,GO:0005622,GO:0005623,GO:0005737,GO:0005829,GO:0005840,GO:0006139,GO:0006364,GO:0006396,GO:0006412,GO:0006518,GO:0006725,GO:0006807,GO:0008150,GO:0008152,GO:0009058,GO:0009059,GO:0009892,GO:0009987,GO:0010467,GO:0010468,GO:0010605,GO:0010629,GO:0015934,GO:0016070,GO:0016072,GO:0019219,GO:0019222,GO:0019538,GO:…	-	ko:K02908	ko03010,map03010	M00177,M00179	-	-	br01610,ko00000,ko00001,ko00002,ko03011	-	-	-	Ribosomal_L7Ae
g9825.t1	157072.XP_008875678.1	6.24e-39	137.0	COG0456@1|root,KOG3139@2759|Eukaryota	2759|Eukaryota	J	N-acetyltransferase activity	NAA30	GO:0002119,GO:0002164,GO:0003674,GO:0003824,GO:0004596,GO:0005575,GO:0005622,GO:0005623,GO:0005634,GO:0005737,GO:0005829,GO:0006325,GO:0006464,GO:0006473,GO:0006474,GO:0006475,GO:0006807,GO:0006996,GO:0007275,GO:0008080,GO:0008150,GO:0008152,GO:0009791,GO:0009987,GO:0010467,GO:0016043,GO:0016407,GO:0016410,GO:0016569,GO:0016570,GO:0016573,GO:0016740,GO:0016746,GO:0016747,GO:0017196,GO:0018193,GO:…	2.3.1.256	ko:K00670,ko:K03549	-	-	-	-	ko00000,ko01000,ko02000,ko04131	2.A.72	-	-	Acetyltransf_1
g9903.t1	6326.BUX.s00460.435	8.19e-40	137.0	COG0184@1|root,KOG0400@2759|Eukaryota,39ZVJ@33154|Opisthokonta,3BF2A@33208|Metazoa,3CXPI@33213|Bilateria,40CPR@6231|Nematoda,1KVIV@119089|Chromadorea	33208|Metazoa	J	Belongs to the universal ribosomal protein uS15 family	RPS13	GO:0000184,GO:0000956,GO:0002181,GO:0003674,GO:0003676,GO:0003723,GO:0003729,GO:0003735,GO:0005198,GO:0005488,GO:0005575,GO:0005622,GO:0005623,GO:0005634,GO:0005654,GO:0005730,GO:0005737,GO:0005829,GO:0005840,GO:0006139,GO:0006401,GO:0006402,GO:0006412,GO:0006413,GO:0006518,GO:0006605,GO:0006612,GO:0006613,GO:0006614,GO:0006725,GO:0006807,GO:0006810,GO:0006886,GO:0008104,GO:0008150,GO:0008152,GO:…	-	ko:K02953	ko03010,map03010	M00177	-	-	br01610,ko00000,ko00001,ko00002,ko03011	-	-	-	Ribosomal_S13_N,Ribosomal_S15
g9913.t1	110319.CF8_0220	9.86e-50	163.0	COG0251@1|root,COG0251@2|Bacteria,2IHNE@201174|Actinobacteria,4DQIS@85009|Propionibacteriales	201174|Actinobacteria	J	YjgF/chorismate_mutase-like, putative endoribonuclease	-	-	-	-	-	-	-	-	-	-	-	-	YjgF_endoribonc
g10047.t1	7668.SPU_003905-tr	1.34e-51	171.0	COG0097@1|root,KOG3255@2759|Eukaryota,39ZYK@33154|Opisthokonta,3BBJV@33208|Metazoa,3CSBG@33213|Bilateria	33208|Metazoa	J	rRNA binding	RPL9	GO:0000184,GO:0000956,GO:0002181,GO:0003674,GO:0003676,GO:0003723,GO:0003735,GO:0005198,GO:0005488,GO:0005575,GO:0005622,GO:0005623,GO:0005737,GO:0005829,GO:0005840,GO:0006139,GO:0006401,GO:0006402,GO:0006412,GO:0006413,GO:0006518,GO:0006605,GO:0006612,GO:0006613,GO:0006614,GO:0006725,GO:0006807,GO:0006810,GO:0006886,GO:0008104,GO:0008150,GO:0008152,GO:0009056,GO:0009057,GO:0009058,GO:0009059,GO:…	-	ko:K02940	ko03010,map03010	M00177	-	-	br01610,ko00000,ko00001,ko00002,ko03011	-	-	-	Ribosomal_L6
g10194.t1	5811.TGME49_054440	2.29e-43	148.0	COG0080@1|root,KOG0886@2759|Eukaryota,3YA0A@5794|Apicomplexa,3YKVQ@5796|Coccidia,3YTB8@5809|Sarcocystidae	5794|Apicomplexa	J	Belongs to the universal ribosomal protein uL11 family	-	GO:0000027,GO:0003674,GO:0003676,GO:0003723,GO:0003735,GO:0005198,GO:0005488,GO:0005575,GO:0005622,GO:0005623,GO:0005634,GO:0005730,GO:0005737,GO:0005829,GO:0005840,GO:0006412,GO:0006518,GO:0006807,GO:0006996,GO:0008150,GO:0008152,GO:0009058,GO:0009059,GO:0009987,GO:0010467,GO:0015934,GO:0016043,GO:0019538,GO:0019843,GO:0022607,GO:0022613,GO:0022618,GO:0022625,GO:0022626,GO:0031974,GO:0031981,GO:…	-	ko:K02870	ko03010,map03010	M00177	-	-	br01610,ko00000,ko00001,ko00002,ko03011	-	-	-	Ribosomal_L11,Ribosomal_L11_N
g10209.t1	529818.AMSG_05036T0	2.12e-45	157.0	COG4352@1|root,KOG3295@2759|Eukaryota	2759|Eukaryota	J	structural constituent of ribosome	RPL13	GO:0002181,GO:0003674,GO:0003676,GO:0003723,GO:0003729,GO:0003735,GO:0005198,GO:0005488,GO:0005575,GO:0005618,GO:0005622,GO:0005623,GO:0005634,GO:0005730,GO:0005737,GO:0005773,GO:0005774,GO:0005829,GO:0005840,GO:0005844,GO:0005886,GO:0005911,GO:0006412,GO:0006518,GO:0006807,GO:0006914,GO:0008150,GO:0008152,GO:0009056,GO:0009058,GO:0009059,GO:0009506,GO:0009719,GO:0009725,GO:0009735,GO:0009986,GO:…	-	ko:K02873,ko:K10755	ko03010,ko03030,ko03420,ko03430,map03010,map03030,map03420,map03430	M00177,M00179,M00289,M00295	-	-	br01610,ko00000,ko00001,ko00002,ko03011,ko03032,ko03036,ko03400	-	-	-	Ribosomal_L13e
g10276.t1	70448.A0A090M8V4	5.47e-70	218.0	COG1727@1|root,KOG1714@2759|Eukaryota,37SDX@33090|Viridiplantae,34J4Y@3041|Chlorophyta	3041|Chlorophyta	J	ribosomal protein L18	RPL18	-	-	ko:K02883	ko03010,map03010	M00177,M00179	-	-	br01610,ko00000,ko00001,ko00002,ko03011	-	-	-	Ribosomal_L18
g10334.t1	42345.XP_008794558.1	1.16e-29	110.0	COG0051@1|root,KOG0900@2759|Eukaryota,37UMJ@33090|Viridiplantae,3GIN0@35493|Streptophyta,3M68Q@4447|Liliopsida	35493|Streptophyta	J	Ribosomal protein S10p/S20e	-	GO:0002181,GO:0003674,GO:0003676,GO:0003723,GO:0003729,GO:0003735,GO:0005198,GO:0005488,GO:0005575,GO:0005618,GO:0005622,GO:0005623,GO:0005634,GO:0005730,GO:0005737,GO:0005829,GO:0005840,GO:0005844,GO:0005911,GO:0006412,GO:0006518,GO:0006807,GO:0008150,GO:0008152,GO:0009058,GO:0009059,GO:0009506,GO:0009987,GO:0010467,GO:0015935,GO:0016020,GO:0019538,GO:0022626,GO:0022627,GO:0030054,GO:0030312,GO:…	5.1.3.6	ko:K02969,ko:K08679	ko00520,ko01100,ko03010,map00520,map01100,map03010	M00177	R01385	RC00289	br01610,ko00000,ko00001,ko00002,ko01000,ko03011	-	-	-	Ribosomal_S10
[truncated: 1,839 more rows]

## Sheet: dbCAN annotations
Gene ID	EC#	HMMER	dbCAN_sub	DIAMOND	Signalp	#ofTools	Specific identification or function
g6905.t1	-	CBM20(16-99)+GT20(176-661)	CBM20_e49+GT20_e25	N	N	2	starch biding
g4575.t1	-	CBM20(18-107)+GT20(175-653)	CBM20_e21+GT20_e25	N	N	2	starch biding
g873.t1	-	CBM20(19-108)+GT20(174-649)	CBM20_e21+GT20_e25	N	N	2	starch biding
[truncated: 110 more rows]

## Sheet: Codon Usage Analysis
Ala				Arg						Asn		Asp		Cys		Gln		Gly				His		Ile			Leu						Glu		Lys		Met	Phe		Pro				Ser
[truncated: 1,342 more rows]
[truncated: 14 more columns]
